# Supplementary material for: WGCNA Analysis of Salt-Responsive Core Transcriptome Identifies Novel Hub Genes in Rice
Source: Genes (Basel). 2019 Sep 17;10(9):719. doi: 10.3390/genes10090719 (PMC6771013; doi:10.3390/genes10090719)
Supplement: Supplementary file 1 [file genes-10-00719-s001.zip]

Archive with 6 entries (6 files):
- Table S3.xlsx
- Table S1.xlsx
- Table S2.xlsx
- Figure S1.tif
- Figure S2.tif
- Figure S3.tif
