# Supplementary material for: WGCNA Analysis of Salt-Responsive Core Transcriptome Identifies Novel Hub Genes in Rice
Source: Genes (Basel). 2019 Sep 17;10(9):719. doi: 10.3390/genes10090719 (PMC6771013; doi:10.3390/genes10090719)
Supplement: Supplementary file 1 [file genes-10-00719-s001.zip › Table S3.xlsx]

## Sheet: Feuil1
ID	Module	KO	GO	arabi-name	arabi-symbol	arabi-defline	TF
LOC_Os06g19210.MSUv7.0	blue	None	None	AT5G50140.1	None	Ankyrin repeat family protein	None
LOC_Os03g17870.MSUv7.0	blue	None	GO:0046872	AT3G09390.1	ATMT-1,ATMT-K,MT2A	metallothionein 2A	None
LOC_Os05g04500.MSUv7.0	blue	K00430	GO:0055114,GO:0020037,GO:0006979,GO:0004601	AT1G05260.1	RCI3,RCI3A	Peroxidase superfamily protein	None
LOC_Os12g07310.MSUv7.0	blue	None	None	None	None	None	None
LOC_Os04g05010.MSUv7.0	blue	None	None	None	None	None	None
LOC_Os01g64470.MSUv7.0	blue	None	None	AT2G35980.1	ATNHL10,NHL10,YLS9	Late embryogenesis abundant (LEA) hydroxyproline-rich glycoprotein family	None
LOC_Os10g32980.MSUv7.0	blue	K10999	None	AT5G44030.1	CESA4,IRX5,NWS2	cellulose synthase A4	None
LOC_Os07g02970.MSUv7.0	blue	None	None	None	None	None	None
LOC_Os05g36010.MSUv7.0	blue	None	GO:0006508,GO:0004252	AT5G67360.1	ARA12	Subtilase family protein	None
LOC_Os08g09060.MSUv7.0	blue	None	None	AT3G05950.1	None	RmlC-like cupins superfamily protein	None
LOC_Os03g11540.MSUv7.0	blue	K07466	GO:0003676,GO:0006260,GO:0005634,GO:0003677	AT5G08020.1	ATRPA70B,RPA70B	RPA70-kDa subunit B	None
LOC_Os01g65880.MSUv7.0	blue	K15382	None	AT1G21460.1	None	Nodulin MtN3 family protein	None
LOC_Os01g59120.MSUv7.0	blue	None	GO:0005634	AT5G06150.1	CYC1BAT,CYCB1;2	Cyclin family protein	None
LOC_Os02g18410.MSUv7.0	blue	None	GO:0051716,GO:0046658	AT4G20260.1	ATPCAP1,PCAP1	plasma-membrane associated cation-binding protein 1	None
LOC_Os05g35010.MSUv7.0	blue	None	GO:0055114,GO:0020037,GO:0016705,GO:0005506	AT3G48280.1	CYP71A25	cytochrome P450, family 71, subfamily A, polypeptide 25	None
LOC_Os12g38010.MSUv7.0	blue	None	GO:0046872	AT3G09390.1	ATMT-1,ATMT-K,MT2A	metallothionein 2A	None
LOC_Os08g24200.MSUv7.0	blue	None	None	None	None	None	None
LOC_Os10g26500.MSUv7.0	blue	K09338	GO:0043565,GO:0006355,GO:0003700,GO:0003677	AT1G69780.1	ATHB13	Homeobox-leucine zipper protein family	HD-ZIP
LOC_Os03g18850.MSUv7.0	blue	None	GO:0009607,GO:0006952	AT2G26040.1	PYL2,RCAR14	PYR1-like 2	None
LOC_Os06g38960.MSUv7.0	blue	None	None	AT5G62550.1	None	None	None
LOC_Os04g37700.MSUv7.0	blue	None	None	AT3G60520.1	None	None	None
LOC_Os10g38360.MSUv7.0	blue	K00799	GO:0005515	AT1G10360.1	ATGSTU18,GST29,GSTU18	glutathione S-transferase TAU 18	None
LOC_Os06g14180.MSUv7.0	blue	None	None	None	None	None	None
LOC_Os03g50970.MSUv7.0	blue	K16732	GO:0008017,GO:0000910,GO:0000226	AT2G01910.1	ATMAP65-6,MAP65-6	Microtubule associated protein (MAP65, ASE1) family protein	None
LOC_Os04g13140.MSUv7.0	blue	None	GO:0008234,GO:0006508	AT5G45890.1	SAG12	senescence-associated gene 12	None
LOC_Os01g06580.MSUv7.0	blue	None	None	AT5G03170.1	ATFLA11,FLA11	FASCICLIN-like arabinogalactan-protein 11	None
LOC_Os12g09540.MSUv7.0	blue	K01945	GO:0009113,GO:0004637	AT1G09830.1	None	Glycinamide ribonucleotide (GAR) synthetase	None
LOC_Os12g07800.MSUv7.0	blue	None	GO:0048544,GO:0006468,GO:0005524,GO:0004672	AT2G19130.1	None	S-locus lectin protein kinase family protein	None
LOC_Os01g51840.MSUv7.0	blue	None	GO:0005515	AT1G14380.1	IQD28	IQ-domain 28	None
LOC_Os06g39370.MSUv7.0	blue	None	GO:0005515	AT1G15670.1	None	Galactose oxidase kelch repeat superfamily protein	None
LOC_Os01g62190.MSUv7.0	blue	None	None	AT3G46080.1	None	C2H2-type zinc finger family protein	C2H2
LOC_Os03g43410.MSUv7.0	blue	K14484	GO:0006355,GO:0005634	AT4G14560.1	AXR5,IAA1	indole-3-acetic acid inducible	None
LOC_Os08g02110.MSUv7.0	blue	K00430	GO:0055114,GO:0020037,GO:0006979,GO:0004601	AT4G33420.1	None	Peroxidase superfamily protein	None
LOC_Os05g48270.MSUv7.0	blue	None	GO:0016021	AT3G61750.1	None	Cytochrome b561 ferric reductase transmembrane with DOMON related domain	None
LOC_Os02g09990.MSUv7.0	blue	None	None	AT5G66580.1	None	None	None
LOC_Os09g29820.MSUv7.0	blue	None	GO:0043565,GO:0006355,GO:0003700	AT3G30530.1	ATBZIP42,bZIP42	basic leucine-zipper 42	bZIP
LOC_Os07g26630.MSUv7.0	blue	K09872	GO:0016020,GO:0006810,GO:0005215	AT2G37170.1	PIP2;2,PIP2B	plasma membrane intrinsic protein 2	None
LOC_Os10g28120.MSUv7.0	blue	None	GO:0005975,GO:0004553	None	None	None	None
LOC_Os09g10010.MSUv7.0	blue	None	None	None	None	None	None
LOC_Os08g33740.MSUv7.0	blue	K13680	None	AT5G03760.1	ATCSLA09,ATCSLA9,CSLA09,CSLA9,RAT4	Nucleotide-diphospho-sugar transferases superfamily protein	None
LOC_Os10g40620.MSUv7.0	blue	None	None	AT4G25190.1	None	Family of unknown function (DUF566)	None
LOC_Os12g01370.MSUv7.0	blue	K10257	GO:0055114,GO:0016717,GO:0006629	AT5G05580.1	FAD8	fatty acid desaturase 8	None
LOC_Os05g48900.MSUv7.0	blue	None	None	AT5G44130.1	FLA13	FASCICLIN-like arabinogalactan protein 13 precursor	None
LOC_Os06g36070.MSUv7.0	blue	None	None	AT4G29110.1	None	None	None
LOC_Os06g41450.MSUv7.0	blue	None	None	AT2G42140.1	None	VQ motif-containing protein	None
LOC_Os01g22370.MSUv7.0	blue	K00430	GO:0055114,GO:0020037,GO:0006979,GO:0004601	AT1G05260.1	RCI3,RCI3A	Peroxidase superfamily protein	None
LOC_Os04g58090.MSUv7.0	blue	None	None	AT5G36970.1	NHL25	NDR1 HIN1-like 25	None
LOC_Os01g22352.MSUv7.0	blue	None	GO:0055114,GO:0020037,GO:0006979,GO:0004601	AT2G18150.1	None	Peroxidase superfamily protein	None
LOC_Os07g48010.MSUv7.0	blue	K00430	GO:0055114,GO:0020037,GO:0006979,GO:0004601	AT5G05340.1	None	Peroxidase superfamily protein	None
LOC_Os01g06640.MSUv7.0	blue	None	GO:0046983	AT2G40200.1	None	basic helix-loop-helix (bHLH) DNA-binding superfamily protein	bHLH
LOC_Os01g16450.MSUv7.0	blue	K00430	GO:0055114,GO:0020037,GO:0006979,GO:0004601	AT2G39040.1	None	Peroxidase superfamily protein	None
LOC_Os03g52390.MSUv7.0	blue	None	GO:0004867	AT1G72060.1	None	serine-type endopeptidase inhibitors	None
LOC_Os03g01740.MSUv7.0	blue	None	None	None	None	None	None
LOC_Os11g05490.MSUv7.0	blue	None	None	AT3G10120.1	None	None	None
LOC_Os06g07040.MSUv7.0	blue	K14484	GO:0006355,GO:0005634	AT3G17600.1	IAA31	indole-3-acetic acid inducible 31	None
LOC_Os04g41810.MSUv7.0	blue	None	GO:0016021	AT3G07570.1	None	Cytochrome b561	ferric reductase transmembrane with DOMON related domain
LOC_Os09g32100.MSUv7.0	blue	None	None	AT5G10580.1	None	Protein of unknown function, DUF599	None
LOC_Os01g07500.MSUv7.0	blue	K16903	GO:0016846	AT4G24670.2	TAR2	tryptophan aminotransferase related 2	None
LOC_Os04g37500.MSUv7.0	blue	K01580	GO:0030170,GO:0019752,GO:0016831	AT2G02010.1	GAD4	glutamate decarboxylase 4	None
LOC_Os01g71474.MSUv7.0	blue	None	GO:0005975,GO:0004553	AT3G57260.1	BG2,BGL2,PR-2,PR2	beta-1,3-glucanase 2	None
LOC_Os11g25560.MSUv7.0	blue	None	None	AT3G07340.1	None	basic helix-loop-helix (bHLH) DNA-binding superfamily protein	bHLH
LOC_Os04g28780.MSUv7.0	blue	None	GO:0048544,GO:0006468,GO:0005524,GO:0004672	AT2G19130.1	None	S-locus lectin protein kinase family protein	None
LOC_Os04g44320.MSUv7.0	blue	None	GO:0055085	AT1G65730.1	YSL7	YELLOW STRIPE like 7	None
LOC_Os01g05064.MSUv7.0	blue	None	None	None	None	None	None
LOC_Os06g13600.MSUv7.0	blue	None	None	AT1G27210.1	None	ARM repeat superfamily protein	None
LOC_Os01g55190.MSUv7.0	blue	None	None	AT1G29980.1	None	Protein of unknown function, DUF642	None
LOC_Os10g38160.MSUv7.0	blue	None	GO:0005515	AT1G10370.1	ATGSTU17,ERD9,GST30,GST30B	Glutathione S-transferase family protein	None
LOC_Os02g50730.MSUv7.0	blue	None	GO:0031012,GO:0008270,GO:0006508,GO:0004222	AT1G70170.1	MMP	matrix metalloproteinase	None
LOC_Os07g10530.MSUv7.0	blue	None	None	AT1G55360.1	None	Protein of Unknown Function (DUF239)	None
LOC_Os02g34430.MSUv7.0	blue	None	GO:0006468,GO:0005524,GO:0004672	AT1G01540.2	None	Protein kinase superfamily protein	None
LOC_Os08g13920.MSUv7.0	blue	K08235	GO:0048046,GO:0016762,GO:0006073,GO:0005618,GO:0005975,GO:0004553	AT5G57550.1	XTH25,XTR3	xyloglucan endotransglucosylase	hydrolase 25
LOC_Os04g40500.MSUv7.0	blue	None	GO:0005975,GO:0004553	AT1G13130.1	None	Cellulase (glycosyl hydrolase family 5) protein	None
LOC_Os05g33130.MSUv7.0	blue	K01183	GO:0008061,GO:0016998,GO:0006032,GO:0004568	AT3G12500.1	ATHCHIB,B-CHI,CHI-B,HCHIB,PR-3,PR3	basic chitinase	None
LOC_Os10g40360.MSUv7.0	blue	K00318	GO:0006562,GO:0004657	AT5G38710.1	None	Methylenetetrahydrofolate reductase family protein	None
LOC_Os07g44910.MSUv7.0	blue	None	None	AT5G23530.1	AtCXE18,CXE18	carboxyesterase 18	None
LOC_Os07g47990.MSUv7.0	blue	K00430	GO:0055114,GO:0020037,GO:0006979,GO:0004601	AT5G05340.1	None	Peroxidase superfamily protein	None
LOC_Os01g36590.MSUv7.0	blue	None	GO:0016021,GO:0016020,GO:0022857	AT5G64700.1	None	nodulin MtN21	EamA-like transporter family protein
LOC_Os12g32620.MSUv7.0	blue	K09377	GO:0008270	AT1G10200.1	WLIM1	GATA type zinc finger transcription factor family protein	None
LOC_Os04g33920.MSUv7.0	blue	None	None	AT5G05960.1	None	Bifunctional inhibitor	lipid-transfer protein
LOC_Os10g38880.MSUv7.0	blue	None	None	AT2G36026.1	None	Ovate family protein	None
LOC_Os04g01500.MSUv7.0	blue	None	None	AT1G63310.1	None	None	None
LOC_Os01g50170.MSUv7.0	blue	None	GO:0006508,GO:0004190	AT2G03200.1	None	Eukaryotic aspartyl protease family protein	None
LOC_Os07g03730.MSUv7.0	blue	K13449	None	AT3G19690.1	None	CAP (Cysteine-rich secretory proteins, Antigen 5, and Pathogenesis-related 1 protein) superfamily protein	None
LOC_Os07g32010.MSUv7.0	blue	None	GO:0016758,GO:0008152	AT1G07250.1	UGT71C4	UDP-glucosyl transferase 71C4	None
LOC_Os06g01966.MSUv7.0	blue	None	GO:0016021,GO:0016020,GO:0022857	AT3G30340.1	None	nodulin MtN21	EamA-like transporter family protein
LOC_Os06g46799.MSUv7.0	blue	K00430	GO:0055114,GO:0020037,GO:0006979,GO:0004601	AT1G05260.1	RCI3,RCI3A	Peroxidase superfamily protein	None
LOC_Os09g26420.MSUv7.0	blue	K09286	GO:0006355,GO:0003700	AT1G53910.2	RAP2.12	related to AP2 12	ERF
LOC_Os01g41710.MSUv7.0	blue	K08912	GO:0016020,GO:0009765	AT2G34420.1	LHB1B2,LHCB1.5	photosystem II light harvesting complex gene B1B2	None
LOC_Os04g58890.MSUv7.0	blue	None	None	None	None	None	None
LOC_Os01g72530.MSUv7.0	blue	K13448	None	AT1G76640.1	None	Calcium-binding EF-hand family protein	None
LOC_Os12g10220.MSUv7.0	blue	None	None	None	None	None	None
LOC_Os07g37454.MSUv7.0	blue	None	None	AT1G79360.1	2-Oct,ATOCT2,OCT2	organic cation	carnitine transporter 2
LOC_Os10g08319.MSUv7.0	blue	None	GO:0055114,GO:0020037,GO:0016705,GO:0005506	AT2G45580.1	CYP76C3	cytochrome P450, family 76, subfamily C, polypeptide 3	None
LOC_Os10g36580.MSUv7.0	blue	None	None	AT5G24660.1	LSU2	response to low sulfur 2	None
LOC_Os04g44300.MSUv7.0	blue	None	GO:0055085	AT1G65730.1	YSL7	YELLOW STRIPE like 7	None
LOC_Os04g43560.MSUv7.0	blue	None	GO:0006355,GO:0003677	AT4G28530.1	anac074,NAC074	NAC domain containing protein 74	NAC
LOC_Os07g46930.MSUv7.0	blue	None	None	AT3G26760.1	None	NAD(P)-binding Rossmann-fold superfamily protein	None
LOC_Os03g43650.MSUv7.0	blue	None	GO:0005515	AT4G18670.1	None	Leucine-rich repeat (LRR) family protein	None
LOC_Os07g07930.MSUv7.0	blue	None	None	AT3G22600.1	None	Bifunctional inhibitor	lipid-transfer protein
LOC_Os05g05060.MSUv7.0	blue	None	None	None	None	None	None
LOC_Os03g16780.MSUv7.0	blue	None	None	AT2G28840.1	XBAT31	XB3 ortholog 1 in Arabidopsis thaliana	None
LOC_Os07g07790.MSUv7.0	blue	None	None	AT3G22600.1	None	Bifunctional inhibitor	lipid-transfer protein
LOC_Os03g19427.MSUv7.0	blue	K05953	GO:0030418,GO:0030410	AT1G56430.1	ATNAS4,NAS4	nicotianamine synthase 4	None
LOC_Os11g37950.MSUv7.0	blue	None	GO:0050832,GO:0042742	AT3G04720.1	HEL,PR-4,PR4	pathogenesis-related 4	None
LOC_Os10g37980.MSUv7.0	blue	None	GO:0009094,GO:0004664	AT1G08250.1	ADT6	arogenate dehydratase 6	None		None
LOC_Os05g38940.MSUv7.0	blue	None	None	None	None	None	None
LOC_Os04g37480.MSUv7.0	blue	None	None	AT1G59960.1	None	NAD(P)-linked oxidoreductase superfamily protein	None
LOC_Os07g45060.MSUv7.0	blue	None	None	AT3G06035.1	None	Glycoprotein membrane precursor GPI-anchored	None
LOC_Os03g18740.MSUv7.0	blue	None	None	AT3G51680.1	None	NAD(P)-binding Rossmann-fold superfamily protein	None
LOC_Os05g32420.MSUv7.0	blue	None	None	AT4G02810.1	None	Protein of unknown function (DUF3049)	None
LOC_Os08g05480.MSUv7.0	blue	None	None	AT2G02250.1	AtPP2-B2,PP2-B2	phloem protein 2-B2	None
LOC_Os12g34510.MSUv7.0	blue	K11251	GO:0003677	AT1G54690.1	G-H2AX,GAMMA-H2AX,H2AXB,HTA3	gamma histone variant H2AX	None
LOC_Os07g47960.MSUv7.0	blue	None	None	AT2G40435.1	None	None	None
LOC_Os09g30486.MSUv7.0	blue	None	None	AT2G04780.2	FLA7	FASCICLIN-like arabinoogalactan 7	None
LOC_Os08g02030.MSUv7.0	blue	None	GO:0016747	AT5G67150.1	None	HXXXD-type acyl-transferase family protein	None
LOC_Os07g01180.MSUv7.0	blue	None	None	AT2G37740.1	ATZFP10,ZFP10	zinc-finger protein 10	C2H2
LOC_Os10g38080.MSUv7.0	blue	None	GO:0006508,GO:0004252	AT1G04110.1	SDD1	Subtilase family protein	None
LOC_Os01g65670.MSUv7.0	blue	None	None	AT1G44100.1	AAP5	amino acid permease 5	None		None
LOC_Os04g33450.MSUv7.0	blue	None	None	AT2G36410.1	None	Family of unknown function (DUF662)	None
LOC_Os12g25090.MSUv7.0	blue	None	None	None	None	None	None
LOC_Os11g32650.MSUv7.0	blue	K00660	GO:0016747,GO:0008610	AT5G13930.1	ATCHS,CHS,TT4	Chalcone and stilbene synthase family protein	None
LOC_Os01g04330.MSUv7.0	blue	K13448	None	AT5G37770.1	CML24,TCH2	EF hand calcium-binding protein family	None
LOC_Os02g10990.MSUv7.0	blue	K02295	None	AT3G15620.1	UVR3	DNA photolyase family protein	None
LOC_Os08g08960.MSUv7.0	blue	None	None	AT5G39110.1	None	RmlC-like cupins superfamily protein	None
LOC_Os05g02300.MSUv7.0	blue	K11251	GO:0003677	AT5G02560.1	HTA12	histone H2A 12	None
LOC_Os11g03660.MSUv7.0	blue	None	None	AT2G41010.1	ATCAMBP25,CAMBP25	calmodulin (CAM)-binding protein of 25 kDa	None
LOC_Os03g60570.MSUv7.0	blue	None	None	AT5G59820.1	RHL41,ZAT12	C2H2-type zinc finger family protein	C2H2
LOC_Os03g17100.MSUv7.0	blue	K11251	GO:0003677	AT5G02560.1	HTA12	histone H2A 12	None
LOC_Os03g60340.MSUv7.0	blue	None	None	AT2G40320.1	TBL33	TRICHOME BIREFRINGENCE-LIKE 33	None
LOC_Os10g36500.MSUv7.0	blue	None	GO:0004857	AT5G62360.1	None	Plant invertase	pectin methylesterase inhibitor superfamily protein
LOC_Os04g48290.MSUv7.0	blue	K03327	GO:0055085,GO:0016020,GO:0015297,GO:0015238,GO:0006855	AT5G52050.1	None	MATE efflux family protein	None
LOC_Os11g07960.MSUv7.0	blue	None	GO:0016747	AT5G48930.1	HCT	hydroxycinnamoyl-CoA shikimate	quinate hydroxycinnamoyl transferase
LOC_Os02g52170.MSUv7.0	blue	None	None	None	None	None	None
LOC_Os01g39860.MSUv7.0	blue	K05933	GO:0055114,GO:0016491	AT2G19590.1	ACO1,ATACO1	ACC oxidase 1	None
LOC_Os02g37000.MSUv7.0	blue	K17080	GO:0016020	AT5G40770.1	ATPHB3,PHB3	prohibitin 3	None		None
LOC_Os05g45954.MSUv7.0	blue	None	GO:0006355,GO:0003700,GO:0007275	AT3G54320.1	ASML1,ATWRI1,WRI,WRI1	Integrase-type DNA-binding superfamily protein	AP2
LOC_Os04g43670.MSUv7.0	blue	None	None	AT2G20515.1	None	None	None
LOC_Os11g44950.MSUv7.0	blue	None	GO:0005975,GO:0004553	AT1G02640.1	ATBXL2,BXL2	beta-xylosidase 2	None
LOC_Os01g07260.MSUv7.0	blue	None	None	AT2G40550.1	ETG1	E2F target gene 1	None
LOC_Os06g18960.MSUv7.0	blue	None	None	AT4G11000.1	None	Ankyrin repeat family protein	None		None
LOC_Os03g08940.MSUv7.0	blue	None	None	None	None	None	None
LOC_Os11g04020.MSUv7.0	blue	None	GO:0055085,GO:0022857,GO:0016021	AT5G13750.1	ZIFL1	zinc induced facilitator-like 1	None
LOC_Os02g12730.MSUv7.0	blue	None	GO:0005975,GO:0004553	AT3G13750.1	BGAL1	beta galactosidase 1	None
LOC_Os01g02080.MSUv7.0	blue	K03768	GO:0006457,GO:0003755,GO:0000413	AT1G74070.1	None	Cyclophilin-like peptidyl-prolyl cis-trans isomerase family protein	None
LOC_Os08g05780.MSUv7.0	blue	None	None	AT5G24600.1	None	Protein of unknown function, DUF599	None
LOC_Os06g04240.MSUv7.0	blue	None	None	None	None	None	None
LOC_Os11g42970.MSUv7.0	blue	None	None	None	None	None	None
LOC_Os02g04340.MSUv7.0	blue	None	GO:0005515	AT1G64530.1	None	Plant regulator RWP-RK family protein	Nin-like
LOC_Os03g58850.MSUv7.0	blue	None	None	None	None	None	None
LOC_Os02g57350.MSUv7.0	blue	None	None	AT5G50740.3	None	Heavy metal transport	detoxification superfamily protein
LOC_Os01g18240.MSUv7.0	blue	K09422	None	AT1G09540.1	ATMYB61,MYB61	myb domain protein 61	MYB
LOC_Os05g34980.MSUv7.0	blue	None	None	AT5G09220.1	AAP2	amino acid permease 2	None
LOC_Os05g45070.MSUv7.0	blue	None	None	AT2G46150.1	None	Late embryogenesis abundant (LEA) hydroxyproline-rich glycoprotein family	None
LOC_Os09g27890.MSUv7.0	blue	None	None	AT1G21880.2	LYM1	lysm domain GPI-anchored protein 1 precursor	None		None
LOC_Os01g47330.MSUv7.0	blue	K02935	GO:0006412,GO:0003735	AT3G27850.1	RPL12-C	ribosomal protein L12-C	None
LOC_Os10g34940.MSUv7.0	blue	None	None	None	None	None	None		seed storage 2S albumin superfamily protein	None
LOC_Os06g08830.MSUv7.0	blue	None	GO:0016758,GO:0008152	AT2G15490.3	UGT73B4	UDP-glycosyltransferase 73B4	None
LOC_Os03g52410.MSUv7.0	blue	None	None	AT3G57450.1	None	None	None
LOC_Os03g01320.MSUv7.0	blue	None	None	AT4G12490.1	None	Bifunctional inhibitor	lipid-transfer protein
LOC_Os02g52040.MSUv7.0	blue	None	None	AT4G08950.1	EXO	Phosphate-responsive 1 family protein	None		None
LOC_Os09g14700.MSUv7.0	blue	K10712	GO:0055114,GO:0016702	AT3G58670.3	None	Protein of unknown function (DUF1637)	None
LOC_Os04g44240.MSUv7.0	blue	None	GO:0016758,GO:0008152	AT3G53150.1	UGT73D1	UDP-glucosyl transferase 73D1	None
LOC_Os02g25640.MSUv7.0	blue	None	GO:0045735	AT5G44120.3	ATCRA1,CRA1,CRU1	RmlC-like cupins superfamily protein	None
LOC_Os07g43925.MSUv7.0	blue	None	None	AT5G39530.1	None	Protein of unknown function (DUF1997)	None
LOC_Os05g46760.MSUv7.0	blue	None	GO:0006468,GO:0005524,GO:0004672	AT5G55090.1	MAPKKK15	mitogen-activated protein kinase kinase kinase 15	None
LOC_Os11g29210.MSUv7.0	blue	None	None	AT3G25070.1	RIN4	RPM1 interacting protein 4	None
LOC_Os10g40710.MSUv7.0	blue	None	None	AT1G65680.1	ATEXPB2,ATHEXP BETA 1.4,EXPB2	expansin B2	None
LOC_Os01g69840.MSUv7.0	blue	None	None	None	None	None	None		None
LOC_Os05g30760.MSUv7.0	blue	None	None	AT2G23560.1	ATMES7,MES7	methyl esterase 7	None
LOC_Os06g12560.MSUv7.0	blue	None	GO:0008270,GO:0005515	AT1G74410.1	None	RING	U-box superfamily protein
LOC_Os07g38570.MSUv7.0	blue	None	None	None	None	None	None
LOC_Os04g02880.MSUv7.0	blue	None	None	None	None	None	None
LOC_Os07g02920.MSUv7.0	blue	None	None	AT1G09310.1	None	Protein of unknown function, DUF538	None
LOC_Os07g04820.MSUv7.0	blue	None	GO:0006468,GO:0004672	AT4G32300.1	SD2-5	S-domain-2 5	None
LOC_Os02g52180.MSUv7.0	blue	None	GO:0009055	AT1G72230.1	None	Cupredoxin superfamily protein	None
LOC_Os03g04250.MSUv7.0	blue	K00799	GO:0005515	AT2G30870.1	ATGSTF10,ATGSTF4,ERD13,GSTF10	glutathione S-transferase PHI 10	None
LOC_Os03g01300.MSUv7.0	blue	None	None	AT4G12470.1	AZI1	azelaic acid induced 1	None
LOC_Os05g45020.MSUv7.0	blue	None	GO:0046872	AT2G25900.1	ATCTH,ATTZF1	Zinc finger C-x8-C-x5-C-x3-H type family protein	C3H
LOC_Os04g10010.MSUv7.0	blue	K13070	None	AT2G47140.1	None	NAD(P)-binding Rossmann-fold superfamily protein	None
LOC_Os03g59200.MSUv7.0	blue	None	None	AT5G28150.1	None	Plant protein of unknown function (DUF868)	None
LOC_Os07g11870.MSUv7.0	blue	None	GO:0055114,GO:0020037,GO:0016705,GO:0005506	AT1G13110.1	CYP71B7	cytochrome P450, family 71 subfamily B, polypeptide 7	None
LOC_Os11g05290.MSUv7.0	blue	None	None	AT5G22580.1	None	Stress responsive A	B Barrel Domain
LOC_Os04g43290.MSUv7.0	blue	K05758	GO:0034314,GO:0030833,GO:0015629,GO:0005885	AT2G33385.2	arpc2b	actin-related protein C2B	None
LOC_Os01g61330.MSUv7.0	blue	None	None	AT2G03430.1	None	Ankyrin repeat family protein	None
LOC_Os12g40900.MSUv7.0	blue	K14484	GO:0006355,GO:0005634	AT1G04240.1	IAA3,SHY2	AUX	IAA transcriptional regulator family protein
LOC_Os01g52730.MSUv7.0	blue	None	None	AT1G29640.1	None	Protein of unknown function, DUF584	None
LOC_Os10g23310.MSUv7.0	blue	None	GO:0016747	AT5G48930.1	HCT	hydroxycinnamoyl-CoA shikimate	quinate hydroxycinnamoyl transferase
LOC_Os03g48770.MSUv7.0	blue	None	None	AT1G18970.1	GLP4	germin-like protein 4	None
LOC_Os02g11870.MSUv7.0	blue	None	None	None	None	None	None
LOC_Os01g03680.MSUv7.0	blue	None	GO:0005576,GO:0004867	None	None	None	None
LOC_Os07g44280.MSUv7.0	blue	None	None	AT1G64160.1	None	Disease resistance-responsive (dirigent-like protein) family protein	None		None
LOC_Os02g36030.MSUv7.0	blue	None	GO:0055114,GO:0020037,GO:0016705,GO:0005506	AT2G45550.1	CYP76C4	cytochrome P450, family 76, subfamily C, polypeptide 4	None
LOC_Os04g59380.MSUv7.0	blue	None	None	AT1G75710.1	None	C2H2-like zinc finger protein	C2H2
LOC_Os06g43044.MSUv7.0	blue	None	GO:0016788	AT4G26790.2	None	GDSL-like Lipase	Acylhydrolase superfamily protein
LOC_Os12g08850.MSUv7.0	blue	None	None	None	None	None	None		None
LOC_Os08g28790.MSUv7.0	blue	None	None	AT5G42510.1	None	Disease resistance-responsive (dirigent-like protein) family protein	None
LOC_Os01g45640.MSUv7.0	grey	None	None	AT2G01400.1	None	None	None
LOC_Os06g48210.MSUv7.0	grey	K13116	GO:0016787,GO:0005524,GO:0003677	AT5G51280.1	None	DEAD-box protein abstrakt, putative	None
LOC_Os05g49940.MSUv7.0	grey	None	None	AT2G25625.1	None	None	None
LOC_Os03g19290.MSUv7.0	grey	None	None	AT4G16160.1	ATOEP16-2,ATOEP16-S	Mitochondrial import inner membrane translocase subunit Tim17	None
LOC_Os05g46480.MSUv7.0	grey	None	None	AT3G15670.1	None	Late embryogenesis abundant protein (LEA) family protein	None
LOC_Os03g48780.MSUv7.0	grey	None	None	AT1G18970.1	GLP4	germin-like protein 4	None
LOC_Os01g44250.MSUv7.0	grey	None	None	AT3G48530.1	KING1	SNF1-related protein kinase regulatory subunit gamma 1	None		seed storage 2S albumin superfamily protein	None
LOC_Os05g49300.MSUv7.0	grey	None	GO:0051536,GO:0016226,GO:0005506	AT4G22220.1	ATISU1,ISU1	SufE NifU family protein	None
LOC_Os03g60580.MSUv7.0	grey	K05765	GO:0005622,GO:0003779,GO:0030042,GO:0015629	AT5G59890.1	ADF4,ATADF4	actin depolymerizing factor 4	None
LOC_Os02g48470.MSUv7.0	grey	None	None	AT4G35320.1	None	None	None
LOC_Os02g26470.MSUv7.0	grey	None	None	None	None	None	None
LOC_Os10g09240.MSUv7.0	grey	None	None	None	None	None	None
LOC_Os06g15370.MSUv7.0	grey	None	GO:0016020,GO:0006810,GO:0005215	AT1G68570.1	None	Major facilitator superfamily protein	None
LOC_Os01g06310.MSUv7.0	grey	None	None	None	None	None	None
LOC_Os01g11600.MSUv7.0	grey	None	None	AT2G31090.1	None	None	None		seed storage 2S albumin superfamily protein	None
LOC_Os02g39930.MSUv7.0	grey	K03098	None	AT5G58070.1	ATTIL,TIL	temperature-induced lipocalin	None
LOC_Os10g09850.MSUv7.0	grey	None	None	AT4G38810.2	None	Calcium-binding EF-hand family protein	None
LOC_Os03g51350.MSUv7.0	grey	None	None	AT5G66780.1	None	None	None
LOC_Os01g64120.MSUv7.0	grey	K02639	GO:0051536,GO:0009055	AT2G27510.1	ATFD3,FD3	ferredoxin 3	None
LOC_Os01g42860.MSUv7.0	grey	None	GO:0009611,GO:0004867	AT5G43580.1	None	Serine protease inhibitor, potato inhibitor I-type family protein	None
LOC_Os09g02180.MSUv7.0	grey	None	None	None	None	None	None
LOC_Os01g43851.MSUv7.0	grey	None	GO:0055114,GO:0020037,GO:0016705,GO:0005506	AT3G14680.1	CYP72A14	cytochrome P450, family 72, subfamily A, polypeptide 14	None
LOC_Os01g09540.MSUv7.0	grey	None	GO:0003993	AT4G29260.1	None	HAD superfamily, subfamily IIIB acid phosphatase	None
LOC_Os09g28210.MSUv7.0	grey	None	GO:0046983	AT3G50330.1	HEC2	basic helix-loop-helix (bHLH) DNA-binding superfamily protein	bHLH
LOC_Os01g45460.MSUv7.0	grey	K15889	None	AT5G15860.1	ATPCME,PCME	prenylcysteine methylesterase	None
LOC_Os11g38870.MSUv7.0	grey	None	None	AT3G47640.2	PYE	basic helix-loop-helix (bHLH) DNA-binding superfamily protein	bHLH
LOC_Os01g47350.MSUv7.0	grey	K01661	GO:0008152,GO:0003824	AT1G60550.1	DHNS,ECHID	enoyl-CoA hydratase	isomerase D
LOC_Os10g36260.MSUv7.0	grey	None	None	AT3G06210.1	None	ARM repeat superfamily protein	None
LOC_Os02g40900.MSUv7.0	grey	None	GO:0003676	AT3G04500.1	None	RNA-binding (RRM	RBD
LOC_Os06g44190.MSUv7.0	grey	None	None	AT2G38465.1	None	None	None
LOC_Os03g04770.MSUv7.0	grey	K01177	GO:0016161,GO:0000272	AT3G23920.1	BAM1,BMY7,TR-BAMY	beta-amylase 1	None
LOC_Os02g16940.MSUv7.0	grey	None	GO:0006508,GO:0004252	AT4G10540.1	None	Subtilase family protein	None
LOC_Os12g12000.MSUv7.0	turquoise	None	None	None	None	None	None
LOC_Os12g38270.MSUv7.0	turquoise	None	GO:0046872	AT3G09390.1	ATMT-1,ATMT-K,MT2A	metallothionein 2A	None
LOC_Os09g24620.MSUv7.0	turquoise	None	None	None	None	None	None
LOC_Os04g44790.MSUv7.0	turquoise	None	None	None	None	None	None		IAA-related	ARF
LOC_Os03g10090.MSUv7.0	turquoise	None	GO:0055085,GO:0022857,GO:0016021	AT3G18830.1	ATPLT5,ATPMT5,PMT5	polyolmonosaccharide transporter 5	None
LOC_Os10g02970.MSUv7.0	turquoise	None	GO:0006468,GO:0004672	AT1G66830.1	None	Leucine-rich repeat protein kinase family protein	None
LOC_Os01g27360.MSUv7.0	turquoise	K00799	GO:0005515	AT3G62760.1	ATGSTF13	Glutathione S-transferase family protein	None
LOC_Os04g55710.MSUv7.0	turquoise	K13051	GO:0016787	AT3G16150.1	None	N-terminal nucleophile aminohydrolases (Ntn hydrolases) superfamily protein	None
LOC_Os10g14920.MSUv7.0	turquoise	None	GO:0016021,GO:0016020,GO:0022857	AT4G08290.1	None	nodulin MtN21 EamA-like transporter family protein	None
LOC_Os08g43390.MSUv7.0	turquoise	None	GO:0055114,GO:0020037,GO:0016705,GO:0005506	AT2G46660.1	CYP78A6	cytochrome P450, family 78, subfamily A, polypeptide 6	None
LOC_Os09g29210.MSUv7.0	turquoise	None	GO:0016021,GO:0005215	AT1G28220.1	ATPUP3,PUP3	purine permease 3	None
LOC_Os06g10510.MSUv7.0	turquoise	None	None	AT5G19875.1	None	None	None
LOC_Os01g23990.MSUv7.0	turquoise	None	None	None	None	None	None
LOC_Os12g05050.MSUv7.0	turquoise	None	None	AT5G19140.1	AILP1,ATAILP1	Aluminium induced protein with YGL and LRDR motifs	None
LOC_Os04g39910.MSUv7.0	turquoise	None	GO:0006468,GO:0005524,GO:0004672	AT5G60900.1	RLK1	receptor-like protein kinase 1	None
LOC_Os07g48020.MSUv7.0	turquoise	K00430	GO:0055114,GO:0020037,GO:0006979,GO:0004601	AT5G05340.1	None	Peroxidase superfamily protein	None
LOC_Os02g55170.MSUv7.0	turquoise	None	None	AT5G58160.1	None	actin binding	None
LOC_Os09g21510.MSUv7.0	turquoise	None	GO:0006468,GO:0005524,GO:0004672	AT1G09000.1	ANP1,MAPKKK1,NP1	NPK1-related protein kinase 1	None
LOC_Os01g48760.MSUv7.0	turquoise	None	None	AT1G79260.1	None	None	None
LOC_Os04g34250.MSUv7.0	turquoise	None	GO:0048544,GO:0006468,GO:0005524,GO:0004672	AT2G19130.1	None	S-locus lectin protein kinase family protein	None
LOC_Os05g02670.MSUv7.0	turquoise	K10398	GO:0008017,GO:0007018,GO:0005524,GO:0003777,GO:0005871	AT3G45850.2	None	P-loop containing nucleoside triphosphate hydrolases superfamily protein	None
LOC_Os06g08790.MSUv7.0	turquoise	K02603	GO:0005515,GO:0003682,GO:0005524	AT4G14700.1	ATORC1A,ORC1A	origin recognition complex 1	None
LOC_Os11g26780.MSUv7.0	turquoise	None	GO:0009415,GO:0006950	AT5G66400.1	ATDI8,RAB18	Dehydrin family protein	None
LOC_Os03g42130.MSUv7.0	turquoise	None	GO:0055114,GO:0016491	AT3G19000.1	None	2-oxoglutarate (2OG) and Fe(II)-dependent oxygenase superfamily protein	None
LOC_Os09g28510.MSUv7.0	turquoise	None	GO:0005509	AT3G10190.1	None	Calcium-binding EF-hand family protein	None
LOC_Os04g22860.MSUv7.0	turquoise	K17553	None	AT2G31305.1	INH3	inhibitor-3	None
LOC_Os03g06510.MSUv7.0	turquoise	None	None	AT4G02710.1	None	Kinase interacting (KIP1-like) family protein	None
LOC_Os05g03934.MSUv7.0	turquoise	None	None	None	None	None	None
LOC_Os01g04350.MSUv7.0	turquoise	K13993	None	AT1G53540.1	None	HSP20-like chaperones superfamily protein	None
LOC_Os09g34150.MSUv7.0	turquoise	None	GO:0043531	AT3G07040.1	RPM1,RPS3	NB-ARC domain-containing disease resistance protein	None
LOC_Os07g49270.MSUv7.0	turquoise	K01490	GO:0019239,GO:0032264,GO:0003876	AT2G38280.2	ATAMPD,FAC1	AMP deaminase, putative / myoadenylate deaminase, putative	None
LOC_Os05g49770.MSUv7.0	turquoise	K01937	GO:0016787,GO:0006541,GO:0006221,GO:0003883	AT1G30820.1	None	CTP synthase family protein	None
LOC_Os07g36800.MSUv7.0	turquoise	None	GO:0006850,GO:0005743	AT4G22310.1	None	Uncharacterised protein family (UPF0041)	None
LOC_Os12g01680.MSUv7.0	turquoise	K07253	None	AT5G01650.1	None	Tautomerase MIF superfamily protein	None
LOC_Os08g02180.MSUv7.0	turquoise	None	None	None	None	None	None
LOC_Os11g26570.MSUv7.0	turquoise	None	GO:0009415,GO:0006950	AT5G66400.1	ATDI8,RAB18	Dehydrin family protein	None
LOC_Os01g38510.MSUv7.0	turquoise	K09481	GO:0006886,GO:0005784	AT3G60540.2	None	Preprotein translocase Sec, Sec61-beta subunit protein	None
LOC_Os06g37080.MSUv7.0	turquoise	K00423	GO:0005507,GO:0055114,GO:0016491	AT5G21105.1	None	Plant L-ascorbate oxidase	None
LOC_Os01g47840.MSUv7.0	turquoise	None	GO:0048544,GO:0006468,GO:0005524,GO:0004672	AT1G34300.1	None	lectin protein kinase family protein	None
LOC_Os10g18370.MSUv7.0	turquoise	K07735	None	AT3G29240.1	None	Protein of unknown function (DUF179)	None
LOC_Os02g04640.MSUv7.0	turquoise	None	None	AT3G13040.2	None	myb-like HTH transcriptional regulator family protein	G2-like
LOC_Os01g20880.MSUv7.0	turquoise	None	GO:0006468,GO:0005524,GO:0004672	AT1G11300.1	None	protein serine	threonine kinases;protein kinases;ATP binding;sugar binding;kinases;carbohydrate binding
LOC_Os09g30330.MSUv7.0	turquoise	None	None	AT4G39170.1	None	Sec14p-like phosphatidylinositol transfer family protein	None
LOC_Os01g64000.MSUv7.0	turquoise	K14432	GO:0043565,GO:0006355,GO:0003700	AT2G36270.1	ABI5,GIA1	Basic-leucine zipper (bZIP) transcription factor family protein	bZIP		None
LOC_Os02g33330.MSUv7.0	turquoise	None	None	AT5G06270.1	None	None	None
LOC_Os01g04160.MSUv7.0	turquoise	None	None	AT3G58650.1	None	None	None
LOC_Os05g08554.MSUv7.0	turquoise	None	None	None	None	None	None
LOC_Os01g08440.MSUv7.0	turquoise	None	GO:0016758,GO:0008152	AT4G15550.1	IAGLU	indole-3-acetate beta-D-glucosyltransferase	None
LOC_Os04g43200.MSUv7.0	turquoise	K17991	None	AT2G33380.1	CLO-3,RD20	Caleosin-related family protein	None
LOC_Os01g63400.MSUv7.0	turquoise	None	None	AT3G09060.1	None	Pentatricopeptide repeat (PPR) superfamily protein	None
LOC_Os04g50960.MSUv7.0	turquoise	None	None	AT5G17160.1	None	None	None
LOC_Os07g46510.MSUv7.0	turquoise	None	None	AT5G12340.1	None	None	None
LOC_Os07g48830.MSUv7.0	turquoise	K18819	GO:0016757	AT1G56600.1	AtGolS2,GolS2	galactinol synthase 2	None
LOC_Os09g06560.MSUv7.0	turquoise	K11274	GO:0005515	AT3G42660.1	None	transducin family protein	WD-40 repeat family protein
LOC_Os05g33030.MSUv7.0	turquoise	K10406	GO:0008017,GO:0007018,GO:0005524,GO:0003777,GO:0005871	AT5G27550.1	None	P-loop containing nucleoside triphosphate hydrolases superfamily protein	None
LOC_Os07g05370.MSUv7.0	turquoise	None	GO:0006468,GO:0004672	AT1G30570.1	HERK2	hercules receptor kinase 2	None		None
LOC_Os01g21440.MSUv7.0	turquoise	None	None	None	None	None	None
LOC_Os01g14410.MSUv7.0	turquoise	None	None	AT4G14690.1	ELIP2	Chlorophyll A-B binding family protein	None		None
LOC_Os06g16640.MSUv7.0	turquoise	None	None	AT5G56530.1	None	Protein of Unknown Function (DUF239)	None
LOC_Os05g08820.MSUv7.0	turquoise	None	None	AT5G25570.2	None	None	None
LOC_Os01g62610.MSUv7.0	turquoise	None	GO:0006457	AT3G55520.1	None	FKBP-like peptidyl-prolyl cis-trans isomerase family protein	None
LOC_Os08g45210.MSUv7.0	turquoise	K13347,K13348	GO:0016021	AT4G14305.1	None	Peroxisomal membrane 22 kDa (Mpv17	PMP22) family protein
LOC_Os01g73940.MSUv7.0	turquoise	None	None	None	None	None	None
LOC_Os01g16860.MSUv7.0	turquoise	K11593	None	AT2G27040.1	AGO4,OCP11	Argonaute family protein	None
LOC_Os03g27190.MSUv7.0	turquoise	None	GO:0006508,GO:0004197	AT4G25110.1	AtMC2,MC2	metacaspase 2	None
LOC_Os03g62400.MSUv7.0	turquoise	None	None	AT3G13880.1	None	Tetratricopeptide repeat (TPR)-like superfamily protein	None
LOC_Os11g43750.MSUv7.0	turquoise	None	None	AT3G16850.1	None	Pectin lyase-like superfamily protein	None
LOC_Os12g16200.MSUv7.0	turquoise	K01920	GO:0006750,GO:0005524,GO:0004363	AT5G27380.1	GSH2,GSHB	glutathione synthetase 2	None
LOC_Os05g45100.MSUv7.0	turquoise	None	GO:0016758,GO:0008152	AT3G16520.3	UGT88A1	UDP-glucosyl transferase 88A1	None
LOC_Os11g26760.MSUv7.0	turquoise	None	GO:0009415,GO:0006950	AT3G50980.1	XERO1	dehydrin xero 1	None
LOC_Os08g10320.MSUv7.0	turquoise	None	GO:0006468,GO:0004672	AT1G56130.1	None	Leucine-rich repeat transmembrane protein kinase	None
LOC_Os05g10620.MSUv7.0	turquoise	None	GO:0006355,GO:0003677	AT4G29230.1	anac075,NAC075	NAC domain containing protein 75	NAC		RNP motifs) family protein	None
LOC_Os03g37470.MSUv7.0	turquoise	K03327	GO:0055085,GO:0016020,GO:0015297,GO:0015238,GO:0006855	AT3G21690.1	None	MATE efflux family protein	None
LOC_Os01g62900.MSUv7.0	turquoise	K12657	GO:0055114,GO:0016491,GO:0008152	AT3G55610.1	P5CS2	delta 1-pyrroline-5-carboxylate synthase 2	None
LOC_Os11g37260.MSUv7.0	turquoise	None	None	AT5G45160.1	None	Root hair defective 3 GTP-binding protein (RHD3)	None
LOC_Os05g31750.MSUv7.0	turquoise	K17099	GO:0005544,GO:0005509	AT2G38750.1	ANNAT4	annexin 4	None
LOC_Os08g17060.MSUv7.0	turquoise	None	None	AT1G16000.1	None	None	None
LOC_Os06g40440.MSUv7.0	turquoise	None	None	AT5G20190.1	None	Tetratricopeptide repeat (TPR)-like superfamily protein	None
LOC_Os04g52110.MSUv7.0	turquoise	None	None	AT4G21020.1	None	Late embryogenesis abundant protein (LEA) family protein	None
LOC_Os01g04670.MSUv7.0	turquoise	None	None	None	None	None	None
LOC_Os01g68269.MSUv7.0	turquoise	None	None	None	None	None	None
LOC_Os03g25790.MSUv7.0	turquoise	None	GO:0005975,GO:0004553	AT3G13560.3	None	O-Glycosyl hydrolases family 17 protein	None
LOC_Os02g57720.MSUv7.0	turquoise	K09872	GO:0016020,GO:0006810,GO:0005215	AT4G00430.1	PIP1;4,PIP1E,TMP-C	plasma membrane intrinsic protein 1;4	None
LOC_Os03g01200.MSUv7.0	turquoise	None	GO:0016787,GO:0005524,GO:0003677	AT2G44980.2	None	SNF2 domain-containing protein	helicase domain-containing protein
LOC_Os10g07450.MSUv7.0	turquoise	None	None	AT5G42110.1	None	None	None
LOC_Os02g50570.MSUv7.0	turquoise	None	None	AT1G70140.1	ATFH8,FH8	formin 8	None
LOC_Os05g44930.MSUv7.0	turquoise	None	GO:0005515,GO:0006468,GO:0004672	AT4G29990.1	None	Leucine-rich repeat transmembrane protein kinase protein	None
LOC_Os07g38370.MSUv7.0	turquoise	None	None	None	None	None	None
LOC_Os04g43060.MSUv7.0	turquoise	K06995	None	AT4G10300.1	None	RmlC-like cupins superfamily protein	None
LOC_Os09g39730.MSUv7.0	turquoise	K11252	GO:0003677,GO:0000786	AT1G08170.1	None	Histone superfamily protein	None
LOC_Os06g48520.MSUv7.0	turquoise	K13457	GO:0043531	AT3G07040.1	RPM1,RPS3	NB-ARC domain-containing disease resistance protein	None
LOC_Os12g05210.MSUv7.0	turquoise	None	None	AT3G10020.1	None	None	None
LOC_Os07g43604.MSUv7.0	turquoise	None	None	None	None	None	None
LOC_Os05g05020.MSUv7.0	turquoise	None	None	None	None	None	None
LOC_Os01g20860.MSUv7.0	turquoise	None	GO:0003824	AT3G16785.1	PLD ZETA 1,PLDP1,PLDZ1,PLDZETA1	phospholipase D P1	None
LOC_Os01g48680.MSUv7.0	turquoise	K16900	GO:0055085,GO:0016020,GO:0006811,GO:0005216	AT4G03560.1	ATCCH1,ATTPC1,FOU2,TPC1	two-pore channel 1	None
LOC_Os04g28420.MSUv7.0	turquoise	K09571	GO:0006457	AT3G25230.2	ATFKBP62,FKBP62,ROF1	rotamase FKBP 1	None
LOC_Os10g26560.MSUv7.0	turquoise	None	None	AT2G46980.2	None	None	None
LOC_Os01g12820.MSUv7.0	turquoise	None	None	AT1G45688.1	None	None	None
LOC_Os03g56430.MSUv7.0	turquoise	None	None	AT5G42710.1	None	None	None
LOC_Os06g09660.MSUv7.0	turquoise	None	GO:0006355,GO:0005634,GO:0003677,GO:0009725	AT5G20730.2	ARF7,BIP,IAA21,IAA23,IAA25,MSG1,NPH4,TIR5	Transcriptional factor B3 family protein	auxin-responsive factor AUX		None
LOC_Os01g48960.MSUv7.0	turquoise	K00264	GO:0055114,GO:0016491,GO:0008152,GO:0015930,GO:0006807,GO:0016638,GO:0006537	AT5G53460.1	GLT1	NADH-dependent glutamate synthase 1	None
LOC_Os04g12970.MSUv7.0	turquoise	None	GO:0016758,GO:0008152	AT2G43820.1	ATSAGT1,GT,SAGT1,SGT1,UGT74F2	UDP-glucosyltransferase 74F2	None
LOC_Os03g56850.MSUv7.0	turquoise	None	None	AT4G21300.1	None	Tetratricopeptide repeat (TPR)-like superfamily protein	None
LOC_Os02g53510.MSUv7.0	turquoise	None	None	AT5G19875.1	None	None	None
LOC_Os06g14420.MSUv7.0	turquoise	K07766	GO:0016787	AT1G73540.1	atnudt21,NUDT21	nudix hydrolase homolog 21	None
LOC_Os01g50616.MSUv7.0	turquoise	None	None	AT4G39170.1	None	Sec14p-like phosphatidylinositol transfer family protein	None
LOC_Os11g43620.MSUv7.0	turquoise	K11098	None	AT4G30220.2	RUXF	small nuclear ribonucleoprotein F	None
LOC_Os06g48300.MSUv7.0	turquoise	K17506	GO:0003824,GO:0006470,GO:0004722	AT4G31750.1	WIN2	HOPW1-1-interacting 2	None
LOC_Os04g11400.MSUv7.0	turquoise	None	None	None	None	None	None
LOC_Os04g34420.MSUv7.0	turquoise	None	GO:0048544,GO:0006468,GO:0005524,GO:0004672	AT2G19130.1	None	S-locus lectin protein kinase family protein	None
LOC_Os09g39620.MSUv7.0	turquoise	None	GO:0006950,GO:0016567,GO:0004842,GO:0006468,GO:0005524,GO:0004672	AT2G45910.1	None	U-box domain-containing protein kinase family protein	None
LOC_Os08g01514.MSUv7.0	turquoise	None	None	None	None	None	None		None
LOC_Os03g19420.MSUv7.0	turquoise	K05953	GO:0030418,GO:0030410	AT1G09240.1	ATNAS3,NAS3	nicotianamine synthase 3	None
LOC_Os04g43170.MSUv7.0	turquoise	K17991	None	AT4G26740.1	ATPXG1,ATS1,CLO1	seed gene 1	None
LOC_Os09g38670.MSUv7.0	turquoise	K03671	GO:0045454,GO:0015035,GO:0006662	AT5G39950.1	ATH2,ATTRX2,ATTRXH2,TRX2,TRXH2	thioredoxin 2	None
LOC_Os04g11440.MSUv7.0	turquoise	None	None	None	None	None	None
LOC_Os05g30980.MSUv7.0	turquoise	K13207	GO:0003676	AT4G03110.1	AtRBP-DR1,RBP-DR1	RNA-binding protein-defense related 1	None
LOC_Os10g04450.MSUv7.0	turquoise	None	None	None	None	None	None
LOC_Os10g36924.MSUv7.0	turquoise	K09874	GO:0016020,GO:0006810,GO:0005215	AT4G10380.1	NIP5;1,NLM6,NLM8	NOD26-like intrinsic protein 5;1	None
LOC_Os02g43330.MSUv7.0	turquoise	None	GO:0003677,GO:0043565,GO:0006355,GO:0003700	AT2G46680.1	ATHB-7,ATHB7,HB-7	homeobox 7	HD-ZIP
LOC_Os01g05620.MSUv7.0	turquoise	None	GO:0043531	AT3G14470.1	None	NB-ARC domain-containing disease resistance protein	None
LOC_Os09g21360.MSUv7.0	turquoise	None	None	None	None	None	None
LOC_Os01g61880.MSUv7.0	turquoise	None	GO:0055114,GO:0016491,GO:0050664,GO:0004601	AT5G60010.1	None	ferric reductase-like transmembrane component family protein	None
LOC_Os04g49660.MSUv7.0	turquoise	None	None	AT5G47060.1	None	Protein of unknown function (DUF581)	None
LOC_Os04g58870.MSUv7.0	turquoise	None	GO:0006887,GO:0000145	AT5G03540.1	ATEXO70A1,EXO70A1	exocyst subunit exo70 family protein A1	None
LOC_Os11g06110.MSUv7.0	turquoise	None	None	AT2G17080.1	None	Arabidopsis protein of unknown function (DUF241)	None
LOC_Os03g53390.MSUv7.0	turquoise	None	None	AT4G39235.1	None	None	None		seed storage 2S albumin superfamily protein	None
LOC_Os01g54515.MSUv7.0	turquoise	K14638	GO:0016020,GO:0006810,GO:0005215	AT1G59740.1	None	Major facilitator superfamily protein	None
LOC_Os11g13430.MSUv7.0	turquoise	None	GO:0043531	AT3G46530.1	RPP13	NB-ARC domain-containing disease resistance protein	None		None
LOC_Os03g53340.MSUv7.0	turquoise	K09419	GO:0043565,GO:0006355,GO:0005634,GO:0003700	AT2G26150.1	ATHSFA2,HSFA2	heat shock transcription factor A2	HSF
LOC_Os01g16980.MSUv7.0	turquoise	None	None	None	None	None	None
LOC_Os04g38930.MSUv7.0	turquoise	None	None	AT1G09680.1	None	Pentatricopeptide repeat (PPR) superfamily protein	None		GAT family protein	None
LOC_Os10g42110.MSUv7.0	turquoise	K14500	GO:0006468,GO:0004672	AT5G46570.1	BSK2	BR-signaling kinase 2	None
LOC_Os11g35060.MSUv7.0	turquoise	None	None	AT1G26540.1	None	Agenet domain-containing protein	None
LOC_Os06g47920.MSUv7.0	turquoise	None	None	AT5G44230.1	None	Pentatricopeptide repeat (PPR) superfamily protein	None
LOC_Os01g63620.MSUv7.0	turquoise	None	None	AT2G29670.1	None	Tetratricopeptide repeat (TPR)-like superfamily protein	None
LOC_Os04g15920.MSUv7.0	turquoise	K00083	GO:0055114,GO:0016491,GO:0008270	AT4G39330.1	ATCAD9,CAD9	cinnamyl alcohol dehydrogenase 9	None
ChrSy.fgenesh.gene.50.MSUv7.0	turquoise	None	None	AT1G80410.1	EMB2753	tetratricopeptide repeat (TPR)-containing protein	None
LOC_Os09g23820.MSUv7.0	turquoise	K10717	GO:0055114,GO:0020037,GO:0016705,GO:0005506	AT5G38450.1	CYP735A1	cytochrome P450, family 735, subfamily A, polypeptide 1	None
LOC_Os01g69070.MSUv7.0	turquoise	K13947	GO:0055085,GO:0016021	AT5G16530.1	PIN5	Auxin efflux carrier family protein	None
LOC_Os01g64670.MSUv7.0	turquoise	K01507	GO:0006796,GO:0005737,GO:0004427,GO:0000287	AT1G01050.1	AtPPa1,PPa1	pyrophosphorylase 1	None
LOC_Os02g55160.MSUv7.0	turquoise	None	None	None	None	None	None
LOC_Os02g55150.MSUv7.0	turquoise	None	None	AT2G25050.1	None	Actin-binding FH2 (Formin Homology) protein	None
LOC_Os12g42840.MSUv7.0	turquoise	None	None	AT5G06590.1	None	None	None
LOC_Os01g49580.MSUv7.0	turquoise	None	GO:0006468,GO:0004672	AT1G66930.1	None	Protein kinase superfamily protein	None		None
LOC_Os06g47760.MSUv7.0	turquoise	None	GO:0005515	AT1G72300.1	None	Leucine-rich receptor-like protein kinase family protein	None
LOC_Os04g41620.MSUv7.0	turquoise	K01183	GO:0016998,GO:0006032,GO:0004568	AT3G54420.1	ATCHITIV,ATEP3,CHIV,EP3	homolog of carrot EP3-3 chitinase	None
LOC_Os01g14630.MSUv7.0	turquoise	K13789	GO:0008299	AT4G36810.1	GGPS1	geranylgeranyl pyrophosphate synthase 1	None
LOC_Os04g58100.MSUv7.0	turquoise	None	None	AT5G23390.1	None	Plant protein of unknown function (DUF639)	None
LOC_Os01g27650.MSUv7.0	turquoise	None	None	AT2G33680.1	None	Tetratricopeptide repeat (TPR)-like superfamily protein	None
LOC_Os11g01450.MSUv7.0	turquoise	K15892	None	AT5G58560.1	None	Phosphatidate cytidylyltransferase family protein	None
LOC_Os02g34700.MSUv7.0	turquoise	None	None	AT2G29760.1	OTP81	Tetratricopeptide repeat (TPR)-like superfamily protein	None
LOC_Os04g45000.MSUv7.0	turquoise	None	GO:0016491,GO:0008152	AT3G61220.1	None	NAD(P)-binding Rossmann-fold superfamily protein	None
LOC_Os01g08890.MSUv7.0	turquoise	None	None	None	None	None	None
LOC_Os07g46920.MSUv7.0	turquoise	None	None	AT3G26760.1	None	NAD(P)-binding Rossmann-fold superfamily protein	None
LOC_Os03g56260.MSUv7.0	turquoise	K10401	GO:0008017,GO:0007018,GO:0005524,GO:0003777,GO:0005871	AT3G49650.1	None	P-loop containing nucleoside triphosphate hydrolases superfamily protein	None
LOC_Os02g44380.MSUv7.0	turquoise	None	GO:0005515	AT2G45540.1	None	WD-40 repeat family protein	beige-related
LOC_Os04g45700.MSUv7.0	turquoise	None	GO:0031225,GO:0016049,GO:0010215	AT3G02210.1	COBL1	COBRA-like protein 1 precursor	None
LOC_Os08g16810.MSUv7.0	turquoise	None	None	None	None	None	None		None
LOC_Os06g12500.MSUv7.0	turquoise	None	None	AT5G15290.1	None	Uncharacterised protein family (UPF0497)	None
LOC_Os11g19840.MSUv7.0	turquoise	None	GO:0046983,GO:0008171	AT4G35150.1	None	O-methyltransferase family protein	None
LOC_Os09g25980.MSUv7.0	turquoise	K05387	GO:0016020,GO:0004970	AT2G29120.1	ATGLR2.7,GLR2.7	glutamate receptor 2.7	None
LOC_Os03g61980.MSUv7.0	turquoise	None	GO:0055114,GO:0020037,GO:0016705,GO:0005506	AT1G19630.1	CYP722A1	cytochrome P450, family 722, subfamily A, polypeptide 1	None
LOC_Os01g12430.MSUv7.0	turquoise	None	GO:0048544,GO:0006468,GO:0005524,GO:0004672	AT2G19130.1	None	S-locus lectin protein kinase family protein	None
LOC_Os01g65590.MSUv7.0	turquoise	None	GO:0016020,GO:0008378,GO:0006486	AT1G33430.1	None	Galactosyltransferase family protein	None
LOC_Os04g09720.MSUv7.0	turquoise	K16296	GO:0006508,GO:0004185	AT2G23000.1	scpl10	serine carboxypeptidase-like 10	None
LOC_Os01g47050.MSUv7.0	turquoise	None	GO:0005515	AT3G61590.1	HS,HWS	Galactose oxidase	kelch repeat superfamily protein
LOC_Os12g17600.MSUv7.0	turquoise	K01602	None	AT1G67090.1	RBCS1A	ribulose bisphosphate carboxylase small chain 1A	None
LOC_Os05g39760.MSUv7.0	turquoise	None	GO:0006886,GO:0005622	AT2G38410.1	None	ENTH	VHS
LOC_Os02g05610.MSUv7.0	turquoise	None	None	AT2G27100.1	SE	C2H2 zinc-finger protein SERRATE (SE)	None
LOC_Os03g27040.MSUv7.0	turquoise	None	GO:0046872,GO:0030001	AT4G33520.3	HMA6,PAA1	P-type ATP-ase 1	None		None
LOC_Os01g22249.MSUv7.0	turquoise	K00430	GO:0055114,GO:0020037,GO:0006979,GO:0004601	AT5G64120.1	None	Peroxidase superfamily protein	None
LOC_Os02g33705.MSUv7.0	turquoise	None	None	None	None	None	None
LOC_Os07g12890.MSUv7.0	turquoise	K14709	GO:0055085,GO:0046873,GO:0030001,GO:0016020	AT3G12750.1	ZIP1	zinc transporter 1 precursor	None
LOC_Os03g21090.MSUv7.0	turquoise	None	None	AT1G14020.1	None	O-fucosyltransferase family protein	None
LOC_Os02g45390.MSUv7.0	turquoise	None	GO:0008270,GO:0005515	AT4G33565.1	None	RING	U-box superfamily protein
LOC_Os02g42000.MSUv7.0	turquoise	None	GO:0019898,GO:0015979,GO:0009654,GO:0009523,GO:0005509	AT3G01440.1	PQL1,PQL2	PsbQ-like 1	None
LOC_Os12g32590.MSUv7.0	turquoise	None	GO:0043531	AT3G07040.1	RPM1,RPS3	NB-ARC domain-containing disease resistance protein	None
LOC_Os01g50910.MSUv7.0	turquoise	None	None	AT3G15670.1	None	Late embryogenesis abundant protein (LEA) family protein	None
LOC_Os07g38640.MSUv7.0	turquoise	None	GO:0006468,GO:0005524,GO:0004672	AT1G68400.1	None	leucine-rich repeat transmembrane protein kinase family protein	None
LOC_Os04g46990.MSUv7.0	turquoise	K13495	GO:0016758,GO:0008152	AT2G15490.1	UGT73B4	UDP-glycosyltransferase 73B4	None		None
LOC_Os01g71810.MSUv7.0	turquoise	None	GO:0005975,GO:0004553	AT4G16260.1	None	Glycosyl hydrolase superfamily protein	None
LOC_Os05g35930.MSUv7.0	turquoise	None	None	AT5G17210.1	None	Protein of unknown function (DUF1218)	None
LOC_Os01g34010.MSUv7.0	turquoise	None	None	AT5G18980.1	None	ARM repeat superfamily protein	None		None
LOC_Os04g45890.MSUv7.0	turquoise	None	GO:0008270,GO:0003676	None	None	None	None
LOC_Os05g44420.MSUv7.0	turquoise	None	None	AT4G29110.1	None	None	None
LOC_Os07g47100.MSUv7.0	turquoise	None	GO:0055085,GO:0016021,GO:0015299,GO:0006812	AT3G05030.1	ATNHX2,NHX2	sodium hydrogen exchanger 2	None		None
LOC_Os09g30220.MSUv7.0	turquoise	K13457	GO:0043531	AT3G07040.1	RPM1,RPS3	NB-ARC domain-containing disease resistance protein	None
LOC_Os03g55660.MSUv7.0	turquoise	K14307	GO:0006913,GO:0005643	AT4G37130.1	None	hydroxyproline-rich glycoprotein family protein	None
LOC_Os10g41100.MSUv7.0	turquoise	None	GO:0005515	AT5G57660.1	ATCOL5,COL5	CONSTANS-like 5	None
LOC_Os11g41710.MSUv7.0	turquoise	None	GO:0055114,GO:0020037,GO:0016705,GO:0005506	AT3G26230.1	CYP71B24	cytochrome P450, family 71, subfamily B, polypeptide 24	None
LOC_Os09g25810.MSUv7.0	turquoise	None	GO:0016021,GO:0016020,GO:0022857	AT4G30420.1	None	nodulin MtN21	EamA-like transporter family protein		None
LOC_Os07g14910.MSUv7.0	turquoise	None	None	None	None	None	None
LOC_Os12g03630.MSUv7.0	turquoise	None	None	AT5G45790.2	None	Ubiquitin carboxyl-terminal hydrolase family protein	None		None
LOC_Os04g43650.MSUv7.0	turquoise	K01620	GO:0016829,GO:0006520	AT1G08630.4	THA1	threonine aldolase 1	None
LOC_Os03g07180.MSUv7.0	turquoise	None	None	AT2G18340.1	None	late embryogenesis abundant domain-containing protein	LEA domain-containing protein
LOC_Os04g44100.MSUv7.0	turquoise	None	None	None	None	None	None
LOC_Os06g32590.MSUv7.0	turquoise	None	None	None	None	None	None
LOC_Os02g38710.MSUv7.0	turquoise	None	GO:0003824,GO:0006470,GO:0004722	AT2G25070.1	None	Protein phosphatase 2C family protein	None
LOC_Os12g03260.MSUv7.0	turquoise	K03327	GO:0055085,GO:0016020,GO:0015297,GO:0015238,GO:0006855	AT1G33110.1	None	MATE efflux family protein	None
LOC_Os02g06130.MSUv7.0	turquoise	None	GO:0005515	AT1G72300.1	None	Leucine-rich receptor-like protein kinase family protein	None
LOC_Os11g02424.MSUv7.0	turquoise	K19040	GO:0008270,GO:0005515	AT3G10910.1	None	RING	U-box superfamily protein
LOC_Os01g42380.MSUv7.0	turquoise	None	GO:0016887,GO:0005524,GO:0016020	AT1G15520.1	ABCG40,ATABCG40,ATPDR12,PDR12	pleiotropic drug resistance 12	None
LOC_Os06g06860.MSUv7.0	turquoise	None	GO:0043531	AT3G50950.2	ZAR1	HOPZ-ACTIVATED RESISTANCE 1	None
LOC_Os05g46350.MSUv7.0	turquoise	None	GO:0005515	AT1G72670.1	iqd8	IQ-domain 8	None
LOC_Os11g34700.MSUv7.0	turquoise	None	None	AT3G47910.2	None	Ubiquitin carboxyl-terminal hydrolase-related protein	None
LOC_Os02g57310.MSUv7.0	turquoise	None	None	AT3G46530.1	RPP13	NB-ARC domain-containing disease resistance protein	None
LOC_Os01g32849.MSUv7.0	turquoise	None	None	None	None	None	None
LOC_Os05g20470.MSUv7.0	turquoise	None	None	None	None	None	None
LOC_Os07g46280.MSUv7.0	turquoise	K05350	GO:0005975,GO:0004553	AT3G18080.1	BGLU44	B-S glucosidase 44	None
LOC_Os01g47290.MSUv7.0	turquoise	None	None	None	None	None	None
LOC_Os03g03320.MSUv7.0	turquoise	None	None	None	None	None	None
LOC_Os12g42120.MSUv7.0	turquoise	None	None	AT1G30290.1	None	Tetratricopeptide repeat (TPR)-like superfamily protein	None
LOC_Os01g71180.MSUv7.0	turquoise	None	None	AT4G19220.1	None	Tetratricopeptide repeat (TPR)-like superfamily protein	None
LOC_Os05g51680.MSUv7.0	turquoise	None	None	AT5G57625.1	None	CAP (Cysteine-rich secretory proteins, Antigen 5, and Pathogenesis-related 1 protein) superfamily protein	None		None
LOC_Os07g32630.MSUv7.0	turquoise	None	GO:0016758,GO:0008152	AT3G21790.1	None	UDP-Glycosyltransferase superfamily protein	None
LOC_Os09g27950.MSUv7.0	turquoise	None	GO:0016020,GO:0008378,GO:0006486	AT1G77810.2	None	Galactosyltransferase family protein	None
LOC_Os02g45690.MSUv7.0	turquoise	None	GO:0055085,GO:0016020	AT4G00290.1	None	Mechanosensitive ion channel protein	None
LOC_Os12g02230.MSUv7.0	turquoise	None	None	AT2G45260.1	None	Plant protein of unknown function (DUF641)	None
LOC_Os04g40070.MSUv7.0	turquoise	None	GO:0005515	AT1G03370.1	None	C2 calcium	lipid-binding and GRAM domain containing protein		None
LOC_Os05g01100.MSUv7.0	turquoise	None	None	None	None	None	None
LOC_Os01g71624.MSUv7.0	turquoise	None	None	None	None	None	None
LOC_Os04g52725.MSUv7.0	turquoise	None	None	AT3G14580.1	None	Pentatricopeptide repeat (PPR) superfamily protein	None		sun family protein	antitermination NusB domain-containing protein	None
LOC_Os01g09384.MSUv7.0	turquoise	None	None	AT3G04710.3	None	ankyrin repeat family protein	None
LOC_Os09g30100.MSUv7.0	turquoise	K03500	GO:0006355,GO:0003723,GO:0008168	AT3G13180.1	None	NOL1	NOP2
LOC_Os06g49470.MSUv7.0	turquoise	None	GO:0006457,GO:0003755,GO:0000413	AT2G29960.1	ATCYP5,CYP19-4,CYP5	cyclophilin 5	None
LOC_Os05g37350.MSUv7.0	turquoise	None	GO:0006284	AT2G36490.1	DML1,ROS1	demeter-like 1	None
LOC_Os10g38580.MSUv7.0	turquoise	K00799	GO:0005515	AT1G10360.1	ATGSTU18,GST29,GSTU18	glutathione S-transferase TAU 18	None
