# Supplementary material for: WGCNA Analysis of Salt-Responsive Core Transcriptome Identifies Novel Hub Genes in Rice
Source: Genes (Basel). 2019 Sep 17;10(9):719. doi: 10.3390/genes10090719 (PMC6771013; doi:10.3390/genes10090719)
Supplement: Supplementary file 1 [file genes-10-00719-s001.zip › Table S1.xlsx]

## Sheet: Feuil1
Gene name	Forwad primer sequence	Reverse primer sequence
LOC_Os03g15270	AACCCGTCCCTGTAAACC	GCAACACCTGTCCCACC
LOC_Os05g27340	TGCTGGCAGGAAGTTAT	CGGTGGTGTTCTCGTC
LOC_Os01g72009	GAGTCCCTCGGATAAA	AGGAAGCACCAAGTCT
LOC_Os02g43770	CCTCCTCCTCCAACTCCTG	ACTCCACTCCATCCGACCTA
LOC_Os02g51080	TGTCGGGCTTGTGGGT	CGAGGTCGTCAATGGTCT
LOC_Os03g20700.1	AAGACACCCGAGCAGT	ATCCAATCCGTAACCC
LOC_Os03g20700.2	TTCCTGCCCACTGTCT	AATCACGCCTCCTACC
LOC_Os01g17170	CGAAGTCCGTGGTGTAG	GTGTTTGACGAAATGGC
LOC_Os09g20240.1	AACAATCTGCACCACTAACT	GCCACCACAGCCTCTA
LOC_Os09g20240.2	CCTGCGTCATGTGCTG	TGCGTTCTGGCTGCTC
LOC_Os03g42520	CAGACCGAGGTAGTAGG	GCTGGCAATAAGAAGG
LOC_Os03g60260	AGGTGCGGAAGGCGTAG	CTTTGGTTGTTGGTTGGGTA
LOC_Os03g17790	TCGCCGACGCCATTCT	GCCTCAGTTCCAGCCATTT
LOC_Os04g48270.1	AGGTGCGAGATGAAAG	ACAGGCATAGATGATAGG
LOC_Os04g48270.2	TCTGTGGGAAGTTTGG	TATGGTGGCTTGAGGT
LOC_Os08g23870	CCATCAACTCATAGTAGCG	AGGAGGAGAAGCAGCAC
LOC4333919 (Actin1)	CTTCATAGGAATGGAAGCTGCGGGTA	CGACCACCTTGATCTTCATGCTGCTA
