# Supplementary material for: WGCNA Analysis of Salt-Responsive Core Transcriptome Identifies Novel Hub Genes in Rice
Source: Genes (Basel). 2019 Sep 17;10(9):719. doi: 10.3390/genes10090719 (PMC6771013; doi:10.3390/genes10090719)
Supplement: Supplementary file 1 [file genes-10-00719-s001.zip › Table S2.xlsx]

## Sheet: feuille1
SRP083700						SRP114666						SRP002527
gene_id	logFC	logCPM	PValue	FDR		gene_id	logFC	logCPM	PValue	FDR		gene_id	logFC	logCPM	PValue	FDR
LOC_Os10g36500.MSUv7.0	-10.0966	7.75723	3.47478e-19	7.17578e-15		LOC_Os10g18760.MSUv7.0	8.04313	5.63159	2.24016e-61	5.85266e-57		LOC_Os05g31020.MSUv7.0	4.75976	6.0922	1.25495e-75	2.96797e-71
LOC_Os03g55720.MSUv7.0	-8.99844	7.58637	6.73443e-18	6.95364e-14		LOC_Os04g05700.MSUv7.0	4.83049	5.38179	3.86506e-36	5.04893e-32		LOC_Os11g26780.MSUv7.0	9.18726	6.45973	2.51017e-74	2.96828e-70
LOC_Os03g55874.MSUv7.0	12.5196	6.87256	1.28158e-17	8.82199e-14		LOC_Os01g71630.MSUv7.0	-7.39679	4.95787	1.33086e-33	1.159e-29		LOC_Os11g26790.MSUv7.0	9.6808	9.07696	1.75611e-70	1.3844e-66
LOC_Os10g21248.MSUv7.0	-8.07076	7.22271	1.20932e-15	6.24343e-12		LOC_Os07g34710.MSUv7.0	7.16358	4.21516	1.91997e-31	1.25403e-27		LOC_Os11g07911.MSUv7.0	8.06685	4.89408	3.68717e-66	2.18004e-62
LOC_Os04g45890.MSUv7.0	6.87102	7.92607	5.79963e-15	2.39536e-11		LOC_Os02g37260.MSUv7.0	-4.41691	8.10928	6.62435e-26	3.46136e-22		LOC_Os07g26630.MSUv7.0	-5.22462	3.46089	1.98097e-61	9.36997e-58
LOC_Os07g47640.MSUv7.0	-6.87011	7.98447	7.09628e-15	2.44242e-11		LOC_Os07g34690.MSUv7.0	5.53363	4.54135	2.03383e-24	8.85598e-21		LOC_Os05g46480.MSUv7.0	7.4197	8.69385	1.40414e-57	5.53466e-54
LOC_Os06g15400.MSUv7.0	-6.51435	8.43189	2.55327e-14	6.81055e-11		LOC_Os11g11650.MSUv7.0	5.35273	4.14836	2.90491e-20	1.08419e-16		LOC_Os03g04080.MSUv7.0	9.16614	3.78475	1.7123e-53	5.78514e-50
LOC_Os10g38214.MSUv7.0	7.46572	6.34517	2.99342e-14	6.81055e-11		LOC_Os09g09220.MSUv7.0	8.1494	2.36656	5.11558e-20	1.67062e-16		LOC_Os04g49450.MSUv7.0	4.74575	4.17381	2.73888e-52	8.09681e-49
LOC_Os01g14850.MSUv7.0	-6.92764	7.27768	3.51273e-14	6.81055e-11		LOC_Os04g08640.MSUv7.0	4.37726	4.36293	4.40195e-19	1.27784e-15		LOC_Os02g41630.MSUv7.0	3.12665	5.97333	3.54979e-51	9.32805e-48
LOC_Os03g22370.MSUv7.0	-6.62997	7.74771	3.5882e-14	6.81055e-11		LOC_Os02g37500.MSUv7.0	6.46308	3.19059	7.70914e-19	2.01409e-15		LOC_Os11g26570.MSUv7.0	9.0108	4.10343	2.56133e-50	6.05756e-47
LOC_Os07g05480.MSUv7.0	-6.29971	9.52064	3.62772e-14	6.81055e-11		LOC_Os06g19210.MSUv7.0	5.50914	5.06363	9.68144e-19	2.25482e-15		LOC_Os05g39770.MSUv7.0	4.07165	5.96536	4.84354e-49	9.8288e-46
LOC_Os03g42464.MSUv7.0	6.33965	9.07493	4.01223e-14	6.90472e-11		LOC_Os09g31019.MSUv7.0	-4.63689	3.29167	1.05296e-18	2.25482e-15		LOC_Os03g61150.MSUv7.0	4.82634	4.98005	4.98713e-49	9.8288e-46
LOC_Os12g08770.MSUv7.0	-6.20767	8.94122	1.02016e-13	1.62057e-10		LOC_Os10g06140.MSUv7.0	3.38064	4.27063	1.12197e-18	2.25482e-15		LOC_Os01g54030.MSUv7.0	7.03151	2.81984	6.90063e-49	1.18939e-45
LOC_Os01g44210.MSUv7.0	-8.19977	5.88412	1.29441e-13	1.90934e-10		LOC_Os01g72160.MSUv7.0	-3.81618	4.15393	1.52913e-18	2.85358e-15		LOC_Os01g39020.MSUv7.0	6.20075	3.73933	7.0408e-49	1.18939e-45
LOC_Os02g37060.MSUv7.0	-6.17606	8.83039	1.40402e-13	1.93296e-10		LOC_Os02g37540.MSUv7.0	5.2947	2.55355	3.68891e-18	6.4251e-15		LOC_Os09g02180.MSUv7.0	5.59274	3.82138	3.60856e-48	5.6895e-45
LOC_Os06g21590.MSUv7.0	-6.00951	9.83627	2.02002e-13	2.37722e-10		LOC_Os03g49260.MSUv7.0	2.63709	5.93482	4.17109e-18	6.81088e-15		LOC_Os07g05940.MSUv7.0	6.84872	4.28763	6.20784e-48	9.17597e-45
LOC_Os03g01320.MSUv7.0	-8.12886	5.81477	2.05503e-13	2.37722e-10		LOC_Os12g12000.MSUv7.0	-2.86853	6.55515	7.75628e-18	1.192e-14		LOC_Os03g51350.MSUv7.0	5.10905	5.31506	5.36469e-47	7.46323e-44
LOC_Os11g10320.MSUv7.0	-11.0692	5.45951	2.07206e-13	2.37722e-10		LOC_Os05g46690.MSUv7.0	4.61163	4.47718	9.07402e-18	1.25964e-14		LOC_Os03g56060.MSUv7.0	7.08755	3.81937	2.66616e-46	3.50304e-43
LOC_Os07g37240.MSUv7.0	-6.01191	9.39425	2.46054e-13	2.67435e-10		LOC_Os01g72170.MSUv7.0	-2.86709	6.50046	9.16063e-18	1.25964e-14		LOC_Os06g45710.MSUv7.0	3.06133	5.73269	8.01512e-46	9.97672e-43
LOC_Os01g71624.MSUv7.0	6.20273	7.36372	4.64919e-13	4.68558e-10		LOC_Os09g20220.MSUv7.0	-4.15463	4.45486	1.08796e-17	1.4212e-14		LOC_Os06g48300.MSUv7.0	3.91255	6.74319	5.09515e-45	6.02501e-42
LOC_Os11g42960.MSUv7.0	-7.33911	5.95093	4.76476e-13	4.68558e-10		LOC_Os03g17870.MSUv7.0	-2.39291	9.87534	2.67527e-17	3.32829e-14		LOC_Os04g57880.MSUv7.0	5.29393	3.38277	2.13024e-44	2.39905e-41
LOC_Os11g04560.MSUv7.0	-10.9356	5.32934	5.03529e-13	4.72653e-10		LOC_Os10g38350.MSUv7.0	-4.59129	3.79612	3.59472e-17	4.2689e-14		LOC_Os08g13440.MSUv7.0	-4.44122	3.81877	6.19466e-44	6.65926e-41
LOC_Os08g02630.MSUv7.0	-5.96848	8.45248	5.70084e-13	5.11861e-10		LOC_Os05g14370.MSUv7.0	4.28002	5.22735	4.82555e-17	5.4814e-14		LOC_Os08g02110.MSUv7.0	-6.14178	3.46773	2.50024e-42	2.5709e-39
LOC_Os04g16874.MSUv7.0	-6.39972	6.94742	6.96827e-13	5.99591e-10		LOC_Os10g19970.MSUv7.0	-9.37813	1.20149	8.38494e-17	8.96736e-14		LOC_Os07g10840.MSUv7.0	2.59282	7.5364	1.28226e-41	1.26356e-38
LOC_Os02g02670.MSUv7.0	6.98421	5.86759	7.39588e-13	6.10929e-10		LOC_Os11g43770.MSUv7.0	4.73888	3.98715	8.58087e-17	8.96736e-14		LOC_Os10g35070.MSUv7.0	2.50915	7.56669	1.55694e-41	1.47286e-38
LOC_Os01g25560.MSUv7.0	-7.25298	5.86687	8.44864e-13	6.71049e-10		LOC_Os03g31750.MSUv7.0	4.89125	9.20612	1.29013e-16	1.29638e-13		LOC_Os02g48570.MSUv7.0	7.3462	5.82459	6.86283e-41	6.24253e-38
LOC_Os10g21266.MSUv7.0	-6.43151	6.7906	9.64605e-13	7.3778e-10		LOC_Os01g45110.MSUv7.0	-3.21437	5.45534	1.45653e-16	1.40938e-13		LOC_Os03g22120.MSUv7.0	2.79697	7.09539	2.04896e-40	1.79473e-37
LOC_Os09g36930.MSUv7.0	-5.69334	9.47025	1.77436e-12	1.30865e-09		LOC_Os12g32390.MSUv7.0	-3.77117	4.55793	1.63543e-16	1.52597e-13		LOC_Os03g18490.MSUv7.0	5.55323	3.56284	8.13042e-40	6.8673e-37
LOC_Os09g37240.MSUv7.0	5.70582	8.38546	2.83883e-12	2.02154e-09		LOC_Os01g66900.MSUv7.0	3.72762	3.74177	2.44279e-16	2.2007e-13		LOC_Os01g22249.MSUv7.0	-5.44336	2.57926	9.3586e-40	7.6321e-37
LOC_Os03g39610.MSUv7.0	-5.53453	10.3125	3.84687e-12	2.59608e-09		LOC_Os07g44440.MSUv7.0	3.32842	7.55405	3.02811e-16	2.63708e-13		LOC_Os01g42410.MSUv7.0	3.87049	5.25995	1.29631e-39	1.02192e-36
LOC_Os02g09940.MSUv7.0	-7.02078	5.64081	3.90795e-12	2.59608e-09		LOC_Os12g34010.MSUv7.0	-5.06284	4.6838	8.36205e-16	7.04732e-13		LOC_Os03g16920.MSUv7.0	4.99411	3.69965	4.66889e-39	3.56191e-36
LOC_Os10g18340.MSUv7.0	-5.54171	9.731	4.02279e-12	2.59608e-09		LOC_Os05g41460.MSUv7.0	-2.24104	8.31157	9.43966e-16	7.70689e-13		LOC_Os02g32520.MSUv7.0	3.20229	8.9698	1.58768e-38	1.17339e-35
LOC_Os11g34940.MSUv7.0	-10.5422	4.94744	6.39239e-12	4.00028e-09		LOC_Os11g18730.MSUv7.0	3.70383	4.91398	1.6634e-15	1.31691e-12		LOC_Os06g46740.MSUv7.0	6.66388	6.32541	1.75574e-38	1.25828e-35
LOC_Os09g26810.MSUv7.0	-7.58749	5.28776	7.0464e-12	4.27986e-09		LOC_Os07g05470.MSUv7.0	2.70995	6.15237	2.60339e-15	2.00047e-12		LOC_Os01g06890.MSUv7.0	3.82842	3.21882	3.4438e-38	2.39547e-35
LOC_Os09g23540.MSUv7.0	-6.90317	5.52667	8.23457e-12	4.85863e-09		LOC_Os04g45810.MSUv7.0	-2.73026	5.89675	5.17567e-15	3.86342e-12		LOC_Os03g08580.MSUv7.0	5.44233	3.60681	7.13483e-38	4.82111e-35
LOC_Os05g01950.MSUv7.0	-6.09403	6.46119	8.97145e-12	5.14637e-09		LOC_Os11g14910.MSUv7.0	-4.62232	6.45412	9.25453e-15	6.71622e-12		LOC_Os08g26710.MSUv7.0	-3.977	6.01738	2.45073e-37	1.61e-34
LOC_Os01g08440.MSUv7.0	-10.4623	4.8702	1.06636e-11	5.95175e-09		LOC_Os06g39120.MSUv7.0	-3.10922	6.82336	1.47205e-14	1.02989e-11		LOC_Os02g54254.MSUv7.0	3.78567	8.41162	5.41421e-37	3.4607e-34
LOC_Os09g10274.MSUv7.0	-7.4896	5.193	1.35656e-11	7.37216e-09		LOC_Os12g38270.MSUv7.0	-2.61803	9.39032	1.49797e-14	1.02989e-11		LOC_Os11g19840.MSUv7.0	10.8893	3.01071	9.16774e-37	5.70571e-34
LOC_Os06g01210.MSUv7.0	-5.47313	8.10048	1.61537e-11	8.46023e-09		LOC_Os10g31380.MSUv7.0	5.61057	2.19167	1.75566e-14	1.17611e-11		LOC_Os05g03130.MSUv7.0	5.3458	4.2004	1.33239e-36	8.07973e-34
LOC_Os02g22590.MSUv7.0	5.9202	6.35771	1.63871e-11	8.46023e-09		LOC_Os06g02490.MSUv7.0	-2.42275	5.07534	2.67318e-14	1.74599e-11		LOC_Os01g58194.MSUv7.0	2.34512	5.2937	3.39948e-36	2.00994e-33
LOC_Os07g32880.MSUv7.0	-5.72948	6.97944	1.84516e-11	9.29377e-09		LOC_Os04g36570.MSUv7.0	-8.10847	1.54706	4.04459e-14	2.57729e-11		LOC_Os05g03920.MSUv7.0	2.71377	5.26706	9.03415e-36	5.21116e-33
LOC_Os01g59870.MSUv7.0	-10.3618	4.7732	2.04429e-11	9.85246e-09		LOC_Os12g34018.MSUv7.0	-4.81603	5.50192	4.71606e-14	2.93361e-11		LOC_Os05g39250.MSUv7.0	5.28777	5.44458	1.09122e-35	6.14463e-33
LOC_Os07g47750.MSUv7.0	-6.76479	5.39269	2.05672e-11	9.85246e-09		LOC_Os07g45070.MSUv7.0	4.93729	4.76986	5.73723e-14	3.48583e-11		LOC_Os06g35960.MSUv7.0	4.7615	3.65264	2.20962e-34	1.21529e-31
LOC_Os01g68480.MSUv7.0	-5.96585	6.33656	2.09921e-11	9.85246e-09		LOC_Os09g07300.MSUv7.0	3.90715	5.67119	6.29934e-14	3.74038e-11		LOC_Os08g27720.MSUv7.0	-2.36661	5.0752	2.54725e-34	1.36915e-31
LOC_Os07g41410.MSUv7.0	-6.18773	6.08275	2.18444e-11	1.00247e-08		LOC_Os04g01950.MSUv7.0	-2.55519	4.88266	8.16575e-14	4.74085e-11		LOC_Os03g12820.MSUv7.0	4.72867	6.82587	3.08511e-34	1.6214e-31
LOC_Os11g42550.MSUv7.0	-5.79663	6.52515	2.38569e-11	1.07102e-08		LOC_Os01g63210.MSUv7.0	-3.47015	4.94323	8.69676e-14	4.93938e-11		LOC_Os01g74020.MSUv7.0	4.38101	3.5592	3.75701e-34	1.92061e-31
LOC_Os07g23494.MSUv7.0	6.13432	5.73875	2.51183e-11	1.10365e-08		LOC_Os09g08910.MSUv7.0	-2.98778	7.86836	9.38135e-14	5.21483e-11		LOC_Os03g19290.MSUv7.0	4.20181	5.98714	3.81686e-34	1.92061e-31
LOC_Os03g57970.MSUv7.0	-10.2709	4.68567	3.6391e-11	1.56565e-08		LOC_Os01g10440.MSUv7.0	-2.22081	5.76539	1.23168e-13	6.70391e-11		LOC_Os10g34930.MSUv7.0	3.53912	7.45269	1.36763e-33	6.73844e-31
LOC_Os01g41710.MSUv7.0	-5.15305	11.3348	3.83539e-11	1.57177e-08		LOC_Os08g09000.MSUv7.0	-2.41922	8.10165	1.49103e-13	7.94995e-11		LOC_Os04g02050.MSUv7.0	-2.10291	7.55271	3.2864e-33	1.58619e-30
LOC_Os05g11320.MSUv7.0	-5.6213	6.63801	3.84239e-11	1.57177e-08		LOC_Os05g11810.MSUv7.0	-4.7416	2.79373	1.68277e-13	8.64204e-11		LOC_Os01g43460.MSUv7.0	3.81555	4.75685	3.36297e-33	1.59068e-30
LOC_Os05g07080.MSUv7.0	7.57512	4.99341	3.95777e-11	1.57177e-08		LOC_Os01g55060.MSUv7.0	7.08571	1.35172	1.68699e-13	8.64204e-11		LOC_Os06g13720.MSUv7.0	4.03445	3.32364	5.39389e-33	2.50128e-30
LOC_Os03g28160.MSUv7.0	-7.31903	5.02833	3.95777e-11	1.57177e-08		LOC_Os10g38189.MSUv7.0	-2.26959	5.53975	1.96206e-13	9.85786e-11		LOC_Os04g49980.MSUv7.0	6.2576	3.53349	1.12969e-32	5.13792e-30
LOC_Os08g16810.MSUv7.0	-10.2537	4.66917	4.10077e-11	1.59783e-08		LOC_Os04g53930.MSUv7.0	-2.33429	5.92703	2.14061e-13	1.0552e-10		LOC_Os05g48340.MSUv7.0	2.37171	6.18659	5.30335e-32	2.36649e-29
LOC_Os02g47510.MSUv7.0	-5.9364	6.09262	4.85746e-11	1.84685e-08		LOC_Os01g53090.MSUv7.0	-3.24686	4.84569	2.30052e-13	1.11302e-10		LOC_Os06g46900.MSUv7.0	2.43022	4.92409	5.43338e-32	2.37962e-29
LOC_Os10g40420.MSUv7.0	-10.2276	4.64405	4.91875e-11	1.84685e-08		LOC_Os01g45640.MSUv7.0	-2.44552	4.62491	2.47996e-13	1.17803e-10		LOC_Os02g33330.MSUv7.0	-2.29425	6.1466	1.06671e-31	4.58687e-29
LOC_Os02g44710.MSUv7.0	-7.2851	4.99565	5.02257e-11	1.85216e-08		LOC_Os09g24620.MSUv7.0	-2.93403	4.54303	2.63238e-13	1.2281e-10		LOC_Os05g07940.MSUv7.0	3.98735	7.00072	1.2194e-31	5.1498e-29
LOC_Os03g56740.MSUv7.0	5.85007	5.93298	5.17407e-11	1.87456e-08		LOC_Os05g30010.MSUv7.0	2.22068	5.94784	2.80612e-13	1.28619e-10		LOC_Os01g06740.MSUv7.0	5.41695	6.16151	1.98466e-31	8.2346e-29
LOC_Os11g05290.MSUv7.0	-6.04674	5.94604	5.4402e-11	1.93699e-08		LOC_Os01g71380.MSUv7.0	3.4142	4.30752	3.32932e-13	1.49193e-10		LOC_Os01g01870.MSUv7.0	-2.13051	6.11773	2.38497e-31	9.72494e-29
LOC_Os03g17100.MSUv7.0	-5.81627	6.19151	5.54581e-11	1.94113e-08		LOC_Os05g48200.MSUv7.0	4.31033	7.56168	3.425e-13	1.49193e-10		LOC_Os11g32890.MSUv7.0	8.0081	2.63227	2.75733e-31	1.10527e-28
LOC_Os08g02110.MSUv7.0	-7.25738	4.96896	5.81053e-11	1.97595e-08		LOC_Os05g04500.MSUv7.0	4.24618	4.45086	3.42632e-13	1.49193e-10		LOC_Os09g31970.MSUv7.0	3.56796	4.71029	1.27168e-30	5.01255e-28
LOC_Os04g16866.MSUv7.0	-5.90746	6.06459	5.83668e-11	1.97595e-08		LOC_Os01g13520.MSUv7.0	2.27059	5.74945	3.90218e-13	1.67129e-10		LOC_Os12g29400.MSUv7.0	4.23086	5.13634	1.30312e-30	5.05224e-28
LOC_Os07g37550.MSUv7.0	-5.14075	9.05807	6.72235e-11	2.23908e-08		LOC_Os10g38610.MSUv7.0	-3.70021	2.6098	4.0567e-13	1.70944e-10		LOC_Os06g09660.MSUv7.0	2.62014	4.31129	1.56752e-30	5.97931e-28
LOC_Os01g15320.MSUv7.0	-6.17267	5.75972	7.14547e-11	2.34224e-08		LOC_Os10g18820.MSUv7.0	6.64924	2.32599	6.42696e-13	2.66525e-10		LOC_Os04g15920.MSUv7.0	-3.3096	3.10134	1.86081e-30	6.98543e-28
LOC_Os08g10020.MSUv7.0	-5.05265	10.6052	7.93333e-11	2.55986e-08		LOC_Os04g32830.MSUv7.0	3.36879	2.99366	6.9455e-13	2.83528e-10		LOC_Os03g50490.MSUv7.0	6.5808	2.62427	2.11511e-30	7.81598e-28
LOC_Os07g37850.MSUv7.0	-7.19297	4.90702	9.11616e-11	2.89628e-08		LOC_Os01g72150.MSUv7.0	-2.50059	7.16713	7.26468e-13	2.91995e-10		LOC_Os03g04680.MSUv7.0	-2.03705	5.59849	2.6147e-30	9.51348e-28
LOC_Os10g05990.MSUv7.0	-5.82731	5.98707	9.84814e-11	3.01296e-08		LOC_Os05g01540.MSUv7.0	-2.74002	9.14091	7.58502e-13	2.98405e-10		LOC_Os05g50340.MSUv7.0	-2.93522	3.98041	3.30818e-30	1.18543e-27
LOC_Os03g26870.MSUv7.0	5.32319	6.98229	9.94592e-11	3.01296e-08		LOC_Os02g02170.MSUv7.0	-4.8558	2.21199	7.65257e-13	2.98405e-10		LOC_Os04g45950.MSUv7.0	5.6822	2.82728	3.82209e-30	1.34914e-27
LOC_Os02g48710.MSUv7.0	-5.57859	6.31396	1.00122e-10	3.01296e-08		LOC_Os11g40780.MSUv7.0	2.83335	3.80386	7.91191e-13	3.0398e-10		LOC_Os04g12540.MSUv7.0	2.79504	4.62215	1.03471e-29	3.59866e-27
LOC_Os01g10400.MSUv7.0	-4.9982	12.108	1.0067e-10	3.01296e-08		LOC_Os02g40430.MSUv7.0	2.16384	6.28481	8.17353e-13	3.09481e-10		LOC_Os11g19850.MSUv7.0	9.20002	1.40409	1.67142e-29	5.72885e-27
LOC_Os03g57200.MSUv7.0	-7.1634	4.87861	1.06419e-10	3.095e-08		LOC_Os02g40500.MSUv7.0	-2.12183	5.26789	8.41851e-13	3.14203e-10		LOC_Os03g60580.MSUv7.0	2.5001	8.00836	1.96466e-29	6.63773e-27
LOC_Os12g17600.MSUv7.0	-4.99502	11.5174	1.06619e-10	3.095e-08		LOC_Os01g18390.MSUv7.0	-4.60537	2.92995	9.77818e-13	3.5981e-10		LOC_Os09g10340.MSUv7.0	-2.25237	8.99626	3.7466e-29	1.24799e-26
LOC_Os06g41710.MSUv7.0	6.03503	5.32986	1.07908e-10	3.095e-08		LOC_Os01g59570.MSUv7.0	2.49104	5.42591	1.0479e-12	3.80241e-10		LOC_Os03g42830.MSUv7.0	2.13789	5.14918	4.04553e-29	1.32884e-26
LOC_Os10g32920.MSUv7.0	-5.15105	7.70105	1.18951e-10	3.3457e-08		LOC_Os12g41200.MSUv7.0	2.48465	5.11019	1.14952e-12	4.11401e-10		LOC_Os05g38150.MSUv7.0	2.27115	7.96168	6.32624e-29	2.04953e-26
LOC_Os03g17070.MSUv7.0	-5.26038	7.13627	1.19889e-10	3.3457e-08		LOC_Os08g06380.MSUv7.0	3.04977	5.83529	1.215e-12	4.2896e-10		LOC_Os08g33750.MSUv7.0	-1.98459	5.10964	7.68597e-29	2.45639e-26
LOC_Os12g02340.MSUv7.0	-5.49	6.37657	1.23519e-10	3.39704e-08		LOC_Os02g41820.MSUv7.0	-2.08259	9.32932	1.33389e-12	4.64656e-10		LOC_Os08g41880.MSUv7.0	-2.03998	5.93195	1.46612e-28	4.62317e-26
LOC_Os12g38640.MSUv7.0	-5.48737	6.37403	1.25851e-10	3.39704e-08		LOC_Os03g17800.MSUv7.0	-2.35587	5.24441	1.392e-12	4.78519e-10		LOC_Os09g28210.MSUv7.0	4.73157	1.79213	3.22599e-28	1.00212e-25
LOC_Os01g64960.MSUv7.0	-5.1417	7.86049	1.26663e-10	3.39704e-08		LOC_Os01g03890.MSUv7.0	3.69657	4.25264	1.47554e-12	5.00648e-10		LOC_Os06g45140.MSUv7.0	-2.75935	3.80631	3.26272e-28	1.00212e-25
LOC_Os04g10000.MSUv7.0	-10.0698	4.49273	1.28798e-10	3.41001e-08		LOC_Os10g36200.MSUv7.0	-1.98397	5.60705	1.64264e-12	5.50201e-10		LOC_Os12g12880.MSUv7.0	4.91091	4.97037	3.3667e-28	1.0208e-25
LOC_Os08g01380.MSUv7.0	-5.09949	8.00584	1.32375e-10	3.46035e-08		LOC_Os10g38600.MSUv7.0	-2.4445	7.22142	1.90878e-12	6.31249e-10		LOC_Os12g27830.MSUv7.0	7.31213	2.43765	4.75521e-28	1.42355e-25
LOC_Os06g02650.MSUv7.0	10.0645	4.42714	1.37805e-10	3.55726e-08		LOC_Os03g20260.MSUv7.0	3.26739	4.66762	2.11824e-12	6.91765e-10		LOC_Os05g41590.MSUv7.0	3.27152	4.02228	5.15354e-28	1.52352e-25
LOC_Os04g28820.MSUv7.0	5.4851	6.3406	1.40901e-10	3.59228e-08		LOC_Os07g32340.MSUv7.0	2.65007	4.25773	2.46344e-12	7.94567e-10		LOC_Os04g53810.MSUv7.0	-1.83175	6.61785	6.61906e-28	1.9326e-25
LOC_Os01g73080.MSUv7.0	5.98925	5.28498	1.46417e-10	3.68738e-08		LOC_Os10g36060.MSUv7.0	2.9656	4.70455	2.53524e-12	8.07751e-10		LOC_Os05g04700.MSUv7.0	2.0833	9.05073	8.5608e-28	2.46906e-25
LOC_Os09g10010.MSUv7.0	-5.41305	6.43657	1.49033e-10	3.69896e-08		LOC_Os11g12760.MSUv7.0	4.03919	3.82212	2.84297e-12	8.94885e-10		LOC_Os04g27790.MSUv7.0	-4.6153	5.78464	1.05117e-27	2.99521e-25
LOC_Os03g08490.MSUv7.0	-5.76055	5.9226	1.50459e-10	3.69896e-08		LOC_Os07g01410.MSUv7.0	2.18268	6.48675	2.96484e-12	9.22137e-10		LOC_Os12g39320.MSUv7.0	2.16498	7.05205	1.51216e-27	4.25744e-25
LOC_Os01g08880.MSUv7.0	7.35824	4.77921	1.54169e-10	3.74559e-08		LOC_Os10g02040.MSUv7.0	4.42894	4.32138	3.53413e-12	1.08627e-09		LOC_Os07g08710.MSUv7.0	-1.95457	7.1642	1.68564e-27	4.69005e-25
LOC_Os08g41290.MSUv7.0	-10.0401	4.46428	1.57971e-10	3.79333e-08		LOC_Os06g48210.MSUv7.0	-2.52677	4.09915	4.2518e-12	1.29166e-09		LOC_Os09g26880.MSUv7.0	2.25296	8.69499	1.79942e-27	4.94841e-25
LOC_Os09g10750.MSUv7.0	-6.28649	5.47638	1.60029e-10	3.79858e-08		LOC_Os08g07950.MSUv7.0	3.04034	3.33984	4.7955e-12	1.43728e-09		LOC_Os06g02650.MSUv7.0	9.68547	1.85738	2.87785e-27	7.82313e-25
LOC_Os05g06780.MSUv7.0	-6.44045	5.0802	1.65073e-10	3.87377e-08		LOC_Os06g23684.MSUv7.0	2.86262	4.02237	4.84119e-12	1.43728e-09		LOC_Os08g43334.MSUv7.0	4.62775	2.91176	3.4971e-27	9.39846e-25
LOC_Os11g41150.MSUv7.0	-6.2717	5.46211	1.77563e-10	4.06903e-08		LOC_Os10g08850.MSUv7.0	4.12674	2.87891	5.34424e-12	1.5688e-09		LOC_Os06g12370.MSUv7.0	2.9096	3.50353	4.50306e-27	1.1966e-24
LOC_Os03g21560.MSUv7.0	-5.38037	6.64095	1.80829e-10	4.06903e-08		LOC_Os08g32570.MSUv7.0	-6.16722	0.820414	5.82211e-12	1.69009e-09		LOC_Os06g48210.MSUv7.0	3.74806	3.79057	4.77529e-27	1.25484e-24
LOC_Os07g43670.MSUv7.0	-10.02	4.445	1.81432e-10	4.06903e-08		LOC_Os10g42670.MSUv7.0	-2.49167	6.6503	6.02714e-12	1.73038e-09		LOC_Os03g55660.MSUv7.0	6.66694	1.83633	5.16352e-27	1.34195e-24
LOC_Os04g06590.MSUv7.0	5.54778	5.9928	1.83214e-10	4.06903e-08		LOC_Os12g44290.MSUv7.0	6.32514	2.85042	6.32192e-12	1.79529e-09		LOC_Os03g04100.MSUv7.0	2.25289	4.29127	6.12612e-27	1.57481e-24
LOC_Os03g02100.MSUv7.0	5.28311	6.55413	1.83245e-10	4.06903e-08		LOC_Os04g42930.MSUv7.0	-2.46042	8.62548	7.30279e-12	2.05153e-09		LOC_Os08g04500.MSUv7.0	-2.25885	11.9075	6.37833e-27	1.62202e-24
LOC_Os06g50679.MSUv7.0	5.44968	6.18212	2.11885e-10	4.65493e-08		LOC_Os04g40490.MSUv7.0	3.09591	3.39836	7.6104e-12	2.11521e-09		LOC_Os01g40280.MSUv7.0	2.18115	5.37561	1.12465e-26	2.82958e-24
LOC_Os09g24370.MSUv7.0	-5.70183	5.86597	2.22107e-10	4.82143e-08		LOC_Os02g04810.MSUv7.0	2.76938	3.71806	9.05999e-12	2.49159e-09		LOC_Os03g55340.MSUv7.0	3.94068	2.59252	1.5938e-26	3.96773e-24
LOC_Os10g10290.MSUv7.0	9.99122	4.35477	2.24133e-10	4.82143e-08		LOC_Os01g45990.MSUv7.0	2.55782	6.84239	9.73219e-12	2.64857e-09		LOC_Os07g49270.MSUv7.0	2.46482	6.65241	1.66655e-26	4.10561e-24
LOC_Os02g33550.MSUv7.0	-6.38753	5.02945	2.27996e-10	4.85396e-08		LOC_Os07g01340.MSUv7.0	3.2685	4.20603	1.05769e-11	2.84204e-09		LOC_Os01g63060.MSUv7.0	2.38566	6.24938	1.75285e-26	4.27369e-24
LOC_Os06g44610.MSUv7.0	-7.02226	4.7433	2.68434e-10	5.59942e-08		LOC_Os10g41999.MSUv7.0	-2.10549	6.71698	1.06606e-11	2.84204e-09		LOC_Os01g64730.MSUv7.0	1.98422	6.59285	1.97494e-26	4.76607e-24
LOC_Os07g28614.MSUv7.0	-7.014	4.7354	2.68434e-10	5.59942e-08		LOC_Os04g27060.MSUv7.0	-2.46978	6.93133	1.08606e-11	2.85856e-09		LOC_Os11g10760.MSUv7.0	2.1233	5.04521	2.78439e-26	6.6516e-24
LOC_Os09g28630.MSUv7.0	-6.36033	5.00338	2.75518e-10	5.68972e-08		LOC_Os06g47640.MSUv7.0	-2.09322	5.36667	1.09414e-11	2.85856e-09		LOC_Os02g30910.MSUv7.0	3.8863	2.1442	3.05731e-26	7.23053e-24
LOC_Os02g32009.MSUv7.0	-7.00569	4.72745	2.84231e-10	5.81154e-08		LOC_Os09g34250.MSUv7.0	-3.05998	7.16536	1.21332e-11	3.11525e-09		LOC_Os12g17160.MSUv7.0	6.15203	1.72333	3.8324e-26	8.97389e-24
LOC_Os05g35470.MSUv7.0	-5.55985	5.94392	2.91877e-10	5.90937e-08		LOC_Os03g29350.MSUv7.0	2.66955	5.59918	1.21624e-11	3.11525e-09		LOC_Os05g07810.MSUv7.0	6.07835	2.68401	4.03177e-26	9.34816e-24
LOC_Os02g44970.MSUv7.0	7.25141	4.67392	3.01057e-10	5.98242e-08		LOC_Os10g40430.MSUv7.0	4.46434	3.00221	1.28717e-11	3.2649e-09		LOC_Os07g42730.MSUv7.0	-2.5248	5.21578	4.73389e-26	1.08696e-23
LOC_Os08g41420.MSUv7.0	5.13808	6.93249	3.01279e-10	5.98242e-08		LOC_Os08g15050.MSUv7.0	-2.30509	6.0238	1.33724e-11	3.34783e-09		LOC_Os05g46350.MSUv7.0	3.20704	3.64817	6.22276e-26	1.41508e-23
LOC_Os05g47540.MSUv7.0	-5.94701	5.54197	3.11037e-10	6.11736e-08		LOC_Os12g43410.MSUv7.0	-2.70391	7.54682	1.34549e-11	3.34783e-09		LOC_Os10g37340.MSUv7.0	2.89392	4.004	7.0174e-26	1.58059e-23
LOC_Os04g38410.MSUv7.0	-5.07855	7.27853	3.16331e-10	6.16278e-08		LOC_Os03g25320.MSUv7.0	4.09887	2.84707	1.39534e-11	3.43912e-09		LOC_Os01g15000.MSUv7.0	2.84335	5.69891	8.54236e-26	1.8886e-23
LOC_Os03g46770.MSUv7.0	-4.82277	11.319	3.29065e-10	6.35095e-08		LOC_Os07g07230.MSUv7.0	4.22479	2.84795	1.94443e-11	4.74767e-09		LOC_Os02g51930.MSUv7.0	4.60211	4.68315	8.54464e-26	1.8886e-23
LOC_Os07g03710.MSUv7.0	-4.90443	8.62507	3.4582e-10	6.61253e-08		LOC_Os05g47730.MSUv7.0	-2.90921	4.23781	1.97963e-11	4.78887e-09		LOC_Os01g71624.MSUv7.0	2.22991	6.78691	1.45096e-25	3.17734e-23
LOC_Os11g13890.MSUv7.0	-4.88336	8.68241	3.66638e-10	6.94627e-08		LOC_Os11g32810.MSUv7.0	-6.65646	0.0985392	2.36432e-11	5.667e-09		LOC_Os04g43400.MSUv7.0	-2.57038	3.82225	1.80812e-25	3.92312e-23
LOC_Os06g43970.MSUv7.0	5.48038	5.76014	3.82677e-10	7.18423e-08		LOC_Os03g59340.MSUv7.0	2.95426	3.46499	2.77341e-11	6.5871e-09		LOC_Os07g34520.MSUv7.0	6.76205	6.80463	2.49127e-25	5.35622e-23
LOC_Os01g15860.MSUv7.0	5.1512	6.5125	3.9249e-10	7.30208e-08		LOC_Os04g05770.MSUv7.0	4.52234	2.21226	2.83792e-11	6.67959e-09		LOC_Os10g13850.MSUv7.0	-3.14145	6.92778	3.09834e-25	6.60142e-23
LOC_Os09g13600.MSUv7.0	-9.88158	4.31288	4.02924e-10	7.37225e-08		LOC_Os02g37380.MSUv7.0	4.9769	7.22918	2.88079e-11	6.71995e-09		LOC_Os11g26760.MSUv7.0	5.51112	3.20655	6.77061e-25	1.42969e-22
LOC_Os01g05640.MSUv7.0	7.21051	4.63366	4.03401e-10	7.37225e-08		LOC_Os01g67010.MSUv7.0	2.68283	4.5114	2.9124e-11	6.73356e-09		LOC_Os10g23240.MSUv7.0	6.14378	1.98062	9.14647e-25	1.91428e-22
LOC_Os07g45320.MSUv7.0	-5.08848	6.89747	4.0952e-10	7.41842e-08		LOC_Os10g34020.MSUv7.0	-3.47909	2.83213	3.027e-11	6.93714e-09		LOC_Os01g62260.MSUv7.0	7.10238	2.88401	9.52284e-25	1.97557e-22
LOC_Os12g02970.MSUv7.0	9.88731	4.25232	4.34651e-10	7.80519e-08		LOC_Os02g01220.MSUv7.0	2.83834	4.28331	3.07862e-11	6.99408e-09		LOC_Os06g47130.MSUv7.0	2.48794	5.15432	9.73577e-25	2.00218e-22
LOC_Os06g28800.MSUv7.0	9.87377	4.23899	4.69147e-10	8.24004e-08		LOC_Os01g65650.MSUv7.0	2.52487	4.7991	3.17541e-11	7.15178e-09		LOC_Os01g46570.MSUv7.0	1.99863	5.40994	1.19371e-24	2.43373e-22
LOC_Os04g46830.MSUv7.0	-9.85906	4.29143	4.69147e-10	8.24004e-08		LOC_Os01g35254.MSUv7.0	-7.94921	1.37484	3.42619e-11	7.65065e-09		LOC_Os03g07180.MSUv7.0	8.06881	2.69804	1.46583e-24	2.96299e-22
LOC_Os10g39410.MSUv7.0	-5.40169	5.97835	4.70837e-10	8.24004e-08		LOC_Os03g18980.MSUv7.0	3.02275	3.5276	3.55522e-11	7.87149e-09		LOC_Os06g19630.MSUv7.0	5.59102	1.20402	1.64792e-24	3.30283e-22
LOC_Os03g26820.MSUv7.0	-5.4795	5.86665	4.88385e-10	8.47532e-08		LOC_Os12g43440.MSUv7.0	-2.76909	5.64659	4.06087e-11	8.91549e-09		LOC_Os10g05130.MSUv7.0	-2.03601	6.50906	1.98175e-24	3.93853e-22
LOC_Os08g33820.MSUv7.0	-4.78246	9.72604	5.05518e-10	8.57657e-08		LOC_Os06g14400.MSUv7.0	-2.85825	3.41834	4.11065e-11	8.94958e-09		LOC_Os11g06130.MSUv7.0	1.88076	5.83063	2.56689e-24	5.05891e-22
LOC_Os01g71190.MSUv7.0	-9.84766	4.28058	5.06679e-10	8.57657e-08		LOC_Os01g45420.MSUv7.0	-3.51333	2.96439	5.27e-11	1.13788e-08		LOC_Os05g23924.MSUv7.0	8.59288	0.861636	2.84929e-24	5.52734e-22
LOC_Os10g40700.MSUv7.0	-9.84766	4.28058	5.06679e-10	8.57657e-08		LOC_Os01g51360.MSUv7.0	5.17407	2.64746	5.33378e-11	1.14222e-08		LOC_Os03g45730.MSUv7.0	2.01218	6.15001	2.85131e-24	5.52734e-22
LOC_Os09g23530.MSUv7.0	-6.24607	4.89409	5.50601e-10	9.24428e-08		LOC_Os03g10320.MSUv7.0	-2.26556	4.24341	5.60175e-11	1.18985e-08		LOC_Os01g47690.MSUv7.0	2.14295	5.33279	2.94941e-24	5.67102e-22
LOC_Os05g47960.MSUv7.0	-5.25405	6.14936	5.59003e-10	9.30965e-08		LOC_Os10g05020.MSUv7.0	-1.90526	6.49811	5.71519e-11	1.20415e-08		LOC_Os08g39730.MSUv7.0	5.14029	5.07676	3.18015e-24	6.06538e-22
LOC_Os03g14530.MSUv7.0	-6.89308	4.61989	5.79855e-10	9.57967e-08		LOC_Os03g19370.MSUv7.0	-2.60848	4.83979	7.77591e-11	1.62523e-08		LOC_Os04g06590.MSUv7.0	5.54695	3.08744	3.2261e-24	6.10378e-22
LOC_Os01g29330.MSUv7.0	-6.88404	4.61127	6.16805e-10	1.01092e-07		LOC_Os03g30250.MSUv7.0	5.02082	2.94782	9.41186e-11	1.95154e-08		LOC_Os05g02450.MSUv7.0	2.88733	3.1939	3.28804e-24	6.17159e-22
LOC_Os01g47290.MSUv7.0	7.12506	4.54963	6.56361e-10	1.06728e-07		LOC_Os10g38590.MSUv7.0	-2.0662	5.92327	1.03067e-10	2.12026e-08		LOC_Os01g20110.MSUv7.0	2.11994	4.22436	3.42283e-24	6.37402e-22
LOC_Os03g58980.MSUv7.0	-9.80117	4.23633	6.93525e-10	1.11891e-07		LOC_Os07g10840.MSUv7.0	-2.15746	6.45927	1.04186e-10	2.12653e-08		LOC_Os10g36180.MSUv7.0	4.89751	3.33523	4.56141e-24	8.42792e-22
LOC_Os01g62610.MSUv7.0	5.91261	4.81308	7.52238e-10	1.19897e-07		LOC_Os04g52780.MSUv7.0	3.06275	5.03235	1.09832e-10	2.2244e-08		LOC_Os01g09540.MSUv7.0	2.15768	7.51679	5.02664e-24	9.21551e-22
LOC_Os03g47034.MSUv7.0	-5.63773	5.5518	7.54762e-10	1.19897e-07		LOC_Os06g19800.MSUv7.0	3.8491	3.24226	1.20394e-10	2.41954e-08		LOC_Os08g18974.MSUv7.0	4.61873	2.03752	6.12002e-24	1.11337e-21
LOC_Os03g04750.MSUv7.0	-5.05894	6.62524	7.77419e-10	1.22553e-07		LOC_Os01g73500.MSUv7.0	-4.87126	1.10037	1.27057e-10	2.53396e-08		LOC_Os06g08110.MSUv7.0	2.6923	4.72096	8.52928e-24	1.53983e-21
LOC_Os08g28790.MSUv7.0	-9.76529	4.20223	8.14455e-10	1.27419e-07		LOC_Os01g37590.MSUv7.0	-3.39407	3.33759	1.37651e-10	2.72445e-08		LOC_Os03g16170.MSUv7.0	2.55837	5.26661	9.36011e-24	1.67702e-21
LOC_Os12g31000.MSUv7.0	-6.18536	4.83616	8.36533e-10	1.29889e-07		LOC_Os09g39070.MSUv7.0	3.17227	5.35575	1.65389e-10	3.24884e-08		LOC_Os02g50140.MSUv7.0	-3.0463	3.994	9.44083e-24	1.67876e-21
LOC_Os04g02880.MSUv7.0	-5.48823	5.66067	8.64523e-10	1.3276e-07		LOC_Os12g07310.MSUv7.0	3.14633	5.02341	1.75934e-10	3.43019e-08		LOC_Os07g47670.MSUv7.0	3.73587	4.10891	9.74221e-24	1.71943e-21
LOC_Os06g35970.MSUv7.0	-5.04108	6.60809	8.67879e-10	1.3276e-07		LOC_Os12g33962.MSUv7.0	-4.54987	2.23705	1.82591e-10	3.53362e-08		LOC_Os01g21144.MSUv7.0	4.83867	2.71963	1.71653e-23	3.00711e-21
LOC_Os06g04150.MSUv7.0	-9.75313	4.19068	8.83477e-10	1.33438e-07		LOC_Os09g38710.MSUv7.0	2.85365	3.88747	1.85433e-10	3.56223e-08		LOC_Os08g33740.MSUv7.0	-2.37438	3.74692	2.39383e-23	4.1628e-21
LOC_Os06g46970.MSUv7.0	-5.48388	5.6565	8.91181e-10	1.33438e-07		LOC_Os07g24190.MSUv7.0	2.24225	8.02596	1.89734e-10	3.61824e-08		LOC_Os09g34230.MSUv7.0	3.82473	5.64671	3.6149e-23	6.24031e-21
LOC_Os12g13290.MSUv7.0	5.19817	6.0611	8.91695e-10	1.33438e-07		LOC_Os06g44410.MSUv7.0	3.73557	3.25759	1.95893e-10	3.70863e-08		LOC_Os03g58290.MSUv7.0	-2.42937	4.00269	3.91336e-23	6.70659e-21
LOC_Os01g09370.MSUv7.0	5.7036	5.00577	9.05258e-10	1.34493e-07		LOC_Os09g30190.MSUv7.0	2.6259	4.90045	2.0511e-10	3.85519e-08		LOC_Os03g17790.MSUv7.0	4.19066	7.24908	4.79857e-23	8.16448e-21
LOC_Os02g44320.MSUv7.0	-5.08827	6.46444	9.31227e-10	1.36483e-07		LOC_Os07g43960.MSUv7.0	-2.66377	3.57216	2.23251e-10	4.16618e-08		LOC_Os06g23350.MSUv7.0	9.35976	1.54968	4.88844e-23	8.25797e-21
LOC_Os02g51080.MSUv7.0	-4.98254	6.71887	9.31873e-10	1.36483e-07		LOC_Os09g39110.MSUv7.0	4.06464	2.5703	2.43603e-10	4.51375e-08		LOC_Os04g40040.MSUv7.0	1.63423	6.52582	9.59691e-23	1.6097e-20
LOC_Os12g42520.MSUv7.0	5.47249	5.34678	9.4968e-10	1.37992e-07		LOC_Os12g44350.MSUv7.0	-2.24231	7.44128	2.73662e-10	5.035e-08		LOC_Os12g33120.MSUv7.0	-1.90866	10.2196	1.38608e-22	2.30851e-20
LOC_Os11g24050.MSUv7.0	4.7843	7.61617	9.55538e-10	1.37992e-07		LOC_Os03g06940.MSUv7.0	2.86517	3.79303	2.93145e-10	5.35573e-08		LOC_Os06g07600.MSUv7.0	2.79314	4.54532	1.42125e-22	2.34959e-20
LOC_Os12g43600.MSUv7.0	-4.65717	10.5471	1.01402e-09	1.44072e-07		LOC_Os04g05010.MSUv7.0	-2.06345	5.13102	3.00792e-10	5.45729e-08		LOC_Os07g47300.MSUv7.0	1.84902	5.92372	1.43272e-22	2.34959e-20
LOC_Os04g33830.MSUv7.0	-4.78308	7.70088	1.02215e-09	1.44072e-07		LOC_Os07g19320.MSUv7.0	5.0438	1.39911	3.05523e-10	5.5049e-08		LOC_Os03g55670.MSUv7.0	3.58955	3.81762	1.44055e-22	2.34959e-20
LOC_Os08g09860.MSUv7.0	5.17447	6.03807	1.02315e-09	1.44072e-07		LOC_Os12g15920.MSUv7.0	2.65618	4.36258	3.2954e-10	5.89696e-08		LOC_Os02g49760.MSUv7.0	1.91462	6.32366	1.57724e-22	2.55491e-20
LOC_Os11g43620.MSUv7.0	-6.80005	4.53127	1.02555e-09	1.44072e-07		LOC_Os03g20230.MSUv7.0	4.23473	2.09844	3.37394e-10	5.99643e-08		LOC_Os05g47850.MSUv7.0	1.64359	5.31327	1.96158e-22	3.15588e-20
LOC_Os12g15505.MSUv7.0	-6.14608	4.79872	1.03809e-09	1.44848e-07		LOC_Os01g72140.MSUv7.0	-1.857	7.66317	3.6769e-10	6.45243e-08		LOC_Os08g16830.MSUv7.0	-1.97042	5.65755	2.32674e-22	3.71807e-20
LOC_Os06g35770.MSUv7.0	-5.10468	6.37551	1.0532e-09	1.45971e-07		LOC_Os01g37630.MSUv7.0	-2.85929	3.79055	3.6799e-10	6.45243e-08		LOC_Os01g50460.MSUv7.0	-2.34975	7.98973	3.10024e-22	4.92085e-20
LOC_Os03g27120.MSUv7.0	-5.15167	6.0512	1.07159e-09	1.4753e-07		LOC_Os03g08550.MSUv7.0	2.36766	4.75645	3.92245e-10	6.79349e-08		LOC_Os08g02030.MSUv7.0	5.85977	3.15206	3.30009e-22	5.20315e-20
LOC_Os03g36760.MSUv7.0	4.86223	6.94735	1.09371e-09	1.49423e-07		LOC_Os04g33740.MSUv7.0	3.47866	2.59081	3.92642e-10	6.79349e-08		LOC_Os10g41360.MSUv7.0	2.1953	5.95756	3.94078e-22	6.17215e-20
LOC_Os07g08660.MSUv7.0	-4.97872	6.63415	1.09982e-09	1.49423e-07		LOC_Os11g30500.MSUv7.0	-1.93993	5.43729	3.96823e-10	6.82066e-08		LOC_Os01g10640.MSUv7.0	-3.53768	2.40323	3.9673e-22	6.1728e-20
LOC_Os06g41120.MSUv7.0	-9.71602	4.15545	1.13224e-09	1.5183e-07		LOC_Os07g05020.MSUv7.0	-3.24425	5.75178	4.0454e-10	6.90786e-08		LOC_Os08g15149.MSUv7.0	-2.64666	5.59291	4.45502e-22	6.88635e-20
LOC_Os04g31410.MSUv7.0	-9.71602	4.15545	1.13224e-09	1.5183e-07		LOC_Os03g25030.MSUv7.0	3.34524	4.74826	4.1297e-10	7.006e-08		LOC_Os12g40550.MSUv7.0	1.98244	6.43613	4.96788e-22	7.62924e-20
LOC_Os12g23200.MSUv7.0	-4.68717	8.91641	1.15727e-09	1.54186e-07		LOC_Os05g10930.MSUv7.0	-1.77355	7.10501	4.25889e-10	7.17856e-08		LOC_Os05g05030.MSUv7.0	-2.44884	3.84741	5.93704e-22	9.05878e-20
LOC_Os07g29410.MSUv7.0	-4.81238	7.2826	1.20427e-09	1.59419e-07		LOC_Os10g25090.MSUv7.0	2.41219	5.17114	4.36175e-10	7.30481e-08		LOC_Os02g50174.MSUv7.0	-1.75455	6.14133	6.72123e-22	1.01896e-19
LOC_Os02g20950.MSUv7.0	4.72308	8.04564	1.22682e-09	1.61369e-07		LOC_Os02g37350.MSUv7.0	8.60989	0.653725	4.67984e-10	7.78761e-08		LOC_Os01g64360.MSUv7.0	2.3763	4.58539	6.7951e-22	1.02359e-19
LOC_Os03g27840.MSUv7.0	4.68166	8.37002	1.32042e-09	1.72582e-07		LOC_Os01g64490.MSUv7.0	2.00379	6.00101	4.81532e-10	7.96234e-08		LOC_Os01g42190.MSUv7.0	2.35486	3.98452	8.10673e-22	1.21344e-19
LOC_Os06g25500.MSUv7.0	5.42029	5.29599	1.33122e-09	1.729e-07		LOC_Os02g58554.MSUv7.0	2.20206	5.07997	5.04384e-10	8.28776e-08		LOC_Os04g52110.MSUv7.0	8.86297	1.09317	1.44583e-21	2.15056e-19
LOC_Os05g40300.MSUv7.0	-5.29975	5.69436	1.49147e-09	1.92502e-07		LOC_Os10g40900.MSUv7.0	-3.75579	2.34341	5.08244e-10	8.29899e-08		LOC_Os01g69960.MSUv7.0	-3.34432	2.0142	1.55022e-21	2.29142e-19
LOC_Os07g27810.MSUv7.0	-5.01181	6.39112	1.53585e-09	1.95931e-07		LOC_Os10g31740.MSUv7.0	5.65298	1.98132	5.1959e-10	8.40582e-08		LOC_Os03g18600.MSUv7.0	-3.19439	2.88736	2.16839e-21	3.18524e-19
LOC_Os01g40310.MSUv7.0	-5.52075	5.43977	1.53701e-09	1.95931e-07		LOC_Os01g64470.MSUv7.0	-2.00167	6.20203	5.21221e-10	8.40582e-08		LOC_Os06g28630.MSUv7.0	-2.89137	5.07648	2.46369e-21	3.59668e-19
LOC_Os03g09880.MSUv7.0	-9.66501	4.10709	1.59179e-09	2.00429e-07		LOC_Os05g41990.MSUv7.0	4.0788	5.25819	5.25108e-10	8.41655e-08		LOC_Os05g49940.MSUv7.0	5.12686	5.01573	3.5008e-21	5.07938e-19
LOC_Os07g48244.MSUv7.0	-5.51566	5.43491	1.59201e-09	2.00429e-07		LOC_Os04g49980.MSUv7.0	-3.03537	2.74702	5.7905e-10	9.22455e-08		LOC_Os05g40960.MSUv7.0	-2.21456	4.38229	3.81665e-21	5.50388e-19
LOC_Os03g55660.MSUv7.0	5.61163	4.91622	1.6067e-09	2.00429e-07		LOC_Os05g05100.MSUv7.0	-3.62017	2.5275	5.88829e-10	9.32348e-08		LOC_Os07g36544.MSUv7.0	3.82219	3.60018	4.26958e-21	6.11973e-19
LOC_Os02g02890.MSUv7.0	-4.58997	10.1919	1.61112e-09	2.00429e-07		LOC_Os02g52300.MSUv7.0	-2.32649	4.46122	6.11183e-10	9.57678e-08		LOC_Os07g06700.MSUv7.0	-2.05568	4.54428	4.352e-21	6.20029e-19
LOC_Os02g32280.MSUv7.0	5.78717	4.69086	1.62191e-09	2.00564e-07		LOC_Os01g55240.MSUv7.0	-2.10088	4.64599	6.12157e-10	9.57678e-08		LOC_Os01g73940.MSUv7.0	-1.7766	9.41393	4.42109e-21	6.261e-19
LOC_Os02g36850.MSUv7.0	-6.73117	4.46581	1.63613e-09	2.01118e-07		LOC_Os11g02570.MSUv7.0	-2.35769	3.98167	6.66276e-10	1.03614e-07		LOC_Os02g47840.MSUv7.0	3.873	4.16825	5.31749e-21	7.48564e-19
LOC_Os05g41550.MSUv7.0	4.55239	14.0905	1.71838e-09	2.09455e-07		LOC_Os03g44540.MSUv7.0	-1.87432	7.04388	6.85105e-10	1.05761e-07		LOC_Os02g01100.MSUv7.0	1.80568	4.5734	5.91497e-21	8.27746e-19
LOC_Os03g50080.MSUv7.0	-5.38003	5.55711	1.72424e-09	2.09455e-07		LOC_Os04g32820.MSUv7.0	3.65888	2.578	6.88181e-10	1.05761e-07		LOC_Os04g02900.MSUv7.0	2.42428	5.9636	6.33833e-21	8.81774e-19
LOC_Os03g42600.MSUv7.0	-9.65197	4.09474	1.7365e-09	2.0971e-07		LOC_Os04g44790.MSUv7.0	-1.80746	5.48462	6.96168e-10	1.06363e-07		LOC_Os01g70310.MSUv7.0	-1.67824	5.69099	8.60637e-21	1.1903e-18
LOC_Os05g49860.MSUv7.0	-5.9072	5.11211	1.77195e-09	2.1263e-07		LOC_Os03g11780.MSUv7.0	-2.46959	4.83547	7.57701e-10	1.15091e-07		LOC_Os02g43280.MSUv7.0	-2.45175	4.2182	1.06319e-20	1.46188e-18
LOC_Os02g39650.MSUv7.0	5.24034	5.52661	1.78127e-09	2.1263e-07		LOC_Os03g42910.MSUv7.0	-5.5554	0.581881	7.77475e-10	1.17412e-07		LOC_Os05g02940.MSUv7.0	2.06235	4.88003	1.07118e-20	1.46436e-18
LOC_Os08g35760.MSUv7.0	-4.83559	6.72762	1.83976e-09	2.1835e-07		LOC_Os04g53810.MSUv7.0	-2.61547	5.82426	8.69122e-10	1.30498e-07		LOC_Os02g45780.MSUv7.0	4.68729	4.2373	1.14885e-20	1.56151e-18
LOC_Os10g27190.MSUv7.0	-4.75138	7.1758	1.89613e-09	2.23235e-07		LOC_Os08g08592.MSUv7.0	-7.0279	0.501885	8.87715e-10	1.32496e-07		LOC_Os05g49060.MSUv7.0	2.11013	4.57227	1.35074e-20	1.82543e-18
LOC_Os04g50990.MSUv7.0	-4.87003	6.61109	1.90254e-09	2.23235e-07		LOC_Os10g36880.MSUv7.0	2.19186	5.13618	8.96487e-10	1.32496e-07		LOC_Os01g28840.MSUv7.0	5.01416	3.30156	1.67551e-20	2.25146e-18
LOC_Os04g56100.MSUv7.0	-4.92866	6.40905	2.11359e-09	2.45354e-07		LOC_Os07g36630.MSUv7.0	6.58966	1.67173	8.98326e-10	1.32496e-07		LOC_Os01g37460.MSUv7.0	-4.35494	0.963803	2.1695e-20	2.8988e-18
LOC_Os07g23930.MSUv7.0	5.43905	5.05888	2.11481e-09	2.45354e-07		LOC_Os03g39020.MSUv7.0	2.78667	3.3684	9.02711e-10	1.32496e-07		LOC_Os03g11910.MSUv7.0	2.08205	4.16748	2.18579e-20	2.90415e-18
LOC_Os01g52110.MSUv7.0	4.54367	9.82075	2.24053e-09	2.58487e-07		LOC_Os04g56000.MSUv7.0	-3.13089	3.25632	9.25978e-10	1.35151e-07		LOC_Os07g30610.MSUv7.0	-2.30234	3.30772	2.22884e-20	2.9448e-18
LOC_Os05g48630.MSUv7.0	-4.63798	7.81699	2.30077e-09	2.63962e-07		LOC_Os01g61070.MSUv7.0	-2.60911	4.23049	9.31883e-10	1.35258e-07		LOC_Os03g52640.MSUv7.0	1.70895	5.34489	2.49908e-20	3.28352e-18
LOC_Os04g10010.MSUv7.0	-5.32272	5.50239	2.481e-09	2.81512e-07		LOC_Os04g46970.MSUv7.0	-3.6284	2.72452	9.43432e-10	1.36177e-07		LOC_Os05g31670.MSUv7.0	4.85194	2.2225	2.88464e-20	3.76916e-18
LOC_Os07g19540.MSUv7.0	5.18832	5.47615	2.481e-09	2.81512e-07		LOC_Os09g25490.MSUv7.0	3.08866	5.87604	9.79875e-10	1.4066e-07		LOC_Os06g11760.MSUv7.0	-3.90054	2.02404	2.98558e-20	3.87961e-18
LOC_Os05g11260.MSUv7.0	4.52816	9.56657	2.50645e-09	2.82846e-07		LOC_Os06g11290.MSUv7.0	-2.41693	4.40868	9.93199e-10	1.41794e-07		LOC_Os01g50400.MSUv7.0	3.90866	2.35346	3.09079e-20	3.99439e-18
LOC_Os01g28450.MSUv7.0	-5.84195	5.0498	2.64999e-09	2.97419e-07		LOC_Os07g03680.MSUv7.0	5.14818	2.58477	9.99089e-10	1.4186e-07		LOC_Os01g43480.MSUv7.0	-1.77072	6.57579	3.2648e-20	4.19633e-18
LOC_Os04g43990.MSUv7.0	-6.6482	4.38712	2.67065e-09	2.98117e-07		LOC_Os10g32980.MSUv7.0	2.85784	5.534	1.07957e-09	1.52459e-07		LOC_Os09g18360.MSUv7.0	-2.54819	3.28121	3.37193e-20	4.3106e-18
LOC_Os12g01680.MSUv7.0	-9.57116	4.01829	2.71466e-09	2.98194e-07		LOC_Os03g10090.MSUv7.0	-3.54518	4.87232	1.10109e-09	1.54662e-07		LOC_Os03g13210.MSUv7.0	-4.80361	2.95369	3.51176e-20	4.46523e-18
LOC_Os11g40600.MSUv7.0	-9.57116	4.01829	2.71466e-09	2.98194e-07		LOC_Os03g02970.MSUv7.0	2.70725	4.07455	1.11106e-09	1.55227e-07		LOC_Os02g47470.MSUv7.0	2.76695	3.71262	3.56487e-20	4.50852e-18
LOC_Os02g46980.MSUv7.0	-9.57116	4.01829	2.71466e-09	2.98194e-07		LOC_Os08g38560.MSUv7.0	2.81203	4.56823	1.12398e-09	1.56198e-07		LOC_Os10g37210.MSUv7.0	2.08638	5.49603	4.04276e-20	5.08571e-18
LOC_Os02g51790.MSUv7.0	-4.88662	6.36887	2.78158e-09	3.02987e-07		LOC_Os11g31700.MSUv7.0	-4.30179	1.10122	1.17454e-09	1.6236e-07		LOC_Os01g19800.MSUv7.0	4.44946	3.53799	4.18392e-20	5.23543e-18
LOC_Os03g56241.MSUv7.0	-5.05674	5.81288	2.78764e-09	3.02987e-07		LOC_Os07g02970.MSUv7.0	2.27191	4.364	1.22575e-09	1.67817e-07		LOC_Os05g05800.MSUv7.0	1.58747	6.93838	4.74329e-20	5.87453e-18
LOC_Os01g52594.MSUv7.0	-5.58597	5.19605	2.94478e-09	3.1839e-07		LOC_Os01g19750.MSUv7.0	-7.56475	4.09599	1.23052e-09	1.67817e-07		LOC_Os09g26780.MSUv7.0	-2.70909	4.63507	4.74434e-20	5.87453e-18
LOC_Os01g31690.MSUv7.0	-4.49522	10.0341	2.99673e-09	3.2232e-07		LOC_Os02g04780.MSUv7.0	-5.28736	1.69905	1.23329e-09	1.67817e-07		LOC_Os05g03900.MSUv7.0	-1.68913	5.60223	5.57208e-20	6.86353e-18
LOC_Os06g09310.MSUv7.0	-5.41545	5.33924	3.06458e-09	3.2791e-07		LOC_Os12g10670.MSUv7.0	4.12626	1.69701	1.28041e-09	1.73326e-07		LOC_Os02g41860.MSUv7.0	-1.72377	8.90159	5.8769e-20	7.17093e-18
LOC_Os05g43690.MSUv7.0	-5.9683	4.62985	3.10052e-09	3.30046e-07		LOC_Os04g46810.MSUv7.0	8.27108	4.28881	1.29892e-09	1.74926e-07		LOC_Os12g38760.MSUv7.0	-2.99053	2.27416	5.88228e-20	7.17093e-18
LOC_Os02g32860.MSUv7.0	5.20913	5.30788	3.18223e-09	3.35537e-07		LOC_Os10g02970.MSUv7.0	-2.8796	2.83415	1.48669e-09	1.98429e-07		LOC_Os01g09020.MSUv7.0	2.0413	5.98853	5.9697e-20	7.24017e-18
LOC_Os10g35370.MSUv7.0	-4.81269	6.47532	3.18461e-09	3.35537e-07		LOC_Os01g73700.MSUv7.0	5.73783	2.53467	1.48864e-09	1.98429e-07		LOC_Os04g43200.MSUv7.0	4.15575	5.82313	6.53797e-20	7.88893e-18
LOC_Os12g03090.MSUv7.0	-4.93084	6.20911	3.21409e-09	3.36925e-07		LOC_Os01g05650.MSUv7.0	-2.04845	8.12153	1.5114e-09	2.00441e-07		LOC_Os06g43870.MSUv7.0	1.81134	4.49841	7.61856e-20	9.14614e-18
LOC_Os11g32770.MSUv7.0	-5.39897	5.32354	3.30486e-09	3.44504e-07		LOC_Os04g27830.MSUv7.0	3.43921	4.3294	1.57611e-09	2.07967e-07		LOC_Os02g48710.MSUv7.0	4.5639	4.203	8.52656e-20	1.01845e-17
LOC_Os03g08790.MSUv7.0	-6.61581	4.35646	3.31976e-09	3.44504e-07		LOC_Os05g36010.MSUv7.0	4.55536	3.20265	1.64598e-09	2.16095e-07		LOC_Os04g03850.MSUv7.0	4.13086	1.46739	1.10988e-19	1.31903e-17
LOC_Os06g38680.MSUv7.0	5.66083	4.56812	3.50441e-09	3.61848e-07		LOC_Os04g40600.MSUv7.0	-1.78	6.17264	1.72299e-09	2.25074e-07		LOC_Os04g40990.MSUv7.0	4.43311	3.51988	1.12283e-19	1.32775e-17
LOC_Os06g07580.MSUv7.0	-4.79524	6.45867	3.53389e-09	3.63076e-07		LOC_Os02g41510.MSUv7.0	-1.91415	5.34179	1.75072e-09	2.27559e-07		LOC_Os03g27980.MSUv7.0	7.4944	1.43457	1.1482e-19	1.35099e-17
LOC_Os07g43310.MSUv7.0	-6.60485	4.3461	3.57326e-09	3.63504e-07		LOC_Os11g32260.MSUv7.0	1.72244	7.23735	1.85734e-09	2.40222e-07		LOC_Os07g26660.MSUv7.0	-3.73969	1.88966	1.15497e-19	1.35223e-17
LOC_Os01g21560.MSUv7.0	-6.5938	4.33565	3.57326e-09	3.63504e-07		LOC_Os07g42750.MSUv7.0	3.56767	2.67297	2.04201e-09	2.62805e-07		LOC_Os02g48190.MSUv7.0	2.69754	4.06798	1.18262e-19	1.37778e-17
LOC_Os01g62770.MSUv7.0	5.35017	4.97266	3.66625e-09	3.71136e-07		LOC_Os06g22020.MSUv7.0	5.00649	0.735663	2.37525e-09	3.04195e-07		LOC_Os07g43950.MSUv7.0	1.82241	6.69767	1.2161e-19	1.40918e-17
LOC_Os03g04100.MSUv7.0	5.64978	4.55741	3.72779e-09	3.75525e-07		LOC_Os08g09060.MSUv7.0	-1.84344	8.43144	2.58986e-09	3.30062e-07		LOC_Os01g74490.MSUv7.0	3.54391	4.52221	1.22149e-19	1.40918e-17
LOC_Os01g09540.MSUv7.0	-4.75533	6.50156	3.89941e-09	3.89262e-07		LOC_Os04g38570.MSUv7.0	2.1952	4.28803	2.60512e-09	3.30395e-07		LOC_Os07g23640.MSUv7.0	4.07491	2.48284	1.35794e-19	1.559e-17
LOC_Os03g19427.MSUv7.0	-9.51465	3.96495	3.93956e-09	3.89262e-07		LOC_Os01g27360.MSUv7.0	-2.85345	2.58426	2.67593e-09	3.37736e-07		LOC_Os10g04380.MSUv7.0	5.41766	0.702251	1.44808e-19	1.65445e-17
LOC_Os05g12630.MSUv7.0	-9.51465	3.96495	3.93956e-09	3.89262e-07		LOC_Os03g58764.MSUv7.0	-1.99142	4.29347	2.95448e-09	3.71099e-07		LOC_Os03g58764.MSUv7.0	2.50986	4.02417	1.54898e-19	1.76122e-17
LOC_Os12g10320.MSUv7.0	-9.51465	3.96495	3.93956e-09	3.89262e-07		LOC_Os01g36130.MSUv7.0	-3.30326	2.17107	3.01505e-09	3.76895e-07		LOC_Os08g19420.MSUv7.0	4.44472	2.0946	1.73124e-19	1.95903e-17
LOC_Os06g43810.MSUv7.0	-4.62255	7.27963	3.97219e-09	3.90618e-07		LOC_Os03g11540.MSUv7.0	2.66763	3.99808	3.0856e-09	3.83878e-07		LOC_Os06g15910.MSUv7.0	3.68431	3.38493	1.81798e-19	2.0474e-17
LOC_Os09g32940.MSUv7.0	5.33341	4.95642	4.03046e-09	3.9447e-07		LOC_Os03g36080.MSUv7.0	-1.99177	5.06438	3.15068e-09	3.90117e-07		LOC_Os04g19740.MSUv7.0	1.99607	4.08793	1.91197e-19	2.14304e-17
LOC_Os12g02330.MSUv7.0	-4.82396	6.30908	4.13959e-09	4.03239e-07		LOC_Os09g17660.MSUv7.0	-2.2882	4.45335	3.21413e-09	3.96095e-07		LOC_Os06g01760.MSUv7.0	-2.4297	3.885	1.94972e-19	2.17504e-17
LOC_Os10g21230.MSUv7.0	-4.42174	11.3775	4.24156e-09	4.11233e-07		LOC_Os01g36390.MSUv7.0	2.67817	3.50188	3.36211e-09	4.12387e-07		LOC_Os07g32570.MSUv7.0	-1.65106	8.0424	2.09891e-19	2.33048e-17
LOC_Os05g04584.MSUv7.0	-5.53062	5.14332	4.30127e-09	4.15073e-07		LOC_Os02g32320.MSUv7.0	-2.2319	4.29196	3.44778e-09	4.2092e-07		LOC_Os09g25490.MSUv7.0	5.77317	0.579199	2.12603e-19	2.34483e-17
LOC_Os06g45340.MSUv7.0	-6.56016	4.30385	4.47069e-09	4.29415e-07		LOC_Os06g05120.MSUv7.0	-1.7209	7.9871	3.69625e-09	4.49155e-07		LOC_Os05g50610.MSUv7.0	-2.39264	3.12041	2.13166e-19	2.34483e-17
LOC_Os07g18750.MSUv7.0	-5.91321	4.5777	4.49746e-09	4.29987e-07		LOC_Os02g45160.MSUv7.0	2.12626	4.52886	3.73168e-09	4.51361e-07		LOC_Os12g29740.MSUv7.0	2.30776	3.42672	2.76581e-19	3.02831e-17
LOC_Os02g46920.MSUv7.0	4.46652	8.69594	4.55678e-09	4.3365e-07		LOC_Os12g41230.MSUv7.0	2.3727	4.59037	4.02747e-09	4.84893e-07		LOC_Os03g48310.MSUv7.0	1.69143	5.19061	3.53159e-19	3.84894e-17
LOC_Os05g12481.MSUv7.0	-5.34837	5.27536	4.67522e-09	4.4288e-07		LOC_Os04g04330.MSUv7.0	2.14586	5.1607	4.08739e-09	4.89849e-07		LOC_Os12g37650.MSUv7.0	-1.86868	5.69514	3.58974e-19	3.89438e-17
LOC_Os05g45020.MSUv7.0	-9.47077	3.9236	4.77124e-09	4.49913e-07		LOC_Os05g31730.MSUv7.0	3.22129	2.48487	4.15106e-09	4.95208e-07		LOC_Os09g30280.MSUv7.0	8.03903	0.369158	3.84087e-19	4.14779e-17
LOC_Os02g53350.MSUv7.0	-5.74534	4.95775	4.88433e-09	4.58483e-07		LOC_Os06g39110.MSUv7.0	-1.72738	9.78335	4.55312e-09	5.40703e-07		LOC_Os03g61160.MSUv7.0	4.67452	4.2349	4.13674e-19	4.44477e-17
LOC_Os01g47330.MSUv7.0	-4.81997	5.99084	4.98005e-09	4.64913e-07		LOC_Os11g29380.MSUv7.0	2.34879	3.83549	4.61138e-09	5.44079e-07		LOC_Os04g43380.MSUv7.0	-2.18413	4.59826	4.15346e-19	4.44477e-17
LOC_Os01g71340.MSUv7.0	-4.57905	7.10636	5.01231e-09	4.64913e-07		LOC_Os01g12100.MSUv7.0	-2.00941	7.84722	4.62319e-09	5.44079e-07		LOC_Os01g12430.MSUv7.0	3.60969	2.17226	4.29608e-19	4.57668e-17
LOC_Os11g05370.MSUv7.0	-4.9634	5.72403	5.02037e-09	4.64913e-07		LOC_Os03g50160.MSUv7.0	-1.90462	5.07278	4.73027e-09	5.54184e-07		LOC_Os03g14050.MSUv7.0	2.42565	4.23039	4.31934e-19	4.58083e-17
LOC_Os02g09800.MSUv7.0	5.29928	4.92338	5.12767e-09	4.70942e-07		LOC_Os07g17330.MSUv7.0	-1.71158	5.80852	4.75611e-09	5.54724e-07		LOC_Os06g48800.MSUv7.0	-1.84323	5.20792	4.88028e-19	5.15261e-17
LOC_Os01g07110.MSUv7.0	4.72841	6.26283	5.13108e-09	4.70942e-07		LOC_Os05g49940.MSUv7.0	-2.07282	4.68717	5.16578e-09	5.99828e-07		LOC_Os05g12640.MSUv7.0	3.48478	3.15522	4.96512e-19	5.21889e-17
LOC_Os02g10390.MSUv7.0	-4.43847	8.85084	5.28125e-09	4.82581e-07		LOC_Os05g02820.MSUv7.0	2.3922	4.73511	5.21344e-09	6.02683e-07		LOC_Os11g37950.MSUv7.0	3.62045	5.15084	5.12113e-19	5.35905e-17
LOC_Os07g48010.MSUv7.0	-4.80597	5.97754	5.48488e-09	4.9898e-07		LOC_Os10g38340.MSUv7.0	-2.6661	4.57972	5.48205e-09	6.30943e-07		LOC_Os05g03640.MSUv7.0	-1.77607	4.44571	5.62765e-19	5.86317e-17
LOC_Os09g23550.MSUv7.0	-4.65215	6.55265	5.83298e-09	5.26168e-07		LOC_Os07g40974.MSUv7.0	-3.15693	2.30982	5.5126e-09	6.31676e-07		LOC_Os04g29550.MSUv7.0	-3.14793	3.23055	6.24086e-19	6.47352e-17
LOC_Os05g36280.MSUv7.0	-5.47958	5.09477	5.83471e-09	5.26168e-07		LOC_Os09g32360.MSUv7.0	-3.07247	2.40933	5.53842e-09	6.31864e-07		LOC_Os08g33720.MSUv7.0	-1.53032	6.47429	6.8015e-19	7.02425e-17
LOC_Os09g34985.MSUv7.0	6.12382	4.47032	6.19895e-09	5.53356e-07		LOC_Os08g44870.MSUv7.0	-3.37275	1.89753	5.64879e-09	6.40244e-07		LOC_Os05g39760.MSUv7.0	1.94462	5.25448	7.7e-19	7.91761e-17
LOC_Os02g56014.MSUv7.0	-5.85593	4.52358	6.19895e-09	5.53356e-07		LOC_Os12g06660.MSUv7.0	-2.04947	6.03375	5.66089e-09	6.40244e-07		LOC_Os03g17870.MSUv7.0	3.38665	4.5576	8.00221e-19	8.19274e-17
LOC_Os07g23120.MSUv7.0	-5.7092	4.92339	6.24337e-09	5.53356e-07		LOC_Os04g33500.MSUv7.0	2.73439	2.78631	5.753e-09	6.45243e-07		LOC_Os01g42380.MSUv7.0	1.61717	5.90852	1.00779e-18	1.02734e-16
LOC_Os07g12150.MSUv7.0	-5.7092	4.92339	6.24337e-09	5.53356e-07		LOC_Os02g30800.MSUv7.0	2.86584	2.57686	5.77867e-09	6.45243e-07		LOC_Os06g01972.MSUv7.0	-3.73519	2.46492	1.04787e-18	1.06361e-16
LOC_Os04g36760.MSUv7.0	-4.78554	6.17512	6.31895e-09	5.57661e-07		LOC_Os01g07560.MSUv7.0	2.14802	4.70826	5.77918e-09	6.45243e-07		LOC_Os01g05830.MSUv7.0	1.83684	5.24377	1.15018e-18	1.1594e-16
LOC_Os06g47970.MSUv7.0	-4.78113	5.95395	6.35089e-09	5.58095e-07		LOC_Os03g02070.MSUv7.0	-1.77343	6.15659	5.84285e-09	6.49575e-07		LOC_Os03g21030.MSUv7.0	2.8966	6.03613	1.15205e-18	1.1594e-16
LOC_Os08g44680.MSUv7.0	-4.40372	8.75382	6.4428e-09	5.63773e-07		LOC_Os03g05140.MSUv7.0	5.64667	2.98418	5.97184e-09	6.61103e-07		LOC_Os05g50260.MSUv7.0	4.53125	1.80527	1.31887e-18	1.32166e-16
LOC_Os07g31720.MSUv7.0	-4.58981	6.86605	6.59979e-09	5.71841e-07		LOC_Os03g20330.MSUv7.0	-2.30422	5.7353	6.38638e-09	7.0401e-07		LOC_Os08g10500.MSUv7.0	2.7458	6.01276	1.97249e-18	1.96833e-16
LOC_Os07g38960.MSUv7.0	-4.39384	9.1116	6.61683e-09	5.71841e-07		LOC_Os11g20090.MSUv7.0	2.3833	7.01448	6.54742e-09	7.16783e-07		LOC_Os01g32780.MSUv7.0	3.06269	7.52319	2.14221e-18	2.12871e-16
LOC_Os09g34980.MSUv7.0	6.11205	4.45886	6.61808e-09	5.71841e-07		LOC_Os06g30901.MSUv7.0	3.63462	2.15821	6.55711e-09	7.16783e-07		LOC_Os01g06600.MSUv7.0	1.53632	5.3967	2.16137e-18	2.13876e-16
LOC_Os01g74510.MSUv7.0	4.8744	5.74777	6.84084e-09	5.88626e-07		LOC_Os02g54880.MSUv7.0	3.40956	1.87346	6.64705e-09	7.20612e-07		LOC_Os12g41250.MSUv7.0	1.72043	5.69932	2.20483e-18	2.17267e-16
LOC_Os03g25960.MSUv7.0	-5.68708	4.90237	6.89933e-09	5.88752e-07		LOC_Os12g34108.MSUv7.0	-3.12503	4.90173	6.64731e-09	7.20612e-07		LOC_Os03g01300.MSUv7.0	-2.32969	4.86459	2.30427e-18	2.26125e-16
LOC_Os01g63400.MSUv7.0	5.24653	4.87236	6.89933e-09	5.88752e-07		LOC_Os02g48480.MSUv7.0	-1.82046	5.63837	6.98348e-09	7.53927e-07		LOC_Os07g47100.MSUv7.0	2.06615	6.44284	2.39022e-18	2.3359e-16
LOC_Os05g10414.MSUv7.0	-5.28401	5.2142	6.97493e-09	5.92754e-07		LOC_Os01g65880.MSUv7.0	2.7517	7.71862	7.38279e-09	7.93757e-07		LOC_Os05g28740.MSUv7.0	2.00163	7.92072	2.49713e-18	2.43033e-16
LOC_Os01g73644.MSUv7.0	9.43181	3.80566	7.07851e-09	5.94925e-07		LOC_Os12g15680.MSUv7.0	-2.04783	9.05925	7.49955e-09	8.03005e-07		LOC_Os01g73110.MSUv7.0	3.62804	2.58916	2.72523e-18	2.64146e-16
LOC_Os04g48484.MSUv7.0	-9.4101	3.86652	7.07851e-09	5.94925e-07		LOC_Os01g11414.MSUv7.0	1.72773	6.71308	7.92794e-09	8.4541e-07		LOC_Os11g07912.MSUv7.0	3.94999	1.12273	2.85164e-18	2.75271e-16
LOC_Os05g14240.MSUv7.0	-4.48615	7.38179	7.0869e-09	5.94925e-07		LOC_Os02g09250.MSUv7.0	-2.60003	4.25467	8.24661e-09	8.75817e-07		LOC_Os01g52230.MSUv7.0	-1.88069	5.58259	3.3087e-18	3.18092e-16
LOC_Os03g05290.MSUv7.0	-4.42676	8.06383	7.28894e-09	6.09408e-07		LOC_Os01g59120.MSUv7.0	2.61028	3.66228	8.65699e-09	9.15679e-07		LOC_Os01g64170.MSUv7.0	2.73984	5.88924	4.0519e-18	3.86466e-16
LOC_Os05g41290.MSUv7.0	5.53441	4.44571	7.55306e-09	6.28944e-07		LOC_Os01g08150.MSUv7.0	3.03395	2.75123	8.72746e-09	9.1941e-07		LOC_Os09g33850.MSUv7.0	2.33639	3.19017	4.05258e-18	3.86466e-16
LOC_Os07g41340.MSUv7.0	-6.47845	4.22679	7.69628e-09	6.30698e-07		LOC_Os01g43110.MSUv7.0	2.73158	3.08564	9.14065e-09	9.5907e-07		LOC_Os09g27010.MSUv7.0	2.26303	3.34387	4.78757e-18	4.54723e-16
LOC_Os03g63420.MSUv7.0	-6.46639	4.21543	7.69628e-09	6.30698e-07		LOC_Os01g19220.MSUv7.0	4.15335	2.06903	9.50384e-09	9.9319e-07		LOC_Os03g16910.MSUv7.0	1.4218	7.41206	5.12645e-18	4.84962e-16
LOC_Os05g30810.MSUv7.0	-6.46639	4.21543	7.69628e-09	6.30698e-07		LOC_Os08g08990.MSUv7.0	-1.69424	5.93135	9.84292e-09	1.02453e-06		LOC_Os03g02050.MSUv7.0	7.21364	2.34927	5.47897e-18	5.16246e-16
LOC_Os01g40710.MSUv7.0	-6.46639	4.21543	7.69628e-09	6.30698e-07		LOC_Os06g01590.MSUv7.0	2.98692	5.11466	1.1084e-08	1.14913e-06		LOC_Os02g44870.MSUv7.0	2.02455	8.61141	6.11598e-18	5.7398e-16
LOC_Os03g43590.MSUv7.0	9.41322	3.78753	7.83154e-09	6.36729e-07		LOC_Os01g72130.MSUv7.0	-1.7239	6.47776	1.12149e-08	1.1581e-06		LOC_Os12g05210.MSUv7.0	4.73351	1.45152	6.6035e-18	6.17284e-16
LOC_Os09g13820.MSUv7.0	9.41322	3.78753	7.83154e-09	6.36729e-07		LOC_Os02g09050.MSUv7.0	-1.56978	6.56341	1.16466e-08	1.19421e-06		LOC_Os01g73200.MSUv7.0	-2.97191	2.01872	6.85768e-18	6.3852e-16
LOC_Os01g62260.MSUv7.0	-5.25988	5.1913	7.88937e-09	6.38915e-07		LOC_Os12g14580.MSUv7.0	4.03453	3.91287	1.16559e-08	1.19421e-06		LOC_Os03g21040.MSUv7.0	2.38621	5.31863	7.71679e-18	7.15695e-16
LOC_Os01g73750.MSUv7.0	4.99997	5.29403	8.06036e-09	6.48284e-07		LOC_Os06g49200.MSUv7.0	-2.55988	3.10681	1.17305e-08	1.19716e-06		LOC_Os03g48750.MSUv7.0	10.567	2.68751	9.34444e-18	8.63265e-16
LOC_Os01g66580.MSUv7.0	4.44974	7.35488	8.06784e-09	6.48284e-07		LOC_Os03g42259.MSUv7.0	2.10715	5.3012	1.19279e-08	1.21256e-06		LOC_Os08g31860.MSUv7.0	4.3832	3.34092	9.47675e-18	8.72083e-16
LOC_Os08g21590.MSUv7.0	4.52917	6.86284	8.2543e-09	6.60696e-07		LOC_Os04g48760.MSUv7.0	2.30984	4.13546	1.24489e-08	1.25772e-06		LOC_Os02g42200.MSUv7.0	1.56647	6.55457	9.88966e-18	9.06552e-16
LOC_Os01g02139.MSUv7.0	-6.45423	4.20398	8.33781e-09	6.64804e-07		LOC_Os08g44190.MSUv7.0	-2.63956	2.49574	1.24684e-08	1.25772e-06		LOC_Os03g04780.MSUv7.0	8.31326	0.591091	1.32068e-17	1.20595e-15
LOC_Os01g07970.MSUv7.0	-4.55948	6.59982	8.497e-09	6.74891e-07		LOC_Os11g24340.MSUv7.0	2.35464	3.69509	1.25555e-08	1.26163e-06		LOC_Os08g32980.MSUv7.0	2.39871	8.31192	1.35174e-17	1.22956e-15
LOC_Os02g43170.MSUv7.0	-5.24766	5.17971	8.57194e-09	6.78234e-07		LOC_Os02g47180.MSUv7.0	2.17825	5.1083	1.31375e-08	1.31506e-06		LOC_Os04g52130.MSUv7.0	1.56028	5.44152	1.38465e-17	1.25467e-15
LOC_Os08g43050.MSUv7.0	6.07617	4.42392	8.63537e-09	6.78482e-07		LOC_Os06g11240.MSUv7.0	-1.8056	6.12585	1.32748e-08	1.32373e-06		LOC_Os01g01620.MSUv7.0	1.53696	7.19136	1.45891e-17	1.31692e-15
LOC_Os04g33370.MSUv7.0	-9.37878	3.83709	8.67364e-09	6.78482e-07		LOC_Os02g18410.MSUv7.0	4.60417	4.17995	1.33264e-08	1.32382e-06		LOC_Os04g59150.MSUv7.0	-3.28186	2.08137	1.64669e-17	1.47645e-15
LOC_Os05g05560.MSUv7.0	-9.37878	3.83709	8.67364e-09	6.78482e-07		LOC_Os12g17540.MSUv7.0	-7.9609	2.69022	1.33913e-08	1.32523e-06		LOC_Os10g29470.MSUv7.0	-1.59241	7.19085	1.64813e-17	1.47645e-15
LOC_Os04g33110.MSUv7.0	-4.87256	5.63781	8.82205e-09	6.87488e-07		LOC_Os03g58610.MSUv7.0	-2.87208	2.85473	1.37225e-08	1.35289e-06		LOC_Os05g05020.MSUv7.0	-2.02163	4.83537	1.72629e-17	1.54063e-15
LOC_Os10g05950.MSUv7.0	-6.44197	4.19244	9.03865e-09	7.01718e-07		LOC_Os12g05840.MSUv7.0	-2.01101	4.59739	1.4086e-08	1.3835e-06		LOC_Os04g49660.MSUv7.0	-1.99622	3.84347	1.861e-17	1.65462e-15
LOC_Os02g07890.MSUv7.0	-4.76022	6.04665	9.36628e-09	7.21825e-07		LOC_Os11g45970.MSUv7.0	2.6857	3.58823	1.52519e-08	1.4924e-06		LOC_Os03g04710.MSUv7.0	-1.87659	5.06891	1.9425e-17	1.7206e-15
LOC_Os07g09800.MSUv7.0	-5.64179	4.85939	9.36754e-09	7.21825e-07		LOC_Os10g06030.MSUv7.0	3.53675	1.99349	1.55154e-08	1.51252e-06		LOC_Os03g55310.MSUv7.0	4.58252	0.98209	1.98927e-17	1.75545e-15
LOC_Os10g05980.MSUv7.0	-4.63908	6.31011	9.49783e-09	7.29144e-07		LOC_Os05g32460.MSUv7.0	-3.13608	2.13886	1.57084e-08	1.52193e-06		LOC_Os01g14630.MSUv7.0	-4.35084	1.73056	2.01017e-17	1.7673e-15
LOC_Os07g04930.MSUv7.0	-9.36286	3.82215	9.61643e-09	7.35514e-07		LOC_Os06g40210.MSUv7.0	-1.7888	6.96557	1.57285e-08	1.52193e-06		LOC_Os12g43340.MSUv7.0	-1.96785	7.83399	2.12613e-17	1.86233e-15
LOC_Os02g54254.MSUv7.0	4.31314	9.44544	9.76183e-09	7.4388e-07		LOC_Os01g57280.MSUv7.0	3.72631	2.27669	1.61254e-08	1.55458e-06		LOC_Os08g01370.MSUv7.0	4.3867	2.28324	2.41854e-17	2.11065e-15
LOC_Os01g34060.MSUv7.0	-6.4296	4.1808	9.80482e-09	7.44409e-07		LOC_Os04g05400.MSUv7.0	2.7345	2.46305	1.64538e-08	1.58041e-06		ChrSy.fgenesh.gene.37.MSUv7.0	1.52111	6.88807	2.7054e-17	2.35231e-15
LOC_Os06g43670.MSUv7.0	4.35683	8.29298	9.95682e-09	7.50918e-07		LOC_Os04g55710.MSUv7.0	-1.98058	6.28681	1.69531e-08	1.61988e-06		LOC_Os07g09190.MSUv7.0	-1.83954	5.36958	2.91528e-17	2.52551e-15
LOC_Os06g46890.MSUv7.0	4.41578	7.3515	9.96328e-09	7.50918e-07		LOC_Os03g02280.MSUv7.0	-2.15132	4.15544	1.69887e-08	1.61988e-06		LOC_Os01g03710.MSUv7.0	3.43931	3.14888	2.96004e-17	2.55493e-15
LOC_Os06g48780.MSUv7.0	-4.53589	6.75902	1.00795e-08	7.56913e-07		LOC_Os04g46894.MSUv7.0	3.26862	4.45487	1.72996e-08	1.64352e-06		LOC_Os07g35880.MSUv7.0	-2.43396	4.05445	3.52976e-17	3.03559e-15
LOC_Os10g35210.MSUv7.0	6.03937	4.38812	1.05926e-08	7.92563e-07		LOC_Os05g35010.MSUv7.0	-2.38655	4.06537	1.81224e-08	1.7122e-06		LOC_Os03g31150.MSUv7.0	1.64084	4.61526	3.60817e-17	3.08418e-15
LOC_Os06g08640.MSUv7.0	-9.34677	3.80705	1.06732e-08	7.9571e-07		LOC_Os02g04160.MSUv7.0	-1.62047	6.86238	1.81536e-08	1.7122e-06		LOC_Os03g61270.MSUv7.0	7.45787	1.37589	3.61233e-17	3.08418e-15
LOC_Os03g22460.MSUv7.0	-4.35203	8.19236	1.07513e-08	7.98651e-07		LOC_Os01g33040.MSUv7.0	2.81028	3.36214	1.92305e-08	1.80726e-06		LOC_Os08g36440.MSUv7.0	2.56267	3.16104	3.66928e-17	3.12153e-15
LOC_Os09g39540.MSUv7.0	-4.59031	6.34468	1.11509e-08	8.25364e-07		LOC_Os03g19940.MSUv7.0	-2.60245	2.61575	1.9506e-08	1.82658e-06		LOC_Os02g43330.MSUv7.0	2.60702	5.48327	3.88599e-17	3.29404e-15
LOC_Os02g14440.MSUv7.0	-4.52966	6.69508	1.14272e-08	8.42795e-07		LOC_Os05g47700.MSUv7.0	-1.71354	8.88761	1.96812e-08	1.83639e-06		LOC_Os02g54240.MSUv7.0	7.79657	0.145286	4.07046e-17	3.43808e-15
LOC_Os01g73250.MSUv7.0	-4.89475	5.49476	1.14815e-08	8.43788e-07		LOC_Os12g33160.MSUv7.0	3.81448	1.88537	1.9797e-08	1.84063e-06		LOC_Os01g43851.MSUv7.0	1.94624	4.52546	4.1504e-17	3.49313e-15
LOC_Os11g43800.MSUv7.0	5.1636	4.79231	1.15472e-08	8.45608e-07		LOC_Os07g30640.MSUv7.0	-3.67218	1.96083	1.98784e-08	1.84164e-06		LOC_Os02g50110.MSUv7.0	3.28299	2.9277	4.25377e-17	3.56744e-15
LOC_Os10g38278.MSUv7.0	-4.68495	5.86281	1.16744e-08	8.519e-07		LOC_Os05g38530.MSUv7.0	-1.67879	5.95346	2.00132e-08	1.84758e-06		LOC_Os02g44990.MSUv7.0	3.5777	3.34022	4.58478e-17	3.83145e-15
LOC_Os05g05020.MSUv7.0	-9.33049	3.79179	1.18591e-08	8.62331e-07		LOC_Os06g43120.MSUv7.0	2.32377	4.44749	2.08375e-08	1.9169e-06		LOC_Os06g44500.MSUv7.0	-1.41464	5.74437	5.21021e-17	4.33878e-15
LOC_Os06g35700.MSUv7.0	-4.8226	5.5905	1.20275e-08	8.71511e-07		LOC_Os06g34790.MSUv7.0	-2.83973	7.12701	2.1294e-08	1.95203e-06		LOC_Os01g12820.MSUv7.0	3.16224	2.96713	5.24872e-17	4.35551e-15
LOC_Os06g23440.MSUv7.0	-4.36192	7.61126	1.24113e-08	8.96175e-07		LOC_Os10g14920.MSUv7.0	-1.73904	6.93658	2.2065e-08	2.01255e-06		LOC_Os04g38680.MSUv7.0	4.14884	6.00398	5.52921e-17	4.57223e-15
LOC_Os05g51540.MSUv7.0	-6.39184	4.14532	1.25662e-08	8.97943e-07		LOC_Os02g14160.MSUv7.0	4.15575	5.47531	2.21083e-08	2.01255e-06		LOC_Os04g43670.MSUv7.0	-2.96991	2.0308	5.59787e-17	4.61288e-15
LOC_Os03g52280.MSUv7.0	-6.39184	4.14532	1.25662e-08	8.97943e-07		LOC_Os01g15810.MSUv7.0	3.03715	3.05385	2.24288e-08	2.03463e-06		LOC_Os09g31080.MSUv7.0	-1.61724	4.28787	6.02718e-17	4.94941e-15
LOC_Os03g52360.MSUv7.0	-6.39184	4.14532	1.25662e-08	8.97943e-07		LOC_Os03g21230.MSUv7.0	1.96582	5.02062	2.26314e-08	2.03965e-06		LOC_Os02g02930.MSUv7.0	-4.64212	5.69119	6.04902e-17	4.95015e-15
LOC_Os02g09790.MSUv7.0	5.27258	4.58783	1.27278e-08	9.06354e-07		LOC_Os02g08510.MSUv7.0	-1.96038	5.01865	2.26402e-08	2.03965e-06		LOC_Os01g07370.MSUv7.0	-1.41567	6.69285	6.13208e-17	5.00082e-15
LOC_Os05g46030.MSUv7.0	4.29121	8.55197	1.28975e-08	9.15279e-07		LOC_Os02g53520.MSUv7.0	1.77728	4.95519	2.2949e-08	2.06037e-06		LOC_Os01g36790.MSUv7.0	2.99225	3.2444	6.52878e-17	5.30604e-15
LOC_Os12g38150.MSUv7.0	-4.95546	5.36688	1.30207e-08	9.16567e-07		LOC_Os06g37750.MSUv7.0	3.25447	2.33493	2.4168e-08	2.16237e-06		LOC_Os12g03050.MSUv7.0	2.79915	2.67663	6.74672e-17	5.46438e-15
LOC_Os01g12320.MSUv7.0	-5.73406	4.40878	1.30488e-08	9.16567e-07		LOC_Os02g50710.MSUv7.0	-1.77527	4.84958	2.43689e-08	2.17291e-06		LOC_Os06g49640.MSUv7.0	1.50292	8.00095	7.19838e-17	5.8103e-15
LOC_Os07g40224.MSUv7.0	5.44778	4.36209	1.30488e-08	9.16567e-07		LOC_Os10g39330.MSUv7.0	7.99558	0.114295	2.47717e-08	2.20131e-06		LOC_Os04g10690.MSUv7.0	4.14608	1.38706	7.40266e-17	5.95486e-15
LOC_Os02g44310.MSUv7.0	-9.29738	3.76076	1.31916e-08	9.2264e-07		LOC_Os01g08170.MSUv7.0	2.8159	3.20159	2.52804e-08	2.2389e-06		LOC_Os02g01210.MSUv7.0	-1.75266	4.83182	7.99285e-17	6.40783e-15
LOC_Os07g45060.MSUv7.0	-4.80866	5.57732	1.32246e-08	9.2264e-07		LOC_Os04g42760.MSUv7.0	-1.95467	5.0284	2.60742e-08	2.3014e-06		LOC_Os03g55320.MSUv7.0	1.72227	7.13948	8.47219e-17	6.76916e-15
LOC_Os06g43960.MSUv7.0	4.29671	8.30601	1.34656e-08	9.36293e-07		LOC_Os06g45990.MSUv7.0	2.83495	3.76042	2.75507e-08	2.42354e-06		LOC_Os04g47420.MSUv7.0	-2.04821	3.23392	8.78158e-17	6.99274e-15
LOC_Os03g31070.MSUv7.0	4.82946	5.44556	1.36e-08	9.40912e-07		LOC_Os06g09970.MSUv7.0	-3.69771	1.51689	2.85669e-08	2.49614e-06		LOC_Os02g48770.MSUv7.0	-4.69433	4.56148	8.8928e-17	7.05754e-15
LOC_Os02g35150.MSUv7.0	4.79321	5.54596	1.36523e-08	9.40912e-07		LOC_Os09g31514.MSUv7.0	-4.66806	0.287896	2.85671e-08	2.49614e-06		LOC_Os04g33920.MSUv7.0	9.07634	1.27616	9.92275e-17	7.8486e-15
LOC_Os02g57480.MSUv7.0	-6.37904	4.13329	1.36688e-08	9.40912e-07		LOC_Os02g09930.MSUv7.0	1.85659	5.53705	2.90839e-08	2.53282e-06		LOC_Os04g48270.MSUv7.0	2.34009	3.87504	1.0636e-16	8.38474e-15
LOC_Os07g18990.MSUv7.0	-4.55715	6.31327	1.37383e-08	9.42555e-07		LOC_Os08g08040.MSUv7.0	-1.69499	6.95535	2.95357e-08	2.56362e-06		LOC_Os07g43580.MSUv7.0	-2.36989	2.54013	1.12989e-16	8.87767e-15
LOC_Os09g04680.MSUv7.0	-4.23785	10.6716	1.39558e-08	9.54306e-07		LOC_Os06g07300.MSUv7.0	4.76308	0.846261	2.98267e-08	2.58031e-06		LOC_Os03g16334.MSUv7.0	2.07851	5.47904	1.19171e-16	9.33239e-15
LOC_Os04g41560.MSUv7.0	-4.40513	7.15441	1.41006e-08	9.61028e-07		LOC_Os03g43580.MSUv7.0	3.50945	2.27384	3.00539e-08	2.59138e-06		LOC_Os05g05930.MSUv7.0	6.91196	0.886817	1.33321e-16	1.0406e-14
LOC_Os03g29770.MSUv7.0	-4.65419	6.05044	1.45723e-08	9.89911e-07		LOC_Os03g40610.MSUv7.0	3.14294	2.17238	3.09464e-08	2.65955e-06		LOC_Os06g14030.MSUv7.0	2.00366	5.14102	1.36481e-16	1.06177e-14
LOC_Os12g37530.MSUv7.0	4.33239	7.64945	1.46217e-08	9.90012e-07		LOC_Os08g43390.MSUv7.0	2.52906	4.16358	3.13223e-08	2.68304e-06		LOC_Os07g33280.MSUv7.0	3.60079	2.4823	1.41071e-16	1.09388e-14
LOC_Os07g43020.MSUv7.0	-9.28053	3.74499	1.46906e-08	9.91424e-07		LOC_Os08g09040.MSUv7.0	-1.73741	7.69676	3.19165e-08	2.725e-06		LOC_Os09g38670.MSUv7.0	-1.75786	6.0128	1.60137e-16	1.23766e-14
LOC_Os01g25990.MSUv7.0	4.35161	7.401	1.48948e-08	1.00193e-06		LOC_Os05g14590.MSUv7.0	2.58033	3.2406	3.25641e-08	2.77123e-06		LOC_Os01g06580.MSUv7.0	8.5603	0.820655	2.10791e-16	1.62384e-14
LOC_Os04g57670.MSUv7.0	5.42204	4.3373	1.50319e-08	1.00525e-06		LOC_Os09g38320.MSUv7.0	-1.74405	5.5579	3.42528e-08	2.90549e-06		LOC_Os06g47310.MSUv7.0	-2.10357	3.96587	2.18029e-16	1.67245e-14
LOC_Os07g05360.MSUv7.0	-4.50024	6.60673	1.50416e-08	1.00525e-06		LOC_Os05g43100.MSUv7.0	4.09205	1.81147	3.46272e-08	2.92737e-06		LOC_Os05g50570.MSUv7.0	5.03007	3.10463	2.18733e-16	1.67245e-14
LOC_Os07g28400.MSUv7.0	-4.9282	5.34111	1.50927e-08	1.00542e-06		LOC_Os03g44890.MSUv7.0	3.52262	3.70356	3.47349e-08	2.92737e-06		LOC_Os10g09240.MSUv7.0	2.59507	5.23823	2.19221e-16	1.67245e-14
LOC_Os05g08900.MSUv7.0	-4.63434	5.81498	1.60584e-08	1.06631e-06		LOC_Os03g14250.MSUv7.0	1.88124	7.10227	3.51978e-08	2.95685e-06		LOC_Os01g72270.MSUv7.0	9.97499	2.11333	2.33087e-16	1.77251e-14
LOC_Os04g25650.MSUv7.0	-6.35307	4.10892	1.62073e-08	1.07275e-06		LOC_Os08g35630.MSUv7.0	-1.74906	7.47473	3.55871e-08	2.97997e-06		LOC_Os12g42910.MSUv7.0	3.35472	2.80048	2.34889e-16	1.78049e-14
LOC_Os11g42500.MSUv7.0	-4.35845	7.22444	1.64235e-08	1.08358e-06		LOC_Os09g29210.MSUv7.0	-2.55674	3.13239	3.65373e-08	3.04976e-06		LOC_Os05g45700.MSUv7.0	2.73887	2.1148	2.5346e-16	1.91512e-14
LOC_Os05g10210.MSUv7.0	-4.77084	5.54158	1.65605e-08	1.08914e-06		LOC_Os07g07440.MSUv7.0	-3.13841	2.6496	3.66978e-08	3.05339e-06		LOC_Os11g32650.MSUv7.0	3.80905	2.04296	2.58037e-16	1.94349e-14
LOC_Os04g09540.MSUv7.0	5.10554	4.73638	1.68335e-08	1.10359e-06		LOC_Os03g58820.MSUv7.0	2.92829	3.17633	3.76641e-08	3.11102e-06		LOC_Os11g47500.MSUv7.0	6.16831	2.42438	2.75006e-16	2.06473e-14
LOC_Os07g45080.MSUv7.0	-5.69103	4.36836	1.73515e-08	1.13394e-06		LOC_Os08g35210.MSUv7.0	2.0574	4.21543	3.76722e-08	3.11102e-06		LOC_Os05g40410.MSUv7.0	-1.64781	4.82208	2.78027e-16	2.07901e-14
LOC_Os06g47640.MSUv7.0	-6.32663	4.08414	1.76677e-08	1.15096e-06		LOC_Os12g38010.MSUv7.0	-1.82811	6.46778	3.77476e-08	3.11102e-06		LOC_Os11g32880.MSUv7.0	1.37759	6.52163	2.78666e-16	2.07901e-14
LOC_Os10g38274.MSUv7.0	-5.53849	4.76159	1.77857e-08	1.15501e-06		LOC_Os11g32890.MSUv7.0	-4.80956	2.19279	4.03449e-08	3.31462e-06		LOC_Os08g35630.MSUv7.0	2.18151	4.52417	2.93297e-16	2.18128e-14
LOC_Os08g03450.MSUv7.0	-4.33184	7.27068	1.78987e-08	1.1587e-06		LOC_Os02g56400.MSUv7.0	2.39567	2.91567	4.09291e-08	3.35208e-06		LOC_Os11g02520.MSUv7.0	-3.00425	5.50508	3.12682e-16	2.31816e-14
LOC_Os01g72100.MSUv7.0	-4.58858	6.08556	1.80834e-08	1.167e-06		LOC_Os06g10510.MSUv7.0	-2.41849	3.3451	4.2126e-08	3.43933e-06		LOC_Os10g32980.MSUv7.0	5.60888	0.442657	3.34729e-16	2.47386e-14
LOC_Os02g20560.MSUv7.0	-4.90042	5.31487	1.82087e-08	1.17143e-06		LOC_Os07g47850.MSUv7.0	4.16388	0.859707	4.243e-08	3.45335e-06		LOC_Os01g59730.MSUv7.0	-2.04668	3.45746	3.44741e-16	2.53991e-14
LOC_Os10g40620.MSUv7.0	-5.68007	4.35808	1.86568e-08	1.19282e-06		LOC_Os12g16290.MSUv7.0	1.80951	4.4763	4.43743e-08	3.60038e-06		LOC_Os04g46990.MSUv7.0	-1.95391	4.48594	3.84135e-16	2.81519e-14
LOC_Os01g65830.MSUv7.0	-5.66903	4.34772	1.86568e-08	1.19282e-06		LOC_Os03g17960.MSUv7.0	3.83953	1.99706	4.53866e-08	3.67112e-06		LOC_Os03g09220.MSUv7.0	-1.46476	9.01291	3.84485e-16	2.81519e-14
LOC_Os09g35010.MSUv7.0	-4.2778	8.02563	1.87876e-08	1.19544e-06		LOC_Os01g72910.MSUv7.0	-1.83065	5.12697	4.623e-08	3.7278e-06		LOC_Os11g06980.MSUv7.0	-2.02596	5.35109	3.8826e-16	2.83406e-14
LOC_Os09g20240.MSUv7.0	-4.61337	6.01181	1.88135e-08	1.19544e-06		LOC_Os02g55890.MSUv7.0	2.50453	8.90653	4.89645e-08	3.93614e-06		LOC_Os07g15970.MSUv7.0	-7.67636	-0.141425	3.98785e-16	2.90193e-14
LOC_Os11g47920.MSUv7.0	4.85918	5.15851	1.92435e-08	1.2135e-06		LOC_Os07g48030.MSUv7.0	2.58807	5.3745	4.9275e-08	3.94895e-06		LOC_Os09g10274.MSUv7.0	-2.39883	3.43747	4.05094e-16	2.93879e-14
LOC_Os05g39960.MSUv7.0	-4.37278	6.86388	1.92452e-08	1.2135e-06		LOC_Os01g23990.MSUv7.0	-3.75758	0.620785	5.0046e-08	3.98859e-06		LOC_Os05g48200.MSUv7.0	2.21672	7.03894	4.25672e-16	3.07864e-14
LOC_Os05g38660.MSUv7.0	-6.31323	4.07158	1.92741e-08	1.2135e-06		LOC_Os06g21380.MSUv7.0	-1.77605	4.67712	5.00772e-08	3.98859e-06		LOC_Os07g15370.MSUv7.0	-3.24385	1.09779	4.43936e-16	3.20094e-14
LOC_Os05g35266.MSUv7.0	4.98093	4.8711	1.97906e-08	1.24224e-06		LOC_Os06g08564.MSUv7.0	-1.80082	6.61357	5.02276e-08	3.98859e-06		LOC_Os04g53210.MSUv7.0	2.7214	3.78873	4.78942e-16	3.44285e-14
LOC_Os08g07850.MSUv7.0	4.33282	7.15255	2.04125e-08	1.26489e-06		LOC_Os09g20000.MSUv7.0	-2.43442	3.23702	5.26784e-08	4.17053e-06		LOC_Os01g04920.MSUv7.0	-1.40849	6.47113	5.03257e-16	3.60667e-14
LOC_Os09g21360.MSUv7.0	9.2552	3.63381	2.04348e-08	1.26489e-06		LOC_Os01g33080.MSUv7.0	3.30971	2.58591	5.34071e-08	4.21545e-06		LOC_Os07g12730.MSUv7.0	-1.91854	4.77578	5.13215e-16	3.66693e-14
LOC_Os06g16640.MSUv7.0	-9.22878	3.6966	2.04348e-08	1.26489e-06		LOC_Os08g36310.MSUv7.0	2.59283	2.88179	5.53139e-08	4.3528e-06		LOC_Os07g47450.MSUv7.0	-2.50992	6.33724	5.22007e-16	3.71852e-14
LOC_Os02g10500.MSUv7.0	-9.22878	3.6966	2.04348e-08	1.26489e-06		LOC_Os01g19694.MSUv7.0	-2.00639	4.5796	5.86646e-08	4.57739e-06		LOC_Os03g59480.MSUv7.0	1.51321	4.77249	5.64254e-16	4.00739e-14
LOC_Os07g23485.MSUv7.0	4.90873	5.01802	2.04577e-08	1.26489e-06		LOC_Os07g40520.MSUv7.0	3.04629	2.56966	5.88058e-08	4.57739e-06		LOC_Os09g37200.MSUv7.0	5.37824	1.6819	5.70551e-16	4.03998e-14
LOC_Os07g27140.MSUv7.0	4.25883	7.70656	2.06084e-08	1.2704e-06		LOC_Os10g39310.MSUv7.0	5.71225	0.138255	5.88518e-08	4.57739e-06		LOC_Os07g02540.MSUv7.0	-3.06598	2.39052	6.23375e-16	4.40084e-14
LOC_Os06g43120.MSUv7.0	4.18302	9.77699	2.07288e-08	1.27402e-06		LOC_Os10g39170.MSUv7.0	3.63126	3.07143	5.88687e-08	4.57739e-06		LOC_Os02g50350.MSUv7.0	2.809	6.77651	6.25646e-16	4.40373e-14
LOC_Os03g47280.MSUv7.0	-4.97763	5.17491	2.09085e-08	1.28125e-06		LOC_Os07g09890.MSUv7.0	3.93156	1.47256	6.17292e-08	4.78557e-06		LOC_Os05g10670.MSUv7.0	1.58292	5.25882	7.84428e-16	5.50497e-14
LOC_Os06g18010.MSUv7.0	-6.2997	4.05891	2.10426e-08	1.28565e-06		LOC_Os07g47510.MSUv7.0	-1.7243	10.1988	6.2514e-08	4.83207e-06		LOC_Os09g15670.MSUv7.0	1.77858	5.68373	8.50786e-16	5.95298e-14
LOC_Os01g48420.MSUv7.0	-4.32116	7.32862	2.11173e-08	1.28641e-06		LOC_Os08g24200.MSUv7.0	-1.76099	5.58278	6.3281e-08	4.87693e-06		LOC_Os01g45659.MSUv7.0	8.83736	1.05284	9.39588e-16	6.55494e-14
LOC_Os03g03810.MSUv7.0	-5.64668	4.32677	2.16037e-08	1.30069e-06		LOC_Os09g39530.MSUv7.0	-8.12557	5.54648	6.40341e-08	4.90818e-06		LOC_Os11g43790.MSUv7.0	5.65914	0.474114	9.53416e-16	6.63185e-14
LOC_Os12g08790.MSUv7.0	-5.64668	4.32677	2.16037e-08	1.30069e-06		LOC_Os03g19290.MSUv7.0	-4.00931	4.25643	6.42389e-08	4.90818e-06		LOC_Os01g46970.MSUv7.0	1.67181	4.91532	9.82839e-16	6.81647e-14
LOC_Os01g49320.MSUv7.0	-5.64668	4.32677	2.16037e-08	1.30069e-06		LOC_Os01g65640.MSUv7.0	5.63185	0.0794996	6.42501e-08	4.90818e-06		LOC_Os03g41480.MSUv7.0	-3.546	1.15516	1.05361e-15	7.28596e-14
LOC_Os01g53910.MSUv7.0	-5.64668	4.32677	2.16037e-08	1.30069e-06		LOC_Os04g53210.MSUv7.0	-1.6612	8.24779	6.48155e-08	4.92165e-06		LOC_Os02g45520.MSUv7.0	-2.09792	7.01844	1.08065e-15	7.45113e-14
LOC_Os05g05680.MSUv7.0	-5.4967	4.72212	2.22325e-08	1.33466e-06		LOC_Os04g41229.MSUv7.0	1.65573	5.60803	6.50538e-08	4.92165e-06		LOC_Os11g08200.MSUv7.0	2.90375	1.91898	1.17654e-15	8.0887e-14
LOC_Os09g32520.MSUv7.0	-4.6216	5.68103	2.23332e-08	1.33682e-06		LOC_Os12g05050.MSUv7.0	-1.5936	7.63165	6.50604e-08	4.92165e-06		LOC_Os08g32120.MSUv7.0	-1.96344	7.72032	1.29056e-15	8.84686e-14
LOC_Os01g21144.MSUv7.0	9.23418	3.61341	2.28675e-08	1.35377e-06		LOC_Os08g21561.MSUv7.0	2.59353	3.63209	6.52265e-08	4.92165e-06		LOC_Os03g17730.MSUv7.0	1.54849	6.3089	1.31875e-15	9.01399e-14
LOC_Os05g12640.MSUv7.0	-9.2111	3.68009	2.28675e-08	1.35377e-06		LOC_Os10g34760.MSUv7.0	-8.23114	2.46199	6.53684e-08	4.92165e-06		LOC_Os01g06730.MSUv7.0	5.59282	0.889931	1.40048e-15	9.54504e-14
LOC_Os01g15290.MSUv7.0	-9.2111	3.68009	2.28675e-08	1.35377e-06		LOC_Os01g43650.MSUv7.0	-1.56897	5.25474	6.67455e-08	5.0109e-06		LOC_Os07g48460.MSUv7.0	1.86777	4.63698	1.47253e-15	1.00073e-13
LOC_Os06g21110.MSUv7.0	-4.40013	6.44901	2.29527e-08	1.35377e-06		LOC_Os07g19040.MSUv7.0	-5.49162	3.7764	6.77259e-08	5.06993e-06		LOC_Os12g08760.MSUv7.0	-1.57934	9.02849	1.66635e-15	1.12921e-13
LOC_Os09g09800.MSUv7.0	6.55168	3.98949	2.29912e-08	1.35377e-06		LOC_Os10g26500.MSUv7.0	3.5869	3.146	6.84286e-08	5.1079e-06		LOC_Os09g31478.MSUv7.0	2.21051	5.9086	1.70592e-15	1.15271e-13
LOC_Os02g56130.MSUv7.0	-4.7818	5.38808	2.30097e-08	1.35377e-06		LOC_Os10g37290.MSUv7.0	-1.81006	5.82118	7.12823e-08	5.30576e-06		LOC_Os03g17100.MSUv7.0	-2.26307	3.5641	1.73846e-15	1.17059e-13
LOC_Os08g32880.MSUv7.0	5.35562	4.27339	2.32663e-08	1.36111e-06		LOC_Os10g40220.MSUv7.0	-6.1108	4.67795	7.62606e-08	5.66018e-06		LOC_Os02g21810.MSUv7.0	-2.01874	5.14805	1.74227e-15	1.17059e-13
LOC_Os02g13580.MSUv7.0	5.35562	4.27339	2.32663e-08	1.36111e-06		LOC_Os12g40860.MSUv7.0	2.63761	2.96389	7.91187e-08	5.85568e-06		LOC_Os01g63230.MSUv7.0	1.58511	6.22869	1.78931e-15	1.19879e-13
LOC_Os10g21192.MSUv7.0	-4.18761	9.03249	2.33428e-08	1.36136e-06		LOC_Os07g41200.MSUv7.0	2.42378	3.35138	7.98884e-08	5.89149e-06		LOC_Os01g05080.MSUv7.0	1.84905	3.96752	1.86452e-15	1.24565e-13
LOC_Os02g02400.MSUv7.0	-4.16439	9.9463	2.34024e-08	1.36136e-06		LOC_Os12g06980.MSUv7.0	2.39515	3.38567	8.00535e-08	5.89149e-06		LOC_Os04g57739.MSUv7.0	1.80746	3.59819	2.09037e-15	1.3926e-13
LOC_Os11g02400.MSUv7.0	-4.35103	6.79507	2.35659e-08	1.36702e-06		LOC_Os08g09020.MSUv7.0	-1.54237	7.91848	8.03864e-08	5.89707e-06		LOC_Os11g05050.MSUv7.0	-1.49494	9.51877	2.2339e-15	1.48404e-13
LOC_Os01g18744.MSUv7.0	-4.95895	5.15728	2.37109e-08	1.37026e-06		LOC_Os03g09230.MSUv7.0	-1.65856	4.99088	8.06624e-08	5.89707e-06		LOC_Os02g10310.MSUv7.0	1.96068	8.43486	2.43533e-15	1.61332e-13
LOC_Os01g63444.MSUv7.0	5.17079	4.48987	2.37544e-08	1.37026e-06		LOC_Os05g31525.MSUv7.0	-2.26748	3.29512	8.08065e-08	5.89707e-06		LOC_Os12g05050.MSUv7.0	-1.57589	8.8295	2.60967e-15	1.72399e-13
LOC_Os01g61920.MSUv7.0	-4.71217	5.48624	2.38315e-08	1.37087e-06		LOC_Os04g23760.MSUv7.0	2.37446	3.65514	8.25833e-08	6.00995e-06		LOC_Os09g15480.MSUv7.0	4.32366	2.45777	2.63272e-15	1.73437e-13
LOC_Os02g17400.MSUv7.0	4.95365	4.84489	2.42168e-08	1.38917e-06		LOC_Os04g39910.MSUv7.0	4.2777	1.3473	8.46582e-08	6.14384e-06		LOC_Os05g44900.MSUv7.0	2.89433	5.01246	2.87236e-15	1.88491e-13
LOC_Os05g08554.MSUv7.0	-4.33601	6.82914	2.44231e-08	1.39712e-06		LOC_Os11g38480.MSUv7.0	3.01311	4.21617	8.5255e-08	6.17e-06		LOC_Os04g52700.MSUv7.0	-2.03753	3.3211	2.87717e-15	1.88491e-13
LOC_Os08g31510.MSUv7.0	-4.70717	5.48153	2.46496e-08	1.40619e-06		LOC_Os03g13010.MSUv7.0	2.08922	3.75161	8.55867e-08	6.1769e-06		LOC_Os12g39400.MSUv7.0	3.03489	2.73436	3.11364e-15	2.03419e-13
LOC_Os12g32280.MSUv7.0	-5.47964	4.70602	2.49039e-08	1.41671e-06		LOC_Os12g36720.MSUv7.0	3.9548	0.465831	8.58269e-08	6.17717e-06		LOC_Os05g06920.MSUv7.0	-1.85325	8.93321	3.28671e-15	2.14134e-13
LOC_Os02g12400.MSUv7.0	4.52097	5.72648	2.49714e-08	1.41671e-06		LOC_Os11g47570.MSUv7.0	2.98856	4.28566	8.63724e-08	6.19507e-06		LOC_Os12g16720.MSUv7.0	2.99589	4.00775	3.35598e-15	2.17461e-13
LOC_Os03g14730.MSUv7.0	-6.27226	4.03323	2.51401e-08	1.42238e-06		LOC_Os03g43684.MSUv7.0	1.74971	5.00423	8.65499e-08	6.19507e-06		LOC_Os02g02830.MSUv7.0	-1.39305	6.63225	3.35645e-15	2.17461e-13
LOC_Os05g49370.MSUv7.0	-9.19321	3.6634	2.56226e-08	1.4456e-06		LOC_Os07g06130.MSUv7.0	2.79531	2.52445	8.70774e-08	6.2158e-06		LOC_Os12g13910.MSUv7.0	1.87063	5.10543	3.36535e-15	2.17461e-13
LOC_Os06g34790.MSUv7.0	-5.06475	5.00678	2.57425e-08	1.4456e-06		LOC_Os03g08900.MSUv7.0	-1.99232	5.19353	8.87882e-08	6.32065e-06		LOC_Os05g23320.MSUv7.0	2.20267	5.52519	3.43383e-15	2.21281e-13
LOC_Os01g65690.MSUv7.0	-4.84319	5.2609	2.57606e-08	1.4456e-06		LOC_Os05g38680.MSUv7.0	-9.38518	4.43625	9.0029e-08	6.39157e-06		LOC_Os02g43360.MSUv7.0	-1.69944	4.98041	4.14869e-15	2.66621e-13
LOC_Os07g01660.MSUv7.0	-4.83734	5.25539	2.67931e-08	1.48457e-06		LOC_Os01g45400.MSUv7.0	-3.61243	2.25152	9.05168e-08	6.39349e-06		LOC_Os08g16050.MSUv7.0	-3.26302	0.995887	4.19913e-15	2.69131e-13
LOC_Os01g16130.MSUv7.0	4.49257	5.79141	2.68702e-08	1.48457e-06		LOC_Os04g54590.MSUv7.0	-2.02957	4.0245	9.05454e-08	6.39349e-06		LOC_Os11g37260.MSUv7.0	1.52772	5.67001	4.52034e-15	2.88935e-13
LOC_Os01g25540.MSUv7.0	-4.93365	5.13344	2.69317e-08	1.48457e-06		LOC_Os06g11980.MSUv7.0	-1.90422	4.91526	9.31432e-08	6.55919e-06		LOC_Os03g57960.MSUv7.0	4.73006	0.437013	4.65269e-15	2.96593e-13
LOC_Os03g24600.MSUv7.0	-4.93365	5.13344	2.69317e-08	1.48457e-06		LOC_Os02g30714.MSUv7.0	-1.82809	4.95561	9.44623e-08	6.6342e-06		LOC_Os03g19240.MSUv7.0	-1.48105	5.82803	4.96468e-15	3.15631e-13
LOC_Os11g02350.MSUv7.0	-4.44682	6.209	2.69509e-08	1.48457e-06		LOC_Os01g51870.MSUv7.0	-1.7188	7.20181	9.79421e-08	6.86015e-06		LOC_Os09g37910.MSUv7.0	-2.36546	7.51651	5.01357e-15	3.17884e-13
LOC_Os04g40600.MSUv7.0	-5.05776	5.0002	2.69703e-08	1.48457e-06		LOC_Os04g58180.MSUv7.0	2.45333	2.56218	1.00214e-07	7.00048e-06		LOC_Os01g68269.MSUv7.0	-1.6302	5.98563	5.05944e-15	3.19172e-13
LOC_Os03g13830.MSUv7.0	5.88199	4.23543	2.70301e-08	1.48457e-06		LOC_Os12g19180.MSUv7.0	2.8498	2.99971	1.03731e-07	7.22688e-06		LOC_Os04g39489.MSUv7.0	1.94294	5.27322	5.06086e-15	3.19172e-13
LOC_Os02g44108.MSUv7.0	-5.6125	4.29477	2.70301e-08	1.48457e-06		LOC_Os09g15639.MSUv7.0	-9.36844	1.15017	1.04083e-07	7.23211e-06		LOC_Os03g04600.MSUv7.0	1.39622	5.42066	5.17659e-15	3.25602e-13
LOC_Os03g23050.MSUv7.0	6.51855	3.95737	2.7512e-08	1.50703e-06		LOC_Os03g43990.MSUv7.0	2.14224	3.84595	1.05929e-07	7.34089e-06		LOC_Os08g28400.MSUv7.0	-4.56942	1.64063	5.25945e-15	3.29936e-13
LOC_Os03g48626.MSUv7.0	-4.33158	6.72679	2.84811e-08	1.55599e-06		LOC_Os12g34012.MSUv7.0	-3.2743	2.92314	1.06293e-07	7.34656e-06		LOC_Os01g62980.MSUv7.0	3.64876	1.0584	5.42962e-15	3.3971e-13
LOC_Os07g04490.MSUv7.0	9.19118	3.57174	2.87473e-08	1.56226e-06		LOC_Os12g43530.MSUv7.0	-2.7045	2.53341	1.07649e-07	7.42068e-06		LOC_Os03g15270.MSUv7.0	3.4129	3.52212	5.86943e-15	3.66259e-13
LOC_Os12g38360.MSUv7.0	-9.1751	3.6465	2.87473e-08	1.56226e-06		LOC_Os11g34870.MSUv7.0	-2.25788	2.89373	1.09282e-07	7.5067e-06		LOC_Os08g43320.MSUv7.0	1.93636	3.78056	6.00372e-15	3.73652e-13
LOC_Os03g56670.MSUv7.0	-4.45763	6.13846	2.90595e-08	1.57508e-06		LOC_Os12g05880.MSUv7.0	-2.2752	4.21984	1.09472e-07	7.5067e-06		LOC_Os02g42150.MSUv7.0	-1.96544	3.00741	6.0458e-15	3.75284e-13
LOC_Os03g58940.MSUv7.0	-4.67681	5.45294	2.92316e-08	1.58027e-06		LOC_Os07g35960.MSUv7.0	3.73203	1.64997	1.11025e-07	7.59333e-06		LOC_Os11g01780.MSUv7.0	1.68728	4.13196	6.25966e-15	3.87542e-13
LOC_Os10g40510.MSUv7.0	-4.53173	5.71827	2.96194e-08	1.59705e-06		LOC_Os09g21180.MSUv7.0	-1.48825	7.06739	1.13061e-07	7.71233e-06		LOC_Os03g58300.MSUv7.0	-2.37746	4.23744	6.82244e-15	4.21281e-13
LOC_Os10g33874.MSUv7.0	4.73566	5.20637	3.01739e-08	1.62271e-06		LOC_Os06g05480.MSUv7.0	-1.74441	5.16924	1.1398e-07	7.75481e-06		LOC_Os01g62490.MSUv7.0	8.39375	0.694907	7.44333e-15	4.58424e-13
LOC_Os03g58910.MSUv7.0	4.13407	9.00636	3.04807e-08	1.63083e-06		LOC_Os04g28260.MSUv7.0	2.22832	3.87948	1.17195e-07	7.95283e-06		LOC_Os03g07200.MSUv7.0	3.32875	3.42736	7.62918e-15	4.6807e-13
LOC_Os05g03150.MSUv7.0	-4.52747	5.71426	3.04828e-08	1.63083e-06		LOC_Os12g24320.MSUv7.0	2.58912	6.78686	1.17564e-07	7.95722e-06		LOC_Os12g39220.MSUv7.0	-1.87415	4.67561	7.64414e-15	4.6807e-13
LOC_Os09g38330.MSUv7.0	4.78328	5.08569	3.06402e-08	1.63502e-06		LOC_Os07g48450.MSUv7.0	-1.50082	8.69638	1.20065e-07	8.08727e-06		LOC_Os03g44380.MSUv7.0	1.70809	3.72566	7.65933e-15	4.6807e-13
LOC_Os03g11780.MSUv7.0	-4.56835	5.63089	3.10731e-08	1.65384e-06		LOC_Os03g22200.MSUv7.0	-2.98957	3.94488	1.20105e-07	8.08727e-06		LOC_Os02g41840.MSUv7.0	4.39193	1.70461	7.83113e-15	4.77335e-13
LOC_Os11g09979.MSUv7.0	4.40199	6.22376	3.18967e-08	1.68897e-06		LOC_Os09g31502.MSUv7.0	-9.48886	1.26881	1.21841e-07	8.18308e-06		LOC_Os11g01450.MSUv7.0	-1.48323	5.8426	8.05912e-15	4.8997e-13
LOC_Os12g38140.MSUv7.0	-4.39916	6.24051	3.18967e-08	1.68897e-06		LOC_Os02g04590.MSUv7.0	-3.4159	3.02334	1.23115e-07	8.24743e-06		LOC_Os12g32610.MSUv7.0	3.61482	3.48103	8.11205e-15	4.91923e-13
LOC_Os01g09305.MSUv7.0	9.16919	3.55045	3.22964e-08	1.69708e-06		LOC_Os12g41980.MSUv7.0	6.85448	1.15025	1.24956e-07	8.34938e-06		LOC_Os04g27800.MSUv7.0	4.12745	1.61032	8.90026e-15	5.38341e-13
LOC_Os08g37300.MSUv7.0	-9.15675	3.6294	3.22964e-08	1.69708e-06		LOC_Os01g43320.MSUv7.0	-1.96159	6.48082	1.26395e-07	8.42398e-06		LOC_Os04g51796.MSUv7.0	6.46919	0.488898	9.6339e-15	5.81229e-13
LOC_Os03g10050.MSUv7.0	-9.15675	3.6294	3.22964e-08	1.69708e-06		LOC_Os02g37590.MSUv7.0	2.38948	4.20783	1.28474e-07	8.54075e-06		LOC_Os08g36500.MSUv7.0	-2.71429	1.65228	1.04999e-14	6.31867e-13
LOC_Os01g56420.MSUv7.0	-4.27906	6.995	3.25917e-08	1.70825e-06		LOC_Os09g23560.MSUv7.0	-2.02462	5.85273	1.31544e-07	8.70317e-06		LOC_Os01g43120.MSUv7.0	1.26766	5.77297	1.05805e-14	6.35101e-13
LOC_Os02g43090.MSUv7.0	4.41992	6.04086	3.30135e-08	1.72248e-06		LOC_Os05g08370.MSUv7.0	1.98801	7.5312	1.31584e-07	8.70317e-06		LOC_Os05g12630.MSUv7.0	1.42725	8.17283	1.11943e-14	6.70243e-13
LOC_Os07g28480.MSUv7.0	-6.23008	3.99382	3.30299e-08	1.72248e-06		LOC_Os06g34800.MSUv7.0	-20.7961	12.6301	1.32525e-07	8.74328e-06		LOC_Os01g65520.MSUv7.0	2.43178	7.04119	1.21541e-14	7.2587e-13
LOC_Os07g44250.MSUv7.0	-5.42722	4.65661	3.32628e-08	1.73006e-06		LOC_Os03g18850.MSUv7.0	-1.52043	8.45363	1.34944e-07	8.8805e-06		LOC_Os10g37240.MSUv7.0	1.62991	5.31624	1.24872e-14	7.43887e-13
LOC_Os11g03400.MSUv7.0	-4.23201	7.17639	3.33429e-08	1.73006e-06		LOC_Os05g46480.MSUv7.0	-4.02553	4.91052	1.36718e-07	8.97458e-06		LOC_Os03g06580.MSUv7.0	1.74887	5.58838	1.26547e-14	7.5197e-13
LOC_Os08g44460.MSUv7.0	-4.55513	5.8526	3.35345e-08	1.73564e-06		LOC_Os01g32780.MSUv7.0	-1.72544	5.95333	1.37631e-07	9.01193e-06		LOC_Os01g62610.MSUv7.0	2.72578	1.86234	1.37726e-14	8.16346e-13
LOC_Os02g39030.MSUv7.0	4.31193	6.47023	3.44997e-08	1.78113e-06		LOC_Os10g06630.MSUv7.0	-1.86959	4.10891	1.38718e-07	9.06035e-06		LOC_Os01g42850.MSUv7.0	1.34083	6.47456	1.57809e-14	9.33046e-13
LOC_Os12g02310.MSUv7.0	-4.16166	8.13699	3.46976e-08	1.78688e-06		LOC_Os03g06000.MSUv7.0	2.96249	3.16115	1.41193e-07	9.19902e-06		LOC_Os04g11400.MSUv7.0	-2.08821	7.6037	1.60269e-14	9.45225e-13
LOC_Os08g03520.MSUv7.0	-4.17699	7.66906	3.57653e-08	1.83728e-06		LOC_Os02g30320.MSUv7.0	-1.48686	5.76953	1.45798e-07	9.47543e-06		LOC_Os08g08960.MSUv7.0	7.87959	0.221345	1.83775e-14	1.08042e-12
LOC_Os05g30420.MSUv7.0	-6.21575	3.98043	3.62368e-08	1.85689e-06		LOC_Os05g27090.MSUv7.0	2.94784	3.25494	1.47891e-07	9.58761e-06		LOC_Os09g26620.MSUv7.0	1.34566	7.20951	1.84105e-14	1.08042e-12
LOC_Os02g54240.MSUv7.0	9.14686	3.52885	3.63334e-08	1.85723e-06		LOC_Os09g13650.MSUv7.0	3.74498	2.47666	1.52241e-07	9.8452e-06		LOC_Os09g33690.MSUv7.0	1.5152	7.33356	1.84672e-14	1.08106e-12
LOC_Os01g56240.MSUv7.0	-5.56564	4.25094	3.67357e-08	1.86854e-06		LOC_Os02g15810.MSUv7.0	2.08192	5.01467	1.53983e-07	9.93321e-06		LOC_Os04g37570.MSUv7.0	3.94511	2.04294	1.88537e-14	1.10096e-12
LOC_Os06g35560.MSUv7.0	-5.56564	4.25094	3.67357e-08	1.86854e-06		LOC_Os01g41050.MSUv7.0	5.41396	-0.0985943	1.55757e-07	1.00229e-05		LOC_Os08g09200.MSUv7.0	1.5203	7.64371	1.95815e-14	1.14065e-12
LOC_Os02g07910.MSUv7.0	-4.25792	6.97507	3.71892e-08	1.88696e-06		LOC_Os08g02200.MSUv7.0	-4.37811	0.997714	1.56834e-07	1.00674e-05		LOC_Os02g45170.MSUv7.0	-1.78017	4.85165	2.02684e-14	1.17776e-12
LOC_Os05g25974.MSUv7.0	4.80751	4.92094	3.76035e-08	1.90331e-06		LOC_Os02g14910.MSUv7.0	4.07135	2.35032	1.59395e-07	1.02067e-05		LOC_Os09g10010.MSUv7.0	-3.12151	4.11728	2.23394e-14	1.29492e-12
LOC_Os10g40730.MSUv7.0	-4.49293	5.68179	3.84762e-08	1.94272e-06		LOC_Os06g17390.MSUv7.0	3.01601	4.05705	1.60495e-07	1.02408e-05		LOC_Os07g42714.MSUv7.0	-1.70985	6.68751	2.49568e-14	1.4431e-12
LOC_Os01g08370.MSUv7.0	4.44356	5.65268	3.96278e-08	1.9944e-06		LOC_Os02g51930.MSUv7.0	-1.74853	4.97925	1.6071e-07	1.02408e-05		LOC_Os02g13300.MSUv7.0	1.58558	5.45156	2.55029e-14	1.47108e-12
LOC_Os06g33970.MSUv7.0	-5.54162	4.22851	3.97233e-08	1.9944e-06		LOC_Os03g19080.MSUv7.0	2.71213	3.21943	1.61658e-07	1.02711e-05		LOC_Os09g27050.MSUv7.0	1.69816	6.7833	2.70541e-14	1.55676e-12
LOC_Os12g08240.MSUv7.0	6.44993	3.89095	3.97895e-08	1.9944e-06		LOC_Os09g20900.MSUv7.0	-1.74476	4.45066	1.62235e-07	1.02711e-05		LOC_Os09g29940.MSUv7.0	1.69905	4.51184	2.7619e-14	1.58541e-12
LOC_Os03g60100.MSUv7.0	-4.62475	5.404	4.00297e-08	2.00158e-06		LOC_Os01g12860.MSUv7.0	2.20711	3.36465	1.62366e-07	1.02711e-05		LOC_Os10g13914.MSUv7.0	-1.9807	4.01133	2.94293e-14	1.68524e-12
LOC_Os03g25030.MSUv7.0	-9.10027	3.57683	4.09326e-08	2.02843e-06		LOC_Os01g25820.MSUv7.0	1.89908	5.77646	1.68658e-07	1.06434e-05		LOC_Os10g40360.MSUv7.0	-1.67321	3.96159	3.10951e-14	1.77633e-12
LOC_Os02g44080.MSUv7.0	-9.10027	3.57683	4.09326e-08	2.02843e-06		LOC_Os01g56660.MSUv7.0	5.55102	1.61819	1.72902e-07	1.08743e-05		LOC_Os07g45060.MSUv7.0	4.82735	0.194729	3.15365e-14	1.7972e-12
LOC_Os11g33394.MSUv7.0	-9.10027	3.57683	4.09326e-08	2.02843e-06		LOC_Os10g40730.MSUv7.0	2.04927	5.55289	1.7315e-07	1.08743e-05		LOC_Os03g25790.MSUv7.0	2.83791	2.96955	3.17254e-14	1.80362e-12
LOC_Os03g53990.MSUv7.0	4.36979	6.12948	4.09596e-08	2.02843e-06		LOC_Os03g15370.MSUv7.0	-2.3466	3.01333	1.75114e-07	1.09713e-05		LOC_Os03g48780.MSUv7.0	2.22444	5.26366	3.21855e-14	1.82539e-12
LOC_Os06g42000.MSUv7.0	-4.99336	4.93959	4.14344e-08	2.04704e-06		LOC_Os07g01860.MSUv7.0	2.55197	3.73556	1.76711e-07	1.10449e-05		LOC_Os03g04190.MSUv7.0	6.50947	1.2138	3.25862e-14	1.84369e-12
LOC_Os07g19550.MSUv7.0	4.72767	5.03244	4.3583e-08	2.12983e-06		LOC_Os12g04320.MSUv7.0	2.68759	2.52531	1.77992e-07	1.10983e-05		LOC_Os12g08700.MSUv7.0	4.12642	2.10977	3.42479e-14	1.93309e-12
LOC_Os09g35020.MSUv7.0	-4.50797	5.80818	4.37098e-08	2.12983e-06		LOC_Os09g18530.MSUv7.0	3.36313	1.74037	1.78783e-07	1.11211e-05		LOC_Os01g68770.MSUv7.0	1.71087	7.75969	3.72217e-14	2.09594e-12
LOC_Os06g50130.MSUv7.0	-6.18664	3.95328	4.37291e-08	2.12983e-06		LOC_Os06g38960.MSUv7.0	2.96875	3.89387	1.80616e-07	1.12085e-05		LOC_Os12g02540.MSUv7.0	2.68363	2.21573	3.86324e-14	2.17021e-12
LOC_Os06g28950.MSUv7.0	-6.18664	3.95328	4.37291e-08	2.12983e-06		LOC_Os04g26841.MSUv7.0	3.06333	4.72269	1.8934e-07	1.1722e-05		LOC_Os07g04690.MSUv7.0	1.29405	7.88772	4.15806e-14	2.33029e-12
LOC_Os02g37700.MSUv7.0	-6.18664	3.95328	4.37291e-08	2.12983e-06		LOC_Os03g48490.MSUv7.0	3.66034	1.29883	1.92391e-07	1.18828e-05		LOC_Os03g04050.MSUv7.0	1.64704	5.5984	4.31214e-14	2.41092e-12
LOC_Os03g63540.MSUv7.0	-6.17187	3.93951	4.37291e-08	2.12983e-06		LOC_Os12g44220.MSUv7.0	-1.91529	4.30457	1.92851e-07	1.18831e-05		LOC_Os06g36560.MSUv7.0	3.29262	4.22618	4.5816e-14	2.55554e-12
LOC_Os03g01360.MSUv7.0	4.09186	8.516	4.40271e-08	2.13613e-06		LOC_Os05g39850.MSUv7.0	2.32345	3.27068	1.9401e-07	1.19263e-05		LOC_Os02g42850.MSUv7.0	3.49123	2.1074	4.85976e-14	2.70431e-12
LOC_Os10g38276.MSUv7.0	-4.07782	8.99279	4.40651e-08	2.13613e-06		LOC_Os02g47890.MSUv7.0	3.58668	1.47176	1.97858e-07	1.21344e-05		LOC_Os06g12460.MSUv7.0	-1.56	4.46169	5.01048e-14	2.78164e-12
LOC_Os04g59540.MSUv7.0	4.4222	5.63235	4.59847e-08	2.22396e-06		LOC_Os12g01955.MSUv7.0	-4.55618	-0.677554	2.01e-07	1.22982e-05		LOC_Os10g21590.MSUv7.0	9.08611	1.27143	5.38549e-14	2.98283e-12
LOC_Os04g56630.MSUv7.0	4.11777	7.83202	4.62413e-08	2.23114e-06		LOC_Os12g01560.MSUv7.0	2.63266	3.35489	2.08501e-07	1.27273e-05		LOC_Os08g07080.MSUv7.0	-2.13491	7.12279	5.43255e-14	3.00186e-12
LOC_Os01g12400.MSUv7.0	4.71138	5.01687	4.769e-08	2.29568e-06		LOC_Os10g42020.MSUv7.0	-1.88674	9.19668	2.10099e-07	1.2795e-05		LOC_Os01g60830.MSUv7.0	-1.72761	10.4246	5.51032e-14	3.03774e-12
LOC_Os12g38120.MSUv7.0	-6.15694	3.92561	4.81019e-08	2.31012e-06		LOC_Os07g43260.MSUv7.0	-3.78445	1.81589	2.1156e-07	1.2854e-05		LOC_Os01g24710.MSUv7.0	4.4912	6.1992	5.68022e-14	3.12412e-12
LOC_Os08g39500.MSUv7.0	-4.65924	5.27282	4.85613e-08	2.32677e-06		LOC_Os06g06000.MSUv7.0	2.58325	2.87006	2.15174e-07	1.30433e-05		LOC_Os02g26720.MSUv7.0	5.73995	2.3919	5.70568e-14	3.13084e-12
LOC_Os04g18090.MSUv7.0	-4.27764	6.3337	4.90375e-08	2.34415e-06		LOC_Os07g48020.MSUv7.0	1.69592	8.06868	2.20709e-07	1.33478e-05		LOC_Os10g33900.MSUv7.0	-2.3346	2.24218	5.7271e-14	3.13532e-12
LOC_Os08g09230.MSUv7.0	4.18708	6.88347	5.10324e-08	2.43388e-06		LOC_Os08g44420.MSUv7.0	2.35256	3.59465	2.21268e-07	1.33507e-05		LOC_Os07g12890.MSUv7.0	-1.39515	5.36928	5.77685e-14	3.15365e-12
LOC_Os01g03310.MSUv7.0	-4.1773	7.19288	5.15467e-08	2.45275e-06		LOC_Os12g17950.MSUv7.0	3.68647	1.23864	2.25057e-07	1.35254e-05		LOC_Os01g52610.MSUv7.0	2.30485	2.51817	5.78724e-14	3.15365e-12
LOC_Os03g40180.MSUv7.0	-4.13357	7.5294	5.16921e-08	2.45401e-06		LOC_Os02g24080.MSUv7.0	-1.39205	7.44288	2.25198e-07	1.35254e-05		LOC_Os01g67810.MSUv7.0	3.02382	2.07248	6.12557e-14	3.33034e-12
LOC_Os02g12040.MSUv7.0	9.07772	3.46207	5.21778e-08	2.45449e-06		LOC_Os03g17790.MSUv7.0	-2.10035	3.8291	2.26557e-07	1.35558e-05		LOC_Os03g61260.MSUv7.0	1.92859	3.94783	6.61075e-14	3.58588e-12
LOC_Os03g12390.MSUv7.0	-9.06135	3.54067	5.21778e-08	2.45449e-06		LOC_Os03g38600.MSUv7.0	-7.0968	0.51489	2.26938e-07	1.35558e-05		LOC_Os08g34280.MSUv7.0	2.34659	2.44552	6.79934e-14	3.67974e-12
LOC_Os12g14220.MSUv7.0	-9.06135	3.54067	5.21778e-08	2.45449e-06		LOC_Os05g48930.MSUv7.0	-1.97342	6.00211	2.2748e-07	1.35558e-05		LOC_Os01g06920.MSUv7.0	2.41856	2.55729	7.91971e-14	4.27628e-12
LOC_Os03g13200.MSUv7.0	-9.06135	3.54067	5.21778e-08	2.45449e-06		LOC_Os05g50910.MSUv7.0	2.53576	3.76768	2.2778e-07	1.35558e-05		LOC_Os02g15900.MSUv7.0	1.38855	5.36388	7.9587e-14	4.28755e-12
LOC_Os08g02350.MSUv7.0	4.06197	8.62609	5.23926e-08	2.459e-06		LOC_Os03g28330.MSUv7.0	1.74768	10.5861	2.30993e-07	1.37157e-05		LOC_Os03g20090.MSUv7.0	2.1743	4.06078	9.06415e-14	4.87198e-12
LOC_Os07g44920.MSUv7.0	-6.14185	3.91156	5.29605e-08	2.47441e-06		LOC_Os04g37700.MSUv7.0	-1.77645	5.92586	2.31799e-07	1.37324e-05		LOC_Os06g40060.MSUv7.0	1.55446	6.33338	9.15084e-14	4.90742e-12
LOC_Os04g33630.MSUv7.0	-6.14185	3.91156	5.29605e-08	2.47441e-06		LOC_Os03g55950.MSUv7.0	1.66614	5.08177	2.34092e-07	1.38368e-05		LOC_Os03g54000.MSUv7.0	-2.18282	5.88538	9.58574e-14	5.12902e-12
LOC_Os09g38020.MSUv7.0	-4.38371	5.98339	5.38286e-08	2.50929e-06		LOC_Os02g39620.MSUv7.0	2.3552	3.92491	2.37804e-07	1.3995e-05		LOC_Os07g07974.MSUv7.0	1.31388	4.82464	1.02293e-13	5.46001e-12
LOC_Os06g08240.MSUv7.0	4.01925	10.1571	5.47828e-08	2.54802e-06		LOC_Os04g13090.MSUv7.0	-7.36432	4.07987	2.37839e-07	1.3995e-05		LOC_Os07g42370.MSUv7.0	-1.57736	7.43776	1.02505e-13	5.46001e-12
LOC_Os11g02389.MSUv7.0	-4.085	7.97674	5.51739e-08	2.56044e-06		LOC_Os07g34750.MSUv7.0	1.7793	4.308	2.39652e-07	1.407e-05		LOC_Os05g47680.MSUv7.0	5.89282	0.653524	1.09213e-13	5.80422e-12
LOC_Os09g30490.MSUv7.0	-4.57074	5.35332	5.5376e-08	2.56406e-06		LOC_Os10g38360.MSUv7.0	-2.59726	7.01012	2.42226e-07	1.41892e-05		LOC_Os03g10110.MSUv7.0	3.25656	2.912	1.21457e-13	6.4405e-12
LOC_Os05g06770.MSUv7.0	-4.21754	6.80938	5.57518e-08	2.5707e-06		LOC_Os06g07250.MSUv7.0	3.79859	4.15029	2.46397e-07	1.44012e-05		LOC_Os04g45000.MSUv7.0	-1.23814	7.59445	1.23916e-13	6.55617e-12
LOC_Os01g51570.MSUv7.0	-4.28967	6.2101	5.57684e-08	2.5707e-06		LOC_Os08g43270.MSUv7.0	2.33128	4.45651	2.49346e-07	1.45411e-05		LOC_Os10g25060.MSUv7.0	3.11021	1.34358	1.25878e-13	6.64513e-12
LOC_Os11g47910.MSUv7.0	6.39624	3.83908	5.83643e-08	2.6784e-06		LOC_Os11g40009.MSUv7.0	6.34389	0.666037	2.52619e-07	1.46685e-05		LOC_Os03g48270.MSUv7.0	-1.34863	4.8391	1.28442e-13	6.76538e-12
LOC_Os10g29850.MSUv7.0	6.39624	3.83908	5.83643e-08	2.6784e-06		LOC_Os03g48780.MSUv7.0	-3.25512	0.451555	2.52653e-07	1.46685e-05		LOC_Os03g58910.MSUv7.0	1.41248	5.8904	1.30715e-13	6.86979e-12
LOC_Os09g17740.MSUv7.0	-4.00063	11.2529	5.89173e-08	2.69779e-06		LOC_Os06g14180.MSUv7.0	3.34195	1.34317	2.55669e-07	1.48106e-05		LOC_Os05g45670.MSUv7.0	4.16775	1.1585	1.33921e-13	7.02268e-12
LOC_Os08g42020.MSUv7.0	5.75155	4.10941	5.92816e-08	2.70248e-06		LOC_Os02g34810.MSUv7.0	-1.83475	3.95338	2.57148e-07	1.48634e-05		LOC_Os07g41320.MSUv7.0	7.71276	0.0798712	1.38074e-13	7.22444e-12
LOC_Os04g45090.MSUv7.0	-5.47976	4.17085	5.92816e-08	2.70248e-06		LOC_Os09g12970.MSUv7.0	2.81953	3.06495	2.64155e-07	1.52347e-05		LOC_Os09g26160.MSUv7.0	1.77538	4.05654	1.4947e-13	7.80347e-12
LOC_Os01g16170.MSUv7.0	4.21218	6.51681	6.00927e-08	2.73342e-06		LOC_Os01g37000.MSUv7.0	1.49207	6.58565	2.71969e-07	1.56508e-05		LOC_Os10g09850.MSUv7.0	2.04215	5.39012	1.56034e-13	8.1282e-12
LOC_Os01g60790.MSUv7.0	-4.55413	5.33777	6.18488e-08	2.80712e-06		LOC_Os02g37570.MSUv7.0	4.91968	1.06149	2.78989e-07	1.60195e-05		LOC_Os03g55870.MSUv7.0	2.31544	4.92442	1.58722e-13	8.25006e-12
LOC_Os12g08760.MSUv7.0	-4.35869	5.9599	6.2176e-08	2.81578e-06		LOC_Os03g50970.MSUv7.0	3.6893	4.22151	2.85167e-07	1.63383e-05		LOC_Os03g42450.MSUv7.0	7.75404	0.0978627	1.60168e-13	8.30694e-12
LOC_Os04g44530.MSUv7.0	4.05953	7.96722	6.26017e-08	2.82886e-06		LOC_Os01g47190.MSUv7.0	-2.5587	2.60334	2.88401e-07	1.64875e-05		LOC_Os03g27120.MSUv7.0	-1.54477	7.34167	1.62073e-13	8.38734e-12
LOC_Os02g09990.MSUv7.0	-4.25262	6.24436	6.29311e-08	2.83753e-06		LOC_Os04g13140.MSUv7.0	-2.31244	5.04662	2.91502e-07	1.66283e-05		LOC_Os01g15270.MSUv7.0	2.07371	7.80812	1.88686e-13	9.74326e-12
LOC_Os10g30870.MSUv7.0	-4.91825	4.8691	6.48884e-08	2.91941e-06		LOC_Os03g37840.MSUv7.0	-2.23417	4.66778	2.93597e-07	1.67113e-05		LOC_Os01g61880.MSUv7.0	-1.86362	4.13246	1.95267e-13	1.00612e-11
LOC_Os08g07660.MSUv7.0	-9.02134	3.50356	6.69157e-08	2.99756e-06		LOC_Os01g06580.MSUv7.0	3.66489	3.42315	3.00055e-07	1.70418e-05		LOC_Os06g01360.MSUv7.0	1.50717	6.97631	2.06364e-13	1.06098e-11
LOC_Os01g12270.MSUv7.0	-9.02134	3.50356	6.69157e-08	2.99756e-06		LOC_Os02g51550.MSUv7.0	-2.35072	3.95647	3.0271e-07	1.71553e-05		LOC_Os01g47290.MSUv7.0	8.10004	0.385318	2.16304e-13	1.10967e-11
LOC_Os03g37864.MSUv7.0	-4.68282	5.11027	6.92195e-08	3.09405e-06		LOC_Os06g46900.MSUv7.0	-1.84465	4.59488	3.04933e-07	1.72439e-05		LOC_Os03g17700.MSUv7.0	1.75856	4.2045	2.17368e-13	1.11272e-11
LOC_Os06g46950.MSUv7.0	-4.04135	8.07409	7.01973e-08	3.13098e-06		LOC_Os05g48860.MSUv7.0	3.53689	2.03167	3.08455e-07	1.74054e-05		LOC_Os05g07080.MSUv7.0	2.34198	2.58111	2.20215e-13	1.12486e-11
LOC_Os01g65260.MSUv7.0	-6.09563	3.86858	7.10863e-08	3.157e-06		LOC_Os05g02770.MSUv7.0	-1.37323	7.25234	3.09765e-07	1.74416e-05		LOC_Os08g43390.MSUv7.0	-1.47064	4.52034	2.42078e-13	1.23387e-11
LOC_Os08g38780.MSUv7.0	-6.09563	3.86858	7.10863e-08	3.157e-06		LOC_Os10g31540.MSUv7.0	3.5528	3.57623	3.12771e-07	1.7573e-05		LOC_Os08g39860.MSUv7.0	-1.55462	4.62755	2.43224e-13	1.23704e-11
LOC_Os01g46970.MSUv7.0	4.13131	6.76065	7.22726e-08	3.20279e-06		LOC_Os02g55600.MSUv7.0	-2.17404	4.95669	3.16243e-07	1.77169e-05		LOC_Os03g62430.MSUv7.0	1.71118	5.32664	2.44208e-13	1.23938e-11
LOC_Os06g03810.MSUv7.0	-5.29694	4.53422	7.35873e-08	3.24712e-06		LOC_Os01g18880.MSUv7.0	-3.34459	6.23612	3.16788e-07	1.77169e-05		LOC_Os01g53260.MSUv7.0	3.60661	2.01549	2.4645e-13	1.24808e-11
LOC_Os02g03710.MSUv7.0	-5.29694	4.53422	7.35873e-08	3.24712e-06		LOC_Os03g52794.MSUv7.0	2.02221	4.87352	3.17365e-07	1.77169e-05		LOC_Os03g31550.MSUv7.0	1.36519	7.42797	2.47557e-13	1.25101e-11
LOC_Os03g53190.MSUv7.0	-4.12132	7.10667	7.49939e-08	3.28928e-06		LOC_Os02g07840.MSUv7.0	-1.47478	6.81659	3.2458e-07	1.8081e-05		LOC_Os04g54430.MSUv7.0	-1.32546	8.26974	2.54316e-13	1.28242e-11
LOC_Os09g04508.MSUv7.0	4.76769	4.66688	7.51069e-08	3.28928e-06		LOC_Os08g24400.MSUv7.0	3.19312	2.72275	3.27512e-07	1.82055e-05		LOC_Os06g21910.MSUv7.0	8.18913	0.467023	2.58791e-13	1.30222e-11
LOC_Os12g12000.MSUv7.0	-9.00092	3.48463	7.59584e-08	3.28928e-06		LOC_Os05g48150.MSUv7.0	2.75443	3.07545	3.33183e-07	1.84814e-05		LOC_Os02g45940.MSUv7.0	-2.80387	2.05287	2.64631e-13	1.32706e-11
LOC_Os02g45940.MSUv7.0	-9.00092	3.48463	7.59584e-08	3.28928e-06		LOC_Os03g04080.MSUv7.0	-4.22197	1.77051	3.34828e-07	1.85333e-05		LOC_Os01g08440.MSUv7.0	-1.60376	5.28307	2.6485e-13	1.32706e-11
LOC_Os04g16818.MSUv7.0	-9.00092	3.48463	7.59584e-08	3.28928e-06		LOC_Os08g42630.MSUv7.0	-2.55601	2.79984	3.42338e-07	1.89089e-05		LOC_Os06g14670.MSUv7.0	3.74064	2.38457	2.6629e-13	1.33145e-11
LOC_Os03g07400.MSUv7.0	-9.00092	3.48463	7.59584e-08	3.28928e-06		LOC_Os02g46860.MSUv7.0	2.79136	2.48885	3.43275e-07	1.89207e-05		LOC_Os08g44360.MSUv7.0	6.22047	0.285804	2.78729e-13	1.3907e-11
LOC_Os03g04250.MSUv7.0	-9.00092	3.48463	7.59584e-08	3.28928e-06		LOC_Os01g09860.MSUv7.0	1.79796	4.23864	3.46798e-07	1.90746e-05		LOC_Os12g05020.MSUv7.0	-1.83502	3.6549	2.82829e-13	1.40819e-11
LOC_Os03g40880.MSUv7.0	5.70531	4.06487	7.59763e-08	3.28928e-06		LOC_Os01g46390.MSUv7.0	-8.29166	2.96122	3.53841e-07	1.94211e-05		LOC_Os04g55800.MSUv7.0	-1.53894	7.18308	2.92315e-13	1.45236e-11
LOC_Os05g49650.MSUv7.0	-5.44134	4.1351	7.59763e-08	3.28928e-06		LOC_Os08g14700.MSUv7.0	1.62712	4.92401	3.61345e-07	1.97914e-05		LOC_Os09g34960.MSUv7.0	1.66957	3.63714	2.98863e-13	1.48179e-11
LOC_Os06g18670.MSUv7.0	-4.75744	4.968	7.94386e-08	3.43198e-06		LOC_Os01g65550.MSUv7.0	1.62877	5.07479	3.63341e-07	1.98591e-05		LOC_Os03g14370.MSUv7.0	1.80291	4.20461	3.04399e-13	1.50607e-11
LOC_Os07g10440.MSUv7.0	-4.87918	4.8325	7.97297e-08	3.43736e-06		LOC_Os12g11660.MSUv7.0	-2.97332	1.96224	3.698e-07	2.01699e-05		LOC_Os01g58100.MSUv7.0	-2.50943	4.40417	3.30598e-13	1.63229e-11
LOC_Os03g01300.MSUv7.0	-4.2136	6.2078	8.01642e-08	3.44536e-06		LOC_Os07g31450.MSUv7.0	1.58388	6.60069	3.75199e-07	2.04217e-05		LOC_Os06g07540.MSUv7.0	1.32891	7.63206	3.39521e-13	1.67285e-11
LOC_Os12g31470.MSUv7.0	4.26661	5.96496	8.03991e-08	3.44536e-06		LOC_Os12g09540.MSUv7.0	3.76974	5.62879	3.77775e-07	2.05192e-05		LOC_Os02g48630.MSUv7.0	2.32051	5.91463	3.6377e-13	1.7886e-11
LOC_Os04g38390.MSUv7.0	-4.51462	5.3008	8.04359e-08	3.44536e-06		LOC_Os03g50325.MSUv7.0	3.05374	3.16876	3.83717e-07	2.07987e-05		LOC_Os04g34270.MSUv7.0	-1.6403	3.77619	3.69514e-13	1.81307e-11
LOC_Os02g18380.MSUv7.0	-4.04155	7.56539	8.05825e-08	3.44536e-06		LOC_Os12g07800.MSUv7.0	1.82664	4.11087	3.95732e-07	2.14056e-05		LOC_Os03g44740.MSUv7.0	-2.57216	1.776	3.75408e-13	1.83818e-11
LOC_Os09g38440.MSUv7.0	4.1645	6.47169	8.10262e-08	3.45717e-06		LOC_Os01g54620.MSUv7.0	2.48188	5.91756	3.99474e-07	2.1552e-05		LOC_Os05g30980.MSUv7.0	1.53985	4.2976	3.87414e-13	1.89304e-11
LOC_Os11g02424.MSUv7.0	-4.18305	6.48183	8.24046e-08	3.50152e-06		LOC_Os01g51840.MSUv7.0	2.32742	4.17895	4.00088e-07	2.1552e-05		LOC_Os06g43640.MSUv7.0	1.3565	6.89671	3.94731e-13	1.92482e-11
LOC_Os11g04880.MSUv7.0	-4.18305	6.48183	8.24046e-08	3.50152e-06		LOC_Os02g55170.MSUv7.0	4.33972	1.03973	4.01991e-07	2.16099e-05		LOC_Os01g19610.MSUv7.0	-1.75812	4.14434	4.31215e-13	2.0984e-11
LOC_Os04g49550.MSUv7.0	-5.4283	4.12298	8.26415e-08	3.50437e-06		LOC_Os01g33869.MSUv7.0	2.17481	3.26248	4.02991e-07	2.16192e-05		LOC_Os05g38710.MSUv7.0	1.31552	7.08146	4.43371e-13	2.14896e-11
LOC_Os12g09660.MSUv7.0	9.00511	3.39211	8.63636e-08	3.63237e-06		LOC_Os06g48950.MSUv7.0	1.70997	5.61234	4.09009e-07	2.18971e-05		LOC_Os02g48340.MSUv7.0	1.39401	5.98422	4.43422e-13	2.14896e-11
LOC_Os06g19630.MSUv7.0	9.00511	3.39211	8.63636e-08	3.63237e-06		LOC_Os02g52290.MSUv7.0	-1.34521	7.87152	4.20145e-07	2.24473e-05		LOC_Os02g46930.MSUv7.0	-1.44336	4.90043	4.5547e-13	2.20283e-11
LOC_Os12g36060.MSUv7.0	-8.9802	3.46545	8.63636e-08	3.63237e-06		LOC_Os06g20960.MSUv7.0	1.74759	4.86435	4.26675e-07	2.27429e-05		LOC_Os07g41060.MSUv7.0	-3.51025	1.85003	4.70955e-13	2.27308e-11
LOC_Os01g69840.MSUv7.0	-8.9802	3.46545	8.63636e-08	3.63237e-06		LOC_Os02g08330.MSUv7.0	-2.36855	6.32057	4.2742e-07	2.27429e-05		LOC_Os02g27000.MSUv7.0	2.29947	2.97682	4.73379e-13	2.28012e-11
LOC_Os07g40870.MSUv7.0	-6.06396	3.83919	8.6925e-08	3.64115e-06		LOC_Os08g15420.MSUv7.0	2.13825	4.50165	4.32048e-07	2.29425e-05		LOC_Os08g24770.MSUv7.0	1.4094	5.29031	4.9933e-13	2.40024e-11
LOC_Os02g29400.MSUv7.0	-6.06396	3.83919	8.6925e-08	3.64115e-06		LOC_Os09g21510.MSUv7.0	3.11315	2.18857	4.41788e-07	2.34121e-05		LOC_Os08g40680.MSUv7.0	4.78992	1.37359	5.10359e-13	2.44827e-11
LOC_Os01g13080.MSUv7.0	-4.35548	5.55306	8.80927e-08	3.68259e-06		LOC_Os01g67740.MSUv7.0	2.38331	2.79708	4.46678e-07	2.35786e-05		LOC_Os04g34290.MSUv7.0	-1.9167	4.22356	5.24586e-13	2.51143e-11
LOC_Os02g49680.MSUv7.0	-4.56308	5.18278	8.83989e-08	3.68793e-06		LOC_Os01g42070.MSUv7.0	3.05987	2.0892	4.47387e-07	2.35786e-05		LOC_Os10g35950.MSUv7.0	-2.27754	3.69813	5.38032e-13	2.5706e-11
LOC_Os05g32310.MSUv7.0	-4.63641	5.06686	9.00502e-08	3.74391e-06		LOC_Os12g43790.MSUv7.0	-1.72787	4.23222	4.47637e-07	2.35786e-05		LOC_Os04g52500.MSUv7.0	1.51021	6.97464	5.95506e-13	2.83946e-11
LOC_Os05g10730.MSUv7.0	4.02465	7.63881	9.01032e-08	3.74391e-06		LOC_Os01g48760.MSUv7.0	-1.38769	6.01	4.49326e-07	2.36199e-05		LOC_Os01g72480.MSUv7.0	-1.24185	5.39449	6.08765e-13	2.89684e-11
LOC_Os09g28510.MSUv7.0	-4.43694	5.37472	9.16982e-08	3.80253e-06		LOC_Os02g13870.MSUv7.0	-2.27539	4.85252	4.53902e-07	2.38125e-05		LOC_Os04g33820.MSUv7.0	4.84335	1.39738	6.16153e-13	2.92611e-11
LOC_Os03g55776.MSUv7.0	-3.9518	9.10503	9.34276e-08	3.86648e-06		LOC_Os12g40380.MSUv7.0	-2.08348	3.93865	4.70928e-07	2.46562e-05		LOC_Os03g56900.MSUv7.0	-1.85594	4.07106	6.22631e-13	2.95095e-11
LOC_Os04g02830.MSUv7.0	-5.25745	4.49724	9.52005e-08	3.93197e-06		LOC_Os04g34250.MSUv7.0	3.75493	1.557	4.73349e-07	2.47334e-05		LOC_Os02g06640.MSUv7.0	1.23698	9.70937	6.55579e-13	3.10089e-11
LOC_Os03g61740.MSUv7.0	-6.04787	3.82426	9.62699e-08	3.9682e-06		LOC_Os05g38310.MSUv7.0	-3.01447	1.52594	4.84107e-07	2.52451e-05		LOC_Os03g04920.MSUv7.0	1.19829	6.64525	6.62017e-13	3.12509e-11
LOC_Os04g58920.MSUv7.0	-5.38845	4.08599	9.79873e-08	3.99843e-06		LOC_Os02g46100.MSUv7.0	-2.09011	4.79252	4.87252e-07	2.53585e-05		LOC_Os05g49730.MSUv7.0	3.23664	2.3837	6.74123e-13	3.1759e-11
LOC_Os05g48410.MSUv7.0	-5.38845	4.08599	9.79873e-08	3.99843e-06		LOC_Os10g37110.MSUv7.0	-2.06791	4.5769	4.94462e-07	2.56825e-05		LOC_Os01g52160.MSUv7.0	-3.50501	0.436486	6.76623e-13	3.18134e-11
LOC_Os06g14740.MSUv7.0	3.94357	9.10851	9.81972e-08	3.99843e-06		LOC_Os10g40510.MSUv7.0	2.63385	8.22574	4.99394e-07	2.58872e-05		LOC_Os01g45470.MSUv7.0	-1.47289	8.55079	7.07061e-13	3.31786e-11
LOC_Os01g37210.MSUv7.0	8.98006	3.36803	9.83586e-08	3.99843e-06		LOC_Os05g25540.MSUv7.0	3.54661	2.00032	5.07622e-07	2.62616e-05		LOC_Os01g38229.MSUv7.0	-1.37033	6.21952	7.1295e-13	3.33828e-11
LOC_Os03g32490.MSUv7.0	-8.95918	3.44601	9.83586e-08	3.99843e-06		LOC_Os12g29980.MSUv7.0	3.08284	1.86037	5.09481e-07	2.63058e-05		LOC_Os10g25010.MSUv7.0	1.40352	5.83496	7.14237e-13	3.33828e-11
LOC_Os10g38710.MSUv7.0	-8.95918	3.44601	9.83586e-08	3.99843e-06		LOC_Os06g30950.MSUv7.0	2.54216	3.61493	5.12009e-07	2.63841e-05		LOC_Os10g22050.MSUv7.0	2.36453	3.30247	7.39203e-13	3.44384e-11
LOC_Os06g40090.MSUv7.0	-8.95918	3.44601	9.83586e-08	3.99843e-06		LOC_Os02g09510.MSUv7.0	-1.45162	5.43834	5.17132e-07	2.65956e-05		LOC_Os04g44924.MSUv7.0	-1.70291	6.43398	7.39735e-13	3.44384e-11
LOC_Os01g19740.MSUv7.0	-3.92516	10.1415	9.92125e-08	4.02522e-06		LOC_Os03g15960.MSUv7.0	-1.72405	6.31602	5.24779e-07	2.69359e-05		LOC_Os11g10800.MSUv7.0	-4.52215	-0.216714	7.49376e-13	3.48187e-11
LOC_Os05g28740.MSUv7.0	-3.96445	8.51082	9.95817e-08	4.03228e-06		LOC_Os02g53410.MSUv7.0	-1.5601	5.99649	5.30481e-07	2.71752e-05		LOC_Os06g29180.MSUv7.0	1.66308	6.54057	8.20265e-13	3.80378e-11
LOC_Os10g02070.MSUv7.0	-4.15001	6.45088	1.01119e-07	4.08649e-06		LOC_Os03g46920.MSUv7.0	2.64376	2.93246	5.33555e-07	2.72792e-05		LOC_Os01g12710.MSUv7.0	1.71315	8.20619	8.26066e-13	3.81628e-11
LOC_Os01g06310.MSUv7.0	-4.474	5.26285	1.0132e-07	4.08666e-06		LOC_Os10g04020.MSUv7.0	-1.91773	4.12255	5.6116e-07	2.86345e-05		LOC_Os12g36670.MSUv7.0	1.38172	6.41752	8.26188e-13	3.81628e-11
LOC_Os09g24680.MSUv7.0	4.81079	4.45411	1.01637e-07	4.09144e-06		LOC_Os02g48150.MSUv7.0	-1.94037	5.20138	5.68212e-07	2.89378e-05		LOC_Os03g60370.MSUv7.0	1.8717	5.94409	8.41785e-13	3.88074e-11
LOC_Os05g33510.MSUv7.0	-4.27711	5.88348	1.02106e-07	4.1023e-06		LOC_Os05g02760.MSUv7.0	-1.5037	6.83369	5.77199e-07	2.92885e-05		LOC_Os02g15540.MSUv7.0	-1.63547	5.63662	9.04319e-13	4.16092e-11
LOC_Os03g22340.MSUv7.0	-4.12355	6.53134	1.02864e-07	4.12474e-06		LOC_Os04g54810.MSUv7.0	2.55176	4.44217	5.77339e-07	2.92885e-05		LOC_Os06g43020.MSUv7.0	2.48042	2.08143	9.14584e-13	4.19998e-11
LOC_Os02g10810.MSUv7.0	-4.36477	5.44019	1.06569e-07	4.25505e-06		LOC_Os06g01490.MSUv7.0	2.29573	3.885	5.82771e-07	2.95067e-05		LOC_Os06g07030.MSUv7.0	1.78662	5.52484	9.60283e-13	4.4013e-11
LOC_Os09g26300.MSUv7.0	-6.03159	3.80917	1.06732e-07	4.25505e-06		LOC_Os05g29676.MSUv7.0	1.53577	5.7689	5.87828e-07	2.97052e-05		LOC_Os06g06050.MSUv7.0	1.30304	5.28763	9.63276e-13	4.40648e-11
LOC_Os06g11450.MSUv7.0	-6.03159	3.80917	1.06732e-07	4.25505e-06		LOC_Os10g18870.MSUv7.0	8.7255	2.9856	5.89903e-07	2.97525e-05		LOC_Os03g51920.MSUv7.0	1.29899	7.20604	9.67738e-13	4.41834e-11
LOC_Os12g10580.MSUv7.0	-3.9079	10.4062	1.07279e-07	4.26864e-06		LOC_Os12g08930.MSUv7.0	-2.94638	1.6755	6.03334e-07	3.03713e-05		LOC_Os05g50580.MSUv7.0	4.32	0.916585	1.0037e-12	4.57368e-11
LOC_Os03g19380.MSUv7.0	-4.12632	6.48228	1.08194e-07	4.29677e-06		LOC_Os01g60330.MSUv7.0	2.20271	3.20904	6.2389e-07	3.1333e-05		LOC_Os06g40440.MSUv7.0	-1.59317	7.32339	1.02274e-12	4.65152e-11
LOC_Os01g42870.MSUv7.0	-4.31651	5.51669	1.10473e-07	4.37883e-06		LOC_Os03g05910.MSUv7.0	-1.89791	6.65326	6.24838e-07	3.1333e-05		LOC_Os01g01890.MSUv7.0	-2.84515	2.27499	1.08213e-12	4.91216e-11
LOC_Os03g39960.MSUv7.0	8.95458	3.34355	1.12212e-07	4.40549e-06		LOC_Os09g39160.MSUv7.0	3.75965	5.0723	6.29944e-07	3.15286e-05		LOC_Os09g28510.MSUv7.0	-1.38423	5.98416	1.09703e-12	4.96743e-11
LOC_Os11g19840.MSUv7.0	8.95458	3.34355	1.12212e-07	4.40549e-06		LOC_Os06g39370.MSUv7.0	1.8862	4.14966	6.3498e-07	3.17198e-05		LOC_Os04g58850.MSUv7.0	1.77474	5.42194	1.09851e-12	4.96743e-11
LOC_Os08g13840.MSUv7.0	-8.93785	3.42629	1.12212e-07	4.40549e-06		LOC_Os06g51060.MSUv7.0	-1.77373	6.01322	6.36253e-07	3.17228e-05		LOC_Os03g60560.MSUv7.0	2.79812	4.04286	1.12035e-12	5.05653e-11
LOC_Os06g32990.MSUv7.0	-8.93785	3.42629	1.12212e-07	4.40549e-06		LOC_Os04g46740.MSUv7.0	3.08635	1.94198	6.39054e-07	3.18018e-05		LOC_Os06g51060.MSUv7.0	3.06285	4.39342	1.1532e-12	5.19488e-11
LOC_Os07g33350.MSUv7.0	-8.93785	3.42629	1.12212e-07	4.40549e-06		LOC_Os11g13990.MSUv7.0	2.25525	3.1425	6.40963e-07	3.18361e-05		LOC_Os02g47190.MSUv7.0	-1.80373	3.56757	1.17397e-12	5.27842e-11
LOC_Os09g24690.MSUv7.0	-3.99211	7.61001	1.13338e-07	4.44124e-06		LOC_Os03g57640.MSUv7.0	-2.60458	3.47219	6.47853e-07	3.21009e-05		LOC_Os08g09270.MSUv7.0	1.19864	5.37578	1.22062e-12	5.47772e-11
LOC_Os03g12510.MSUv7.0	-3.97151	7.94108	1.13867e-07	4.45352e-06		LOC_Os01g12680.MSUv7.0	4.7299	0.925454	6.5065e-07	3.21009e-05		LOC_Os05g51670.MSUv7.0	1.47965	7.72295	1.32011e-12	5.91299e-11
LOC_Os04g51792.MSUv7.0	-4.35432	5.43045	1.1421e-07	4.4585e-06		LOC_Os07g10770.MSUv7.0	1.91423	7.57494	6.50779e-07	3.21009e-05		LOC_Os01g67570.MSUv7.0	1.35673	4.49314	1.3232e-12	5.91564e-11
LOC_Os02g09590.MSUv7.0	-4.82264	4.77965	1.15535e-07	4.50173e-06		LOC_Os02g06588.MSUv7.0	3.64657	3.84512	6.51994e-07	3.21009e-05		LOC_Os03g44800.MSUv7.0	1.53867	5.06531	1.33998e-12	5.97934e-11
LOC_Os01g17050.MSUv7.0	-5.21684	4.45927	1.15995e-07	4.51113e-06		LOC_Os12g10360.MSUv7.0	5.93556	0.321448	6.52438e-07	3.21009e-05		LOC_Os06g01934.MSUv7.0	-1.40079	5.85369	1.35908e-12	6.05316e-11
LOC_Os02g55370.MSUv7.0	-4.34379	5.42064	1.18255e-07	4.58103e-06		LOC_Os03g57890.MSUv7.0	-1.3904	7.36218	6.58528e-07	3.23397e-05		LOC_Os06g14050.MSUv7.0	-1.56087	3.87325	1.45834e-12	6.48302e-11
LOC_Os08g01054.MSUv7.0	3.9646	7.68773	1.18353e-07	4.58103e-06		LOC_Os04g52030.MSUv7.0	3.37879	1.87733	6.65664e-07	3.25791e-05		LOC_Os06g17560.MSUv7.0	-3.60632	0.223328	1.51421e-12	6.71879e-11
LOC_Os06g21550.MSUv7.0	-5.99848	3.77851	1.18458e-07	4.58103e-06		LOC_Os08g19694.MSUv7.0	1.98952	5.18386	6.66809e-07	3.25791e-05		LOC_Os10g41560.MSUv7.0	1.21852	6.84425	1.65702e-12	7.33867e-11
LOC_Os06g39110.MSUv7.0	-4.09475	6.69421	1.18724e-07	4.58274e-06		LOC_Os06g39875.MSUv7.0	-2.7183	2.4464	6.67485e-07	3.25791e-05		LOC_Os01g10450.MSUv7.0	-1.46126	7.40419	1.76082e-12	7.78382e-11
LOC_Os06g04970.MSUv7.0	4.21744	5.7754	1.19627e-07	4.609e-06		LOC_Os02g25900.MSUv7.0	1.49402	7.16233	6.68391e-07	3.25791e-05		LOC_Os02g06530.MSUv7.0	1.95933	2.54516	1.86501e-12	8.22902e-11
LOC_Os03g52794.MSUv7.0	3.89302	10.013	1.20131e-07	4.6198e-06		LOC_Os10g34884.MSUv7.0	-3.87222	3.4385	6.80479e-07	3.31065e-05		LOC_Os01g04330.MSUv7.0	1.82553	5.04989	1.95842e-12	8.62509e-11
LOC_Os10g41980.MSUv7.0	-4.20067	5.97799	1.20848e-07	4.6387e-06		LOC_Os05g05080.MSUv7.0	-3.47401	4.43795	6.82688e-07	3.31522e-05		LOC_Os01g12520.MSUv7.0	2.28012	3.86667	1.99006e-12	8.74811e-11
LOC_Os02g04460.MSUv7.0	-4.17929	6.03431	1.23008e-07	4.71286e-06		LOC_Os11g02820.MSUv7.0	-1.66142	4.61185	6.90765e-07	3.34639e-05		LOC_Os03g55290.MSUv7.0	5.08888	0.438746	2.0017e-12	8.78299e-11
LOC_Os11g38260.MSUv7.0	-5.20651	4.44962	1.23999e-07	4.74204e-06		LOC_Os03g61430.MSUv7.0	7.59938	-0.2204	6.92121e-07	3.34639e-05		LOC_Os01g09640.MSUv7.0	1.28064	7.17028	2.17072e-12	9.50693e-11
LOC_Os06g11130.MSUv7.0	-4.97094	4.6155	1.27227e-07	4.8565e-06		LOC_Os06g38320.MSUv7.0	-2.38111	2.75752	6.92949e-07	3.34639e-05		LOC_Os03g51200.MSUv7.0	-2.61343	1.74829	2.33856e-12	1.02231e-10
LOC_Os02g18090.MSUv7.0	-8.9162	3.4063	1.28242e-07	4.87722e-06		LOC_Os12g25630.MSUv7.0	1.43369	5.5704	6.96535e-07	3.3575e-05		LOC_Os02g05470.MSUv7.0	1.28684	5.99937	2.37929e-12	1.0382e-10
LOC_Os07g03580.MSUv7.0	-8.9162	3.4063	1.28242e-07	4.87722e-06		LOC_Os08g04580.MSUv7.0	-7.63123	1.67517	7.06934e-07	3.40135e-05		LOC_Os03g19720.MSUv7.0	-1.723	5.5081	2.41282e-12	1.05089e-10
LOC_Os10g40790.MSUv7.0	4.4584	5.09093	1.2892e-07	4.89399e-06		LOC_Os09g19750.MSUv7.0	-1.45561	5.79213	7.13561e-07	3.42693e-05		LOC_Os02g40200.MSUv7.0	2.00675	4.79545	2.44089e-12	1.05999e-10
LOC_Os03g06890.MSUv7.0	6.24244	3.69103	1.31616e-07	4.98715e-06		LOC_Os04g52370.MSUv7.0	1.74705	5.27203	7.15537e-07	3.43011e-05		LOC_Os03g58940.MSUv7.0	-1.25204	5.3065	2.44269e-12	1.05999e-10
LOC_Os05g44570.MSUv7.0	4.76151	4.40721	1.32614e-07	5.01579e-06		LOC_Os11g42040.MSUv7.0	1.55471	5.65588	7.18989e-07	3.43631e-05		LOC_Os01g36070.MSUv7.0	-1.49928	3.65868	2.53509e-12	1.09807e-10
LOC_Os10g39680.MSUv7.0	-4.00528	6.96364	1.33233e-07	5.02997e-06		LOC_Os02g47880.MSUv7.0	1.70978	6.08915	7.1946e-07	3.43631e-05		LOC_Os05g02130.MSUv7.0	1.41749	5.18665	2.54599e-12	1.10078e-10
LOC_Os04g35510.MSUv7.0	4.08708	6.25748	1.34508e-07	5.06883e-06		LOC_Os03g51479.MSUv7.0	-1.6686	5.55777	7.29773e-07	3.47921e-05		LOC_Os03g61829.MSUv7.0	-2.02353	2.90796	2.64097e-12	1.13976e-10
LOC_Os09g39970.MSUv7.0	4.36158	5.37111	1.36083e-07	5.11886e-06		LOC_Os03g62090.MSUv7.0	1.59596	5.98551	7.66974e-07	3.6421e-05		LOC_Os03g51530.MSUv7.0	-4.51192	4.25666	2.64711e-12	1.14033e-10
LOC_Os04g16450.MSUv7.0	-4.01505	7.00715	1.44686e-07	5.39528e-06		LOC_Os01g62190.MSUv7.0	-1.76328	4.48309	7.6725e-07	3.6421e-05		LOC_Os09g21340.MSUv7.0	1.23101	5.99281	2.71971e-12	1.16947e-10
LOC_Os05g15890.MSUv7.0	4.40639	5.17652	1.44716e-07	5.39528e-06		LOC_Os01g68589.MSUv7.0	3.20627	4.97705	7.68122e-07	3.6421e-05		LOC_Os06g33200.MSUv7.0	-1.55655	6.16748	2.78803e-12	1.19668e-10
LOC_Os09g39910.MSUv7.0	3.94313	7.46809	1.45757e-07	5.39528e-06		LOC_Os07g40986.MSUv7.0	-1.81331	4.51558	7.8647e-07	3.72234e-05		LOC_Os01g09010.MSUv7.0	2.399	5.18756	2.98703e-12	1.27977e-10
LOC_Os09g37420.MSUv7.0	6.22201	3.67143	1.464e-07	5.39528e-06		LOC_Os05g02670.MSUv7.0	1.79473	4.16069	7.89912e-07	3.73187e-05		LOC_Os01g47350.MSUv7.0	1.57499	4.0559	3.00175e-12	1.28375e-10
LOC_Os10g42040.MSUv7.0	-5.96459	3.74717	1.464e-07	5.39528e-06		LOC_Os02g56680.MSUv7.0	3.82098	0.953087	8.05996e-07	3.80099e-05		LOC_Os07g05880.MSUv7.0	1.23514	5.93161	3.02134e-12	1.28979e-10
LOC_Os03g07220.MSUv7.0	4.16076	5.9314	1.46457e-07	5.39528e-06		LOC_Os03g16920.MSUv7.0	-2.12388	3.43182	8.22406e-07	3.87138e-05		LOC_Os03g12670.MSUv7.0	-1.32719	10.3121	3.02808e-12	1.29035e-10
LOC_Os06g44034.MSUv7.0	4.01236	6.84934	1.46547e-07	5.39528e-06		LOC_Os03g19520.MSUv7.0	1.52541	4.986	8.26941e-07	3.88329e-05		LOC_Os10g42770.MSUv7.0	2.59032	2.9469	3.05381e-12	1.29897e-10
LOC_Os05g42110.MSUv7.0	-8.89422	3.38602	1.46828e-07	5.39528e-06		LOC_Os11g40970.MSUv7.0	1.84864	4.5957	8.28685e-07	3.88329e-05		LOC_Os02g58100.MSUv7.0	-1.23155	5.2643	3.16596e-12	1.34426e-10
LOC_Os05g41990.MSUv7.0	-8.8719	3.36545	1.46828e-07	5.39528e-06		LOC_Os01g68940.MSUv7.0	-1.50811	6.391	8.29394e-07	3.88329e-05		LOC_Os05g50190.MSUv7.0	1.51492	4.66167	3.62245e-12	1.53532e-10
LOC_Os10g37570.MSUv7.0	-8.8719	3.36545	1.46828e-07	5.39528e-06		LOC_Os12g24390.MSUv7.0	2.02862	7.31355	8.39553e-07	3.92382e-05		LOC_Os01g56300.MSUv7.0	1.30075	6.84901	3.73197e-12	1.57891e-10
LOC_Os10g15300.MSUv7.0	-8.8719	3.36545	1.46828e-07	5.39528e-06		LOC_Os03g43410.MSUv7.0	2.08649	4.5676	8.43084e-07	3.93329e-05		LOC_Os02g03740.MSUv7.0	-1.31356	6.27947	3.74635e-12	1.58216e-10
LOC_Os10g39980.MSUv7.0	-8.8719	3.36545	1.46828e-07	5.39528e-06		LOC_Os04g31960.MSUv7.0	2.37167	2.98626	8.5741e-07	3.99299e-05		LOC_Os01g39960.MSUv7.0	1.22242	6.33439	3.75534e-12	1.58313e-10
LOC_Os04g31520.MSUv7.0	-8.8719	3.36545	1.46828e-07	5.39528e-06		LOC_Os11g37670.MSUv7.0	2.69149	3.32827	8.84058e-07	4.10977e-05		LOC_Os07g37210.MSUv7.0	2.68304	2.64245	3.92412e-12	1.65134e-10
LOC_Os04g44590.MSUv7.0	-4.65282	4.87032	1.50422e-07	5.50865e-06		LOC_Os08g08920.MSUv7.0	-2.4176	2.55891	8.921e-07	4.13979e-05		LOC_Os07g24830.MSUv7.0	-6.13242	2.79957	4.10854e-12	1.72588e-10
LOC_Os02g42290.MSUv7.0	-3.92829	7.88328	1.50447e-07	5.50865e-06		LOC_Os02g57140.MSUv7.0	2.64001	2.91037	9.14323e-07	4.23539e-05		LOC_Os01g68290.MSUv7.0	6.01151	0.755224	4.14926e-12	1.73989e-10
LOC_Os03g57310.MSUv7.0	-4.94295	4.58939	1.52625e-07	5.57852e-06		LOC_Os03g52570.MSUv7.0	-5.88703	1.46274	9.25377e-07	4.26907e-05		LOC_Os01g54540.MSUv7.0	1.60061	5.49927	4.26157e-12	1.78383e-10
LOC_Os09g36080.MSUv7.0	-4.46671	5.0929	1.5317e-07	5.58855e-06		LOC_Os11g24060.MSUv7.0	-1.53589	5.35064	9.25516e-07	4.26907e-05		LOC_Os12g33610.MSUv7.0	-1.61053	5.90871	4.3748e-12	1.82798e-10
LOC_Os07g33660.MSUv7.0	-4.46005	5.08671	1.59989e-07	5.82222e-06		LOC_Os01g02900.MSUv7.0	2.21817	4.88572	9.26497e-07	4.26907e-05		LOC_Os02g09810.MSUv7.0	2.9872	6.30766	4.4142e-12	1.8412e-10
LOC_Os03g60570.MSUv7.0	-4.25929	5.67921	1.60139e-07	5.82222e-06		LOC_Os04g33880.MSUv7.0	-1.61492	4.70913	9.41336e-07	4.3209e-05		LOC_Os04g57180.MSUv7.0	2.74737	2.09063	4.60463e-12	1.91724e-10
LOC_Os12g07650.MSUv7.0	-4.92399	4.57171	1.62292e-07	5.86789e-06		LOC_Os01g44250.MSUv7.0	-2.96869	1.11617	9.41458e-07	4.3209e-05		LOC_Os04g08840.MSUv7.0	-4.50272	-0.0168573	4.84764e-12	2.01488e-10
LOC_Os09g24540.MSUv7.0	-4.07074	6.37683	1.62807e-07	5.86789e-06		LOC_Os11g15000.MSUv7.0	-8.97306	0.806913	9.42705e-07	4.3209e-05		LOC_Os01g24820.MSUv7.0	4.59028	-0.00274977	4.86027e-12	2.01658e-10
LOC_Os11g05730.MSUv7.0	-5.94734	3.73124	1.6303e-07	5.86789e-06		LOC_Os09g07350.MSUv7.0	2.72748	5.42336	9.44574e-07	4.32188e-05		LOC_Os03g05806.MSUv7.0	1.38198	4.77298	4.92975e-12	2.04183e-10
LOC_Os08g10010.MSUv7.0	-5.94734	3.73124	1.6303e-07	5.86789e-06		LOC_Os11g11920.MSUv7.0	2.9973	1.95936	9.47881e-07	4.32943e-05		LOC_Os02g43700.MSUv7.0	-1.49475	3.60689	4.98859e-12	2.06259e-10
LOC_Os11g11370.MSUv7.0	-5.94734	3.73124	1.6303e-07	5.86789e-06		LOC_Os09g39510.MSUv7.0	-8.7054	2.93148	9.66083e-07	4.40486e-05		LOC_Os01g19130.MSUv7.0	1.21929	6.77216	5.22764e-12	2.15765e-10
LOC_Os11g01600.MSUv7.0	-4.19871	5.81029	1.631e-07	5.86789e-06		LOC_Os02g28850.MSUv7.0	2.56661	2.26931	9.72438e-07	4.42612e-05		LOC_Os01g63460.MSUv7.0	-1.5575	3.29862	5.63661e-12	2.3224e-10
LOC_Os01g70720.MSUv7.0	5.57424	3.93898	1.66315e-07	5.97318e-06		LOC_Os02g05980.MSUv7.0	1.86691	4.22425	9.80339e-07	4.45432e-05		LOC_Os06g27410.MSUv7.0	6.40346	0.436815	6.17238e-12	2.53873e-10
LOC_Os10g27274.MSUv7.0	8.87531	3.26757	1.6842e-07	6.02781e-06		LOC_Os06g08790.MSUv7.0	2.13175	3.39262	9.89615e-07	4.48866e-05		LOC_Os02g08100.MSUv7.0	1.15852	6.51345	6.19144e-12	2.54214e-10
LOC_Os10g39840.MSUv7.0	-8.84923	3.34457	1.6842e-07	6.02781e-06		LOC_Os04g46820.MSUv7.0	6.90053	1.95104	9.92255e-07	4.49283e-05		LOC_Os09g10760.MSUv7.0	1.52725	5.3981	6.36151e-12	2.60745e-10
LOC_Os09g37080.MSUv7.0	-4.25044	5.67096	1.69765e-07	6.06436e-06		LOC_Os10g36180.MSUv7.0	-4.27516	2.33943	1.03292e-06	4.66654e-05		LOC_Os01g12760.MSUv7.0	2.81761	3.22226	6.63579e-12	2.71517e-10
LOC_Os01g01660.MSUv7.0	-4.38916	5.18381	1.70265e-07	6.06436e-06		LOC_Os08g26840.MSUv7.0	1.45523	5.98744	1.03451e-06	4.66654e-05		LOC_Os09g23820.MSUv7.0	-2.61134	2.76739	6.67864e-12	2.72797e-10
LOC_Os10g27174.MSUv7.0	-3.89886	8.02086	1.70322e-07	6.06436e-06		LOC_Os01g70550.MSUv7.0	1.52093	6.01446	1.03598e-06	4.66654e-05		LOC_Os03g08250.MSUv7.0	-1.41348	4.49145	6.78475e-12	2.76654e-10
LOC_Os10g21268.MSUv7.0	-3.90619	7.86265	1.72199e-07	6.12062e-06		LOC_Os12g40890.MSUv7.0	2.15653	5.37691	1.04407e-06	4.69492e-05		LOC_Os07g03040.MSUv7.0	1.69515	3.40528	6.94614e-12	2.82748e-10
LOC_Os01g58020.MSUv7.0	-3.8579	8.88993	1.73761e-07	6.16552e-06		LOC_Os10g39130.MSUv7.0	1.42294	5.94688	1.05215e-06	4.72309e-05		LOC_Os04g38690.MSUv7.0	7.38337	-0.216999	7.04723e-12	2.86112e-10
LOC_Os03g50500.MSUv7.0	4.18274	5.49749	1.77904e-07	6.30172e-06		LOC_Os05g11630.MSUv7.0	-6.90137	-1.13593	1.05441e-06	4.72515e-05		LOC_Os02g51350.MSUv7.0	1.87414	5.82778	7.053e-12	2.86112e-10
LOC_Os12g16280.MSUv7.0	3.88734	7.77545	1.78787e-07	6.32215e-06		LOC_Os07g46540.MSUv7.0	2.21859	3.27925	1.05645e-06	4.72616e-05		LOC_Os12g02440.MSUv7.0	-2.3203	6.38834	7.40216e-12	2.99762e-10
LOC_Os12g32544.MSUv7.0	6.20128	3.65156	1.81762e-07	6.39449e-06		LOC_Os08g10580.MSUv7.0	2.27605	3.369	1.06492e-06	4.75589e-05		LOC_Os02g53410.MSUv7.0	2.54395	3.57691	7.49405e-12	3.02965e-10
LOC_Os06g06330.MSUv7.0	-5.92988	3.71513	1.81762e-07	6.39449e-06		LOC_Os01g44260.MSUv7.0	-2.7263	2.65224	1.07164e-06	4.77776e-05		LOC_Os03g55850.MSUv7.0	1.43256	7.49408	7.71444e-12	3.11342e-10
LOC_Os01g22249.MSUv7.0	-5.92988	3.71513	1.81762e-07	6.39449e-06		LOC_Os02g46610.MSUv7.0	-1.54002	7.99737	1.07491e-06	4.78417e-05		LOC_Os03g21640.MSUv7.0	1.56016	3.98813	8.17042e-12	3.29183e-10
LOC_Os04g35864.MSUv7.0	4.33319	5.23055	1.86655e-07	6.55546e-06		LOC_Os03g60950.MSUv7.0	-1.38898	5.43459	1.08491e-06	4.82045e-05		LOC_Os08g43190.MSUv7.0	1.35661	7.87069	8.38377e-12	3.37204e-10
LOC_Os09g27750.MSUv7.0	-4.06037	6.31155	1.88286e-07	6.60152e-06		LOC_Os08g40420.MSUv7.0	2.07973	3.31833	1.08953e-06	4.83278e-05		LOC_Os03g15020.MSUv7.0	2.0533	5.67119	8.41852e-12	3.38027e-10
LOC_Os01g02870.MSUv7.0	-4.73782	4.70059	1.90094e-07	6.65363e-06		LOC_Os08g02110.MSUv7.0	-1.49894	8.86961	1.09978e-06	4.86996e-05		LOC_Os05g46040.MSUv7.0	1.49172	6.84185	8.53899e-12	3.42283e-10
LOC_Os02g38190.MSUv7.0	-4.36398	5.1604	1.92682e-07	6.72923e-06		LOC_Os10g42960.MSUv7.0	-2.36762	5.77895	1.11605e-06	4.93e-05		LOC_Os11g43620.MSUv7.0	-1.49113	3.91347	9.04583e-12	3.61986e-10
LOC_Os04g43060.MSUv7.0	-8.8262	3.32339	1.93558e-07	6.72923e-06		LOC_Os01g41220.MSUv7.0	-1.38609	7.58055	1.11711e-06	4.93e-05		LOC_Os01g20830.MSUv7.0	-1.17508	6.01822	9.18346e-12	3.66873e-10
LOC_Os02g20540.MSUv7.0	-8.8262	3.32339	1.93558e-07	6.72923e-06		LOC_Os08g10480.MSUv7.0	-1.31533	7.46607	1.11919e-06	4.93084e-05		LOC_Os01g10320.MSUv7.0	2.1337	4.13934	9.3428e-12	3.72609e-10
LOC_Os04g33900.MSUv7.0	-8.8262	3.32339	1.93558e-07	6.72923e-06		LOC_Os03g63700.MSUv7.0	-1.45694	6.80723	1.12411e-06	4.94417e-05		LOC_Os08g34470.MSUv7.0	4.60998	0.0422206	9.77997e-12	3.88947e-10
LOC_Os08g43440.MSUv7.0	-4.89506	4.54478	1.95568e-07	6.7877e-06		LOC_Os11g14544.MSUv7.0	-5.77698	3.47553	1.12732e-06	4.94998e-05		LOC_Os01g18584.MSUv7.0	2.06182	4.17936	9.78535e-12	3.88947e-10
LOC_Os01g73170.MSUv7.0	-4.07998	6.21173	1.99904e-07	6.92654e-06		LOC_Os08g25734.MSUv7.0	1.80934	4.18099	1.13264e-06	4.95855e-05		LOC_Os03g56250.MSUv7.0	1.32076	4.81819	1.01599e-11	4.03158e-10
LOC_Os08g42040.MSUv7.0	-4.25062	5.56728	2.09221e-07	7.22614e-06		LOC_Os11g38010.MSUv7.0	3.15814	2.89179	1.13307e-06	4.95855e-05		LOC_Os03g50510.MSUv7.0	1.58433	5.43451	1.06e-11	4.19551e-10
LOC_Os08g44480.MSUv7.0	-3.95234	6.80598	2.09251e-07	7.22614e-06		LOC_Os05g46000.MSUv7.0	-2.81457	1.75729	1.13996e-06	4.9781e-05		LOC_Os04g33110.MSUv7.0	-1.29737	7.89643	1.06085e-11	4.19551e-10
LOC_Os07g42170.MSUv7.0	-4.30006	5.24726	2.09814e-07	7.2335e-06		LOC_Os11g26780.MSUv7.0	-4.74186	3.20337	1.14135e-06	4.9781e-05		LOC_Os01g10590.MSUv7.0	-4.06102	-0.130663	1.06293e-11	4.1967e-10
LOC_Os03g45720.MSUv7.0	-5.12108	4.36997	2.15005e-07	7.4001e-06		LOC_Os01g03950.MSUv7.0	2.20931	3.98498	1.14869e-06	5.00177e-05		LOC_Os10g32680.MSUv7.0	2.25618	7.01117	1.06961e-11	4.21604e-10
LOC_Os03g03600.MSUv7.0	-4.41255	5.04256	2.18193e-07	7.43978e-06		LOC_Os01g53570.MSUv7.0	-4.09382	-0.0111091	1.15536e-06	5.02244e-05		LOC_Os10g41930.MSUv7.0	-1.25969	6.12008	1.10948e-11	4.36591e-10
LOC_Os06g20860.MSUv7.0	4.36952	5.0067	2.18193e-07	7.43978e-06		LOC_Os05g48270.MSUv7.0	2.48887	4.20646	1.18032e-06	5.12242e-05		LOC_Os11g29720.MSUv7.0	-1.52101	7.30804	1.12692e-11	4.42717e-10
LOC_Os12g43930.MSUv7.0	-5.26186	3.96889	2.19039e-07	7.43978e-06		LOC_Os10g31630.MSUv7.0	2.11724	4.04747	1.21128e-06	5.2481e-05		LOC_Os02g09800.MSUv7.0	3.52874	0.668863	1.14268e-11	4.48165e-10
LOC_Os10g41330.MSUv7.0	-5.26186	3.96889	2.19039e-07	7.43978e-06		LOC_Os10g01134.MSUv7.0	-1.57939	6.38992	1.22755e-06	5.3039e-05		LOC_Os05g49880.MSUv7.0	-1.29367	7.99459	1.14983e-11	4.50224e-10
LOC_Os01g14070.MSUv7.0	-5.26186	3.96889	2.19039e-07	7.43978e-06		LOC_Os11g40380.MSUv7.0	3.98803	1.61066	1.22863e-06	5.3039e-05		LOC_Os08g04630.MSUv7.0	2.00767	4.65396	1.1662e-11	4.55876e-10
LOC_Os08g32060.MSUv7.0	-5.24709	3.95526	2.19039e-07	7.43978e-06		LOC_Os09g38450.MSUv7.0	2.94002	1.83377	1.23025e-06	5.3039e-05		LOC_Os03g20550.MSUv7.0	1.74809	2.99428	1.17415e-11	4.58229e-10
LOC_Os10g25570.MSUv7.0	-5.24709	3.95526	2.19039e-07	7.43978e-06		LOC_Os09g38440.MSUv7.0	2.22894	2.75345	1.26485e-06	5.44407e-05		LOC_Os07g29220.MSUv7.0	1.1425	5.82169	1.18828e-11	4.62979e-10
LOC_Os11g07830.MSUv7.0	-5.24709	3.95526	2.19039e-07	7.43978e-06		LOC_Os07g34670.MSUv7.0	5.49951	0.716353	1.26794e-06	5.44841e-05		LOC_Os02g13350.MSUv7.0	-1.62581	4.63898	1.19758e-11	4.65835e-10
LOC_Os05g26990.MSUv7.0	3.88958	7.09201	2.20748e-07	7.45995e-06		LOC_Os09g27930.MSUv7.0	-2.9081	2.42447	1.27588e-06	5.47298e-05		LOC_Os04g47360.MSUv7.0	-1.77062	4.95467	1.21319e-11	4.71134e-10
LOC_Os02g12200.MSUv7.0	8.81994	3.21464	2.22885e-07	7.45995e-06		LOC_Os03g45740.MSUv7.0	4.44948	0.279345	1.2779e-06	5.47298e-05		LOC_Os04g48290.MSUv7.0	3.24513	1.88433	1.22555e-11	4.7515e-10
LOC_Os01g44170.MSUv7.0	8.81994	3.21464	2.22885e-07	7.45995e-06		LOC_Os03g05270.MSUv7.0	2.04852	4.31719	1.28337e-06	5.47298e-05		LOC_Os10g32540.MSUv7.0	1.45071	4.20091	1.23685e-11	4.78748e-10
LOC_Os11g19850.MSUv7.0	8.81994	3.21464	2.22885e-07	7.45995e-06		LOC_Os05g46230.MSUv7.0	1.59163	6.25504	1.28369e-06	5.47298e-05		LOC_Os05g29710.MSUv7.0	4.22645	1.34491	1.24851e-11	4.8247e-10
LOC_Os06g35630.MSUv7.0	-8.80279	3.30187	2.22885e-07	7.45995e-06		LOC_Os05g49100.MSUv7.0	-1.52457	5.09352	1.28428e-06	5.47298e-05		LOC_Os11g02620.MSUv7.0	1.69396	3.28265	1.25066e-11	4.82515e-10
LOC_Os05g50720.MSUv7.0	-8.80279	3.30187	2.22885e-07	7.45995e-06		LOC_Os01g43720.MSUv7.0	-1.41032	6.87584	1.28623e-06	5.47298e-05		LOC_Os05g35260.MSUv7.0	1.53043	4.00372	1.26264e-11	4.85583e-10
LOC_Os10g22330.MSUv7.0	-8.80279	3.30187	2.22885e-07	7.45995e-06		LOC_Os05g51240.MSUv7.0	-7.00287	2.76438	1.2936e-06	5.4954e-05		LOC_Os11g45280.MSUv7.0	-1.27954	5.51696	1.26272e-11	4.85583e-10
LOC_Os01g09830.MSUv7.0	-8.80279	3.30187	2.22885e-07	7.45995e-06		LOC_Os02g49590.MSUv7.0	-1.75615	5.37758	1.30875e-06	5.54599e-05		LOC_Os05g21180.MSUv7.0	1.183	5.19533	1.27381e-11	4.89051e-10
LOC_Os12g01260.MSUv7.0	-8.80279	3.30187	2.22885e-07	7.45995e-06		LOC_Os02g09990.MSUv7.0	-1.66865	4.47303	1.30976e-06	5.54599e-05		LOC_Os05g32320.MSUv7.0	1.22389	6.25385	1.30012e-11	4.98345e-10
LOC_Os03g32330.MSUv7.0	4.14654	5.46339	2.23921e-07	7.48252e-06		LOC_Os03g59550.MSUv7.0	-3.79166	0.0233858	1.31673e-06	5.56575e-05		LOC_Os11g04400.MSUv7.0	4.76668	0.165006	1.33134e-11	5.09486e-10
LOC_Os01g16370.MSUv7.0	6.15892	3.61099	2.26746e-07	7.54032e-06		LOC_Os03g10800.MSUv7.0	2.45983	3.55645	1.31869e-06	5.56575e-05		LOC_Os01g06660.MSUv7.0	1.62762	4.18459	1.3726e-11	5.24425e-10
LOC_Os03g03080.MSUv7.0	6.15892	3.61099	2.26746e-07	7.54032e-06		LOC_Os10g40934.MSUv7.0	-1.52787	7.74862	1.32714e-06	5.59242e-05		LOC_Os07g09420.MSUv7.0	2.5875	3.41537	1.39202e-11	5.30988e-10
LOC_Os04g56240.MSUv7.0	-5.89431	3.68235	2.26746e-07	7.54032e-06		LOC_Os03g42130.MSUv7.0	-2.48701	2.63096	1.33838e-06	5.63067e-05		LOC_Os02g57840.MSUv7.0	1.72722	3.14899	1.40281e-11	5.34242e-10
LOC_Os02g27400.MSUv7.0	4.08377	5.85885	2.28853e-07	7.59813e-06		LOC_Os06g41810.MSUv7.0	-1.82244	3.71264	1.38361e-06	5.81162e-05		LOC_Os01g21160.MSUv7.0	1.26119	5.82926	1.40719e-11	5.35049e-10
LOC_Os12g10600.MSUv7.0	-3.93609	6.79085	2.29975e-07	7.62313e-06		LOC_Os02g37520.MSUv7.0	4.96959	5.33761	1.38841e-06	5.82239e-05		LOC_Os02g27400.MSUv7.0	1.3151	5.78348	1.41165e-11	5.35885e-10
LOC_Os11g11990.MSUv7.0	4.671	4.32134	2.30817e-07	7.63879e-06		LOC_Os07g42910.MSUv7.0	-2.19335	3.29271	1.39064e-06	5.82242e-05		LOC_Os04g22900.MSUv7.0	-1.39648	5.03495	1.47621e-11	5.59493e-10
LOC_Os02g20980.MSUv7.0	4.49671	4.62502	2.39127e-07	7.89532e-06		LOC_Os04g38690.MSUv7.0	8.54102	0.577984	1.39961e-06	5.85058e-05		LOC_Os04g56710.MSUv7.0	-1.29483	6.95552	1.55857e-11	5.89763e-10
LOC_Os03g63370.MSUv7.0	-4.47249	4.9142	2.39716e-07	7.89532e-06		LOC_Os11g37940.MSUv7.0	-2.43804	3.62364	1.40716e-06	5.87274e-05		LOC_Os01g14410.MSUv7.0	-1.72696	4.72553	1.57374e-11	5.94551e-10
LOC_Os06g43900.MSUv7.0	-4.47249	4.9142	2.39716e-07	7.89532e-06		LOC_Os01g65000.MSUv7.0	-4.37101	3.27385	1.47615e-06	6.15084e-05		LOC_Os02g52780.MSUv7.0	1.24035	7.11685	1.57642e-11	5.94615e-10
LOC_Os09g38310.MSUv7.0	5.50394	3.87173	2.40506e-07	7.89617e-06		LOC_Os12g40010.MSUv7.0	1.57087	4.46619	1.50413e-06	6.25748e-05		LOC_Os11g06800.MSUv7.0	3.24981	1.47945	1.6342e-11	6.15427e-10
LOC_Os11g10640.MSUv7.0	5.50394	3.87173	2.40506e-07	7.89617e-06		LOC_Os09g28510.MSUv7.0	-1.43473	7.00318	1.52827e-06	6.34781e-05		LOC_Os01g11600.MSUv7.0	2.69779	4.70007	1.73313e-11	6.51644e-10
LOC_Os03g16050.MSUv7.0	-3.97779	6.39542	2.45032e-07	8.03198e-06		LOC_Os04g22860.MSUv7.0	-1.75384	4.2601	1.55194e-06	6.42875e-05		LOC_Os07g48280.MSUv7.0	1.60183	4.70565	1.74244e-11	6.54106e-10
LOC_Os05g33280.MSUv7.0	-4.32536	5.12455	2.4791e-07	8.11346e-06		LOC_Os02g47220.MSUv7.0	1.3955	6.46451	1.55268e-06	6.42875e-05		LOC_Os02g44370.MSUv7.0	-1.08956	6.00026	1.78403e-11	6.68659e-10
LOC_Os10g40720.MSUv7.0	-4.10376	5.80723	2.4946e-07	8.15127e-06		LOC_Os08g32600.MSUv7.0	2.65712	2.49933	1.58241e-06	6.54147e-05		LOC_Os02g38240.MSUv7.0	1.36438	4.9623	1.82274e-11	6.82084e-10
LOC_Os03g03720.MSUv7.0	-3.7848	9.03761	2.53595e-07	8.19984e-06		LOC_Os11g03370.MSUv7.0	-1.79272	4.90915	1.58705e-06	6.5503e-05		LOC_Os07g04990.MSUv7.0	-1.10236	11.0657	1.83646e-11	6.86134e-10
LOC_Os08g39890.MSUv7.0	6.13726	3.59028	2.53726e-07	8.19984e-06		LOC_Os12g01700.MSUv7.0	2.85284	1.94387	1.59418e-06	6.56932e-05		LOC_Os04g57560.MSUv7.0	-1.31992	8.13496	1.84745e-11	6.8915e-10
LOC_Os06g01250.MSUv7.0	-5.8762	3.66566	2.53726e-07	8.19984e-06		LOC_Os12g07580.MSUv7.0	-1.9863	4.05015	1.60111e-06	6.58751e-05		LOC_Os02g20360.MSUv7.0	-1.61818	7.07264	1.8576e-11	6.91847e-10
LOC_Os03g03640.MSUv7.0	-5.8762	3.66566	2.53726e-07	8.19984e-06		LOC_Os04g05650.MSUv7.0	1.55008	7.12375	1.60816e-06	6.60611e-05		LOC_Os11g05410.MSUv7.0	3.8793	1.47757	1.88717e-11	7.01756e-10
LOC_Os01g24440.MSUv7.0	-5.8762	3.66566	2.53726e-07	8.19984e-06		LOC_Os10g38470.MSUv7.0	-1.69594	5.20776	1.63576e-06	6.69016e-05		LOC_Os07g44850.MSUv7.0	5.25042	1.15538	1.91946e-11	7.1264e-10
LOC_Os03g25440.MSUv7.0	-5.8762	3.66566	2.53726e-07	8.19984e-06		LOC_Os02g36700.MSUv7.0	8.17839	4.83268	1.63597e-06	6.69016e-05		LOC_Os09g32620.MSUv7.0	-1.65042	3.39009	1.96453e-11	7.28229e-10
LOC_Os03g48390.MSUv7.0	-5.8762	3.66566	2.53726e-07	8.19984e-06		LOC_Os06g12180.MSUv7.0	5.86168	0.275008	1.63631e-06	6.69016e-05		LOC_Os10g39220.MSUv7.0	1.47248	5.10902	1.98419e-11	7.34366e-10
LOC_Os05g39050.MSUv7.0	-4.26371	5.21354	2.55756e-07	8.24676e-06		LOC_Os12g38051.MSUv7.0	-2.28113	7.63699	1.65268e-06	6.74157e-05		LOC_Os05g31750.MSUv7.0	-1.61017	4.39367	1.99107e-11	7.35763e-10
LOC_Os12g08020.MSUv7.0	8.79143	3.18745	2.57175e-07	8.24676e-06		LOC_Os10g07110.MSUv7.0	7.43672	-0.351524	1.65404e-06	6.74157e-05		LOC_Os11g02369.MSUv7.0	-3.76251	2.08245	2.04046e-11	7.52836e-10
LOC_Os09g37580.MSUv7.0	8.79143	3.18745	2.57175e-07	8.24676e-06		LOC_Os04g50204.MSUv7.0	1.41466	5.41303	1.66999e-06	6.79599e-05		LOC_Os09g04384.MSUv7.0	-3.17146	3.67985	2.05332e-11	7.56404e-10
LOC_Os05g48770.MSUv7.0	8.79143	3.18745	2.57175e-07	8.24676e-06		LOC_Os02g47130.MSUv7.0	1.86164	5.12527	1.67539e-06	6.80736e-05		LOC_Os05g04170.MSUv7.0	-1.56202	4.64311	2.07307e-11	7.62488e-10
LOC_Os10g42860.MSUv7.0	-8.779	3.28003	2.57175e-07	8.24676e-06		LOC_Os07g05190.MSUv7.0	2.4125	2.79248	1.68138e-06	6.82109e-05		LOC_Os04g57350.MSUv7.0	4.49828	1.78127	2.11659e-11	7.77289e-10
LOC_Os11g45840.MSUv7.0	3.84897	7.47405	2.62106e-07	8.39187e-06		LOC_Os11g24840.MSUv7.0	7.16141	-0.564531	1.6873e-06	6.8345e-05		LOC_Os10g02070.MSUv7.0	-3.49035	2.73871	2.12136e-11	7.77832e-10
LOC_Os05g48790.MSUv7.0	3.98119	6.10768	2.63626e-07	8.42745e-06		LOC_Os03g46330.MSUv7.0	2.56166	4.34084	1.69976e-06	6.87429e-05		LOC_Os04g43710.MSUv7.0	2.83601	1.8248	2.22646e-11	8.15105e-10
LOC_Os03g47270.MSUv7.0	-5.21707	3.92761	2.64309e-07	8.43622e-06		LOC_Os03g57780.MSUv7.0	2.83195	1.93437	1.73931e-06	7.02336e-05		LOC_Os02g03710.MSUv7.0	-2.3169	4.75173	2.24816e-11	8.21778e-10
LOC_Os02g58360.MSUv7.0	4.64406	4.29584	2.66421e-07	8.49054e-06		LOC_Os04g40720.MSUv7.0	1.72012	4.39007	1.74871e-06	7.03983e-05		LOC_Os07g42324.MSUv7.0	-1.69717	3.26573	2.25164e-11	8.2178e-10
LOC_Os10g41410.MSUv7.0	-4.01582	6.21228	2.68884e-07	8.55583e-06		LOC_Os03g43670.MSUv7.0	3.44213	1.19926	1.74878e-06	7.03983e-05		LOC_Os12g40900.MSUv7.0	-2.99172	0.945943	2.32124e-11	8.45877e-10
LOC_Os03g05330.MSUv7.0	3.85531	7.05997	2.72415e-07	8.65484e-06		LOC_Os03g03034.MSUv7.0	-1.39309	8.31846	1.76992e-06	7.11401e-05		LOC_Os09g31130.MSUv7.0	1.29133	5.73413	2.38153e-11	8.6651e-10
LOC_Os06g39120.MSUv7.0	-4.17297	5.59887	2.74243e-07	8.69952e-06		LOC_Os07g36210.MSUv7.0	-1.51781	5.45457	1.77832e-06	7.13678e-05		LOC_Os02g44980.MSUv7.0	1.72408	6.63361	2.41063e-11	8.75751e-10
LOC_Os01g55830.MSUv7.0	-3.77918	8.69523	2.78097e-07	8.80825e-06		LOC_Os07g46990.MSUv7.0	-1.52062	9.25077	1.78258e-06	7.1429e-05		LOC_Os11g02660.MSUv7.0	1.40409	3.78119	2.56626e-11	9.30861e-10
LOC_Os05g10740.MSUv7.0	4.75228	4.09088	2.80629e-07	8.87482e-06		LOC_Os07g08840.MSUv7.0	-1.56071	10.6899	1.79429e-06	7.17489e-05		LOC_Os03g53340.MSUv7.0	3.92682	0.39819	2.58579e-11	9.36509e-10
LOC_Os04g52030.MSUv7.0	4.24022	5.25632	2.83261e-07	8.93553e-06		LOC_Os08g15149.MSUv7.0	-4.38445	0.79628	1.79606e-06	7.17489e-05		LOC_Os08g31630.MSUv7.0	-1.51295	7.15659	2.64987e-11	9.58249e-10
LOC_Os07g25430.MSUv7.0	-3.77399	8.83649	2.84189e-07	8.93553e-06		LOC_Os01g55340.MSUv7.0	-1.60072	4.52806	1.80221e-06	7.17842e-05		LOC_Os09g17329.MSUv7.0	-2.31173	6.00117	2.65413e-11	9.58325e-10
LOC_Os02g42910.MSUv7.0	6.11527	3.56927	2.84279e-07	8.93553e-06		LOC_Os03g51640.MSUv7.0	1.48596	5.65686	1.80244e-06	7.17842e-05		LOC_Os06g51220.MSUv7.0	-1.17912	11.3305	2.68347e-11	9.67438e-10
LOC_Os03g11060.MSUv7.0	-5.85785	3.64879	2.84279e-07	8.93553e-06		LOC_Os03g06510.MSUv7.0	2.42274	3.62666	1.80592e-06	7.18133e-05		LOC_Os06g21140.MSUv7.0	-1.31034	7.39473	2.70325e-11	9.73087e-10
LOC_Os04g12744.MSUv7.0	4.05428	5.76463	2.85243e-07	8.95221e-06		LOC_Os04g53620.MSUv7.0	-1.26707	8.66016	1.80913e-06	7.18319e-05		ChrSy.fgenesh.gene.28.MSUv7.0	1.91683	3.72036	2.7236e-11	9.78923e-10
LOC_Os01g56620.MSUv7.0	4.6304	4.28292	2.86455e-07	8.97659e-06		LOC_Os01g65120.MSUv7.0	3.80199	0.329782	1.81491e-06	7.19519e-05		LOC_Os10g02880.MSUv7.0	-2.41747	3.46834	2.81575e-11	1.00991e-09
LOC_Os03g08360.MSUv7.0	-3.93994	6.59364	2.87877e-07	9.00749e-06		LOC_Os05g50654.MSUv7.0	-1.68511	4.68392	1.82465e-06	7.22285e-05		LOC_Os01g27360.MSUv7.0	-1.50664	3.80109	2.81836e-11	1.00991e-09
LOC_Os05g48416.MSUv7.0	5.48582	3.85442	2.90727e-07	9.05551e-06		LOC_Os02g48640.MSUv7.0	-1.43769	6.96645	1.83219e-06	7.23583e-05		LOC_Os03g22680.MSUv7.0	3.14024	1.97566	2.88177e-11	1.03069e-09
LOC_Os06g05640.MSUv7.0	5.48582	3.85442	2.90727e-07	9.05551e-06		LOC_Os09g29820.MSUv7.0	-1.34756	5.38433	1.83347e-06	7.23583e-05		LOC_Os01g34850.MSUv7.0	-1.93318	3.21035	2.88506e-11	1.03069e-09
LOC_Os03g19452.MSUv7.0	-5.20183	3.91358	2.90727e-07	9.05551e-06		LOC_Os08g20610.MSUv7.0	2.98683	1.67208	1.84046e-06	7.25246e-05		LOC_Os08g26720.MSUv7.0	-2.31453	1.73923	2.95675e-11	1.05471e-09
LOC_Os10g42540.MSUv7.0	-3.98265	6.05843	2.91474e-07	9.0651e-06		LOC_Os12g34054.MSUv7.0	-3.841	2.16909	1.85296e-06	7.29073e-05		LOC_Os03g18130.MSUv7.0	3.50937	2.5406	2.96798e-11	1.05712e-09
LOC_Os01g22954.MSUv7.0	8.76235	3.15974	2.97358e-07	9.22033e-06		LOC_Os09g27700.MSUv7.0	1.69661	7.16565	1.87694e-06	7.37079e-05		LOC_Os03g12530.MSUv7.0	-1.28564	7.50831	3.13612e-11	1.11533e-09
LOC_Os07g46846.MSUv7.0	-8.7548	3.25785	2.97358e-07	9.22033e-06		LOC_Os02g48630.MSUv7.0	-1.35361	7.51496	1.87936e-06	7.37079e-05		LOC_Os11g43960.MSUv7.0	-1.40407	4.18018	3.14842e-11	1.11802e-09
LOC_Os04g38750.MSUv7.0	-4.01129	6.14784	3.01953e-07	9.34877e-06		LOC_Os05g31056.MSUv7.0	2.91002	3.43006	1.88177e-06	7.37079e-05		LOC_Os02g25060.MSUv7.0	-1.33953	6.06511	3.16512e-11	1.12227e-09
LOC_Os12g02570.MSUv7.0	4.0443	5.75526	3.09399e-07	9.56496e-06		LOC_Os11g20160.MSUv7.0	1.69066	7.00826	1.88518e-06	7.371e-05		LOC_Os02g26470.MSUv7.0	2.69524	2.04651	3.23958e-11	1.14695e-09
LOC_Os09g35830.MSUv7.0	4.05675	5.62402	3.13161e-07	9.6668e-06		LOC_Os07g43950.MSUv7.0	-1.42424	5.0177	1.88747e-06	7.371e-05		LOC_Os01g71810.MSUv7.0	-3.53975	0.686155	3.28184e-11	1.16017e-09
LOC_Os07g03590.MSUv7.0	-4.52315	4.74986	3.14059e-07	9.68005e-06		LOC_Os06g43630.MSUv7.0	1.37361	6.91195	1.91144e-06	7.43574e-05		LOC_Os03g58090.MSUv7.0	-1.07655	6.29926	3.3224e-11	1.17276e-09
LOC_Os06g22690.MSUv7.0	-4.34909	4.98373	3.14849e-07	9.68993e-06		LOC_Os03g36560.MSUv7.0	1.94126	4.76605	1.9118e-06	7.43574e-05		LOC_Os05g03460.MSUv7.0	2.39031	1.72324	3.33637e-11	1.17593e-09
LOC_Os12g35590.MSUv7.0	-4.06267	5.7691	3.17943e-07	9.77061e-06		LOC_Os07g44850.MSUv7.0	-1.99788	3.67623	1.91259e-06	7.43574e-05		LOC_Os07g46920.MSUv7.0	-3.02181	3.37582	3.49724e-11	1.2308e-09
LOC_Os06g05670.MSUv7.0	-5.83927	3.6317	3.18927e-07	9.78626e-06		LOC_Os01g37810.MSUv7.0	-2.06306	3.50688	1.93858e-06	7.51957e-05		LOC_Os12g38440.MSUv7.0	1.69492	3.28835	3.57668e-11	1.25689e-09
LOC_Os03g46490.MSUv7.0	-5.18642	3.89941	3.20078e-07	9.80703e-06		LOC_Os07g26630.MSUv7.0	-1.49731	8.01034	1.9399e-06	7.51957e-05		LOC_Os05g04690.MSUv7.0	5.86442	-0.03668	3.68915e-11	1.29448e-09
LOC_Os02g27594.MSUv7.0	4.03425	5.74583	3.26748e-07	9.99656e-06		LOC_Os12g39980.MSUv7.0	2.629	2.56447	1.95131e-06	7.5526e-05		LOC_Os01g59100.MSUv7.0	2.77858	2.18652	3.72675e-11	1.30574e-09
LOC_Os03g42010.MSUv7.0	5.11982	4.04775	3.31312e-07	1.01063e-05		LOC_Os04g54370.MSUv7.0	3.19289	1.68222	1.96113e-06	7.57936e-05		LOC_Os03g46060.MSUv7.0	4.44474	4.73138	3.76932e-11	1.31871e-09
LOC_Os06g46540.MSUv7.0	4.72061	4.06098	3.31312e-07	1.01063e-05		LOC_Os11g41680.MSUv7.0	3.46415	2.04155	1.97105e-06	7.60645e-05		LOC_Os04g58030.MSUv7.0	2.35053	2.19406	3.96844e-11	1.38632e-09
LOC_Os03g31679.MSUv7.0	-3.90403	6.60275	3.37002e-07	1.02618e-05		LOC_Os10g30340.MSUv7.0	5.62918	0.0721227	1.97891e-06	7.62552e-05		LOC_Os02g57720.MSUv7.0	-1.20694	8.13016	3.97538e-11	1.38669e-09
LOC_Os01g22490.MSUv7.0	-3.77077	8.1049	3.37405e-07	1.02618e-05		LOC_Os05g49300.MSUv7.0	-2.14048	2.95212	2.00112e-06	7.69976e-05		LOC_Os03g34040.MSUv7.0	1.77599	6.27905	4.0948e-11	1.42624e-09
LOC_Os09g24440.MSUv7.0	3.73024	9.37456	3.40047e-07	1.03269e-05		LOC_Os10g28120.MSUv7.0	-1.6942	7.46938	2.03273e-06	7.80989e-05		LOC_Os03g15870.MSUv7.0	1.38914	4.62917	4.23008e-11	1.4712e-09
LOC_Os03g55770.MSUv7.0	-8.7302	3.23531	3.44558e-07	1.04332e-05		LOC_Os02g50630.MSUv7.0	2.93193	1.85718	2.07976e-06	7.97881e-05		LOC_Os06g35940.MSUv7.0	-2.32677	2.62295	4.36025e-11	1.51424e-09
LOC_Os07g41590.MSUv7.0	-8.7302	3.23531	3.44558e-07	1.04332e-05		LOC_Os07g14850.MSUv7.0	2.02642	6.47574	2.10981e-06	8.08225e-05		LOC_Os11g39160.MSUv7.0	3.23215	0.946109	4.55778e-11	1.58052e-09
LOC_Os11g09460.MSUv7.0	5.44888	3.81918	3.5272e-07	1.06492e-05		LOC_Os01g16170.MSUv7.0	1.91242	4.84494	2.13421e-06	8.16376e-05		LOC_Os06g17390.MSUv7.0	-2.46656	1.02016	4.65452e-11	1.6117e-09
LOC_Os04g25060.MSUv7.0	-5.17085	3.8851	3.5272e-07	1.06492e-05		LOC_Os03g56380.MSUv7.0	1.84732	4.66821	2.14549e-06	8.19488e-05		LOC_Os04g39320.MSUv7.0	-2.24934	4.02199	4.67017e-11	1.61476e-09
LOC_Os05g41110.MSUv7.0	-3.96518	5.97654	3.5701e-07	1.07228e-05		LOC_Os08g24750.MSUv7.0	-1.52654	4.89838	2.17103e-06	8.28034e-05		LOC_Os03g03360.MSUv7.0	1.33449	5.45692	4.70156e-11	1.62324e-09
LOC_Os01g15340.MSUv7.0	-5.03027	4.28562	3.57192e-07	1.07228e-05		LOC_Os02g46480.MSUv7.0	-1.29201	7.55725	2.17509e-06	8.28373e-05		LOC_Os04g52840.MSUv7.0	1.71156	5.10274	4.92707e-11	1.69862e-09
LOC_Os02g16480.MSUv7.0	6.07026	3.52634	3.58275e-07	1.07228e-05		LOC_Os08g33300.MSUv7.0	3.0747	0.698336	2.18592e-06	8.31138e-05		LOC_Os01g65100.MSUv7.0	-2.03556	5.67205	4.94303e-11	1.70164e-09
LOC_Os03g08250.MSUv7.0	-5.82044	3.61441	3.58275e-07	1.07228e-05		LOC_Os07g35740.MSUv7.0	2.02004	4.66813	2.18871e-06	8.31138e-05		LOC_Os08g12780.MSUv7.0	1.56553	4.04322	5.21539e-11	1.79279e-09
LOC_Os04g36800.MSUv7.0	-5.80137	3.59691	3.58275e-07	1.07228e-05		LOC_Os01g18670.MSUv7.0	1.54413	7.32977	2.23056e-06	8.45801e-05		LOC_Os05g03480.MSUv7.0	1.56906	7.03441	5.2312e-11	1.79561e-09
LOC_Os08g24790.MSUv7.0	-5.80137	3.59691	3.58275e-07	1.07228e-05		LOC_Os01g57400.MSUv7.0	-8.83424	3.96194	2.23486e-06	8.46204e-05		LOC_Os09g28720.MSUv7.0	-1.74887	2.6455	5.24691e-11	1.7984e-09
LOC_Os06g06080.MSUv7.0	4.19739	5.21595	3.70961e-07	1.10864e-05		LOC_Os08g14200.MSUv7.0	2.79368	4.12022	2.24963e-06	8.50165e-05		LOC_Os01g69070.MSUv7.0	-1.26165	4.41378	5.49417e-11	1.88042e-09
LOC_Os08g06550.MSUv7.0	-3.84173	6.77633	3.73106e-07	1.11344e-05		LOC_Os02g11130.MSUv7.0	-2.3161	2.71656	2.25183e-06	8.50165e-05		LOC_Os08g36920.MSUv7.0	5.00587	-0.0682321	5.56779e-11	1.90286e-09
LOC_Os07g26110.MSUv7.0	-4.78375	4.44145	3.73847e-07	1.11404e-05		LOC_Os02g45310.MSUv7.0	3.4331	2.14556	2.25831e-06	8.51381e-05		LOC_Os05g03934.MSUv7.0	-1.49696	5.41957	5.60783e-11	1.91378e-09
LOC_Os11g37260.MSUv7.0	3.85895	6.57493	3.7552e-07	1.11742e-05		LOC_Os10g31620.MSUv7.0	2.75078	3.27674	2.2626e-06	8.51766e-05		LOC_Os06g10109.MSUv7.0	-1.53935	4.22986	5.96894e-11	2.03408e-09
LOC_Os04g59200.MSUv7.0	-4.39496	4.84239	3.76185e-07	1.11778e-05		LOC_Os05g04820.MSUv7.0	2.78803	3.44433	2.27149e-06	8.53885e-05		LOC_Os05g49900.MSUv7.0	3.27408	3.37817	6.05239e-11	2.05956e-09
LOC_Os01g49180.MSUv7.0	3.91894	5.99732	3.8281e-07	1.13583e-05		LOC_Os03g63600.MSUv7.0	2.50038	2.95415	2.29117e-06	8.60044e-05		LOC_Os01g08860.MSUv7.0	1.37847	4.57799	6.5116e-11	2.21092e-09
LOC_Os06g02530.MSUv7.0	-4.61002	4.58201	3.84623e-07	1.13798e-05		LOC_Os07g16600.MSUv7.0	2.9772	5.22314	2.30589e-06	8.64295e-05		LOC_Os10g22520.MSUv7.0	-1.99468	2.82186	6.5159e-11	2.21092e-09
LOC_Os05g47700.MSUv7.0	-4.19459	5.14959	3.84634e-07	1.13798e-05		LOC_Os06g21360.MSUv7.0	-3.83753	1.08503	2.30911e-06	8.64295e-05		LOC_Os03g60380.MSUv7.0	2.92339	1.72871	6.63391e-11	2.24774e-09
LOC_Os01g57480.MSUv7.0	3.90408	6.18136	3.96271e-07	1.17041e-05		LOC_Os03g08820.MSUv7.0	1.94052	5.27893	2.34186e-06	8.75298e-05		LOC_Os05g48290.MSUv7.0	-1.408	4.28882	6.73552e-11	2.2789e-09
LOC_Os03g29460.MSUv7.0	-3.85303	6.67577	3.96729e-07	1.17041e-05		LOC_Os05g35570.MSUv7.0	2.9496	2.51454	2.35678e-06	8.78708e-05		LOC_Os08g01290.MSUv7.0	1.13438	6.05383	6.74731e-11	2.27963e-09
LOC_Os11g07670.MSUv7.0	-4.77319	4.43168	3.99812e-07	1.17042e-05		LOC_Os06g06250.MSUv7.0	2.31443	4.1672	2.35771e-06	8.78708e-05		LOC_Os01g70730.MSUv7.0	-2.2423	1.5495	7.14281e-11	2.40981e-09
LOC_Os02g22580.MSUv7.0	8.73267	3.13151	4.00132e-07	1.17042e-05		LOC_Os05g34780.MSUv7.0	4.13011	0.0343678	2.3733e-06	8.83261e-05		LOC_Os05g04220.MSUv7.0	-1.2021	5.06227	7.4819e-11	2.52061e-09
LOC_Os03g07440.MSUv7.0	-8.70517	3.2124	4.00132e-07	1.17042e-05		LOC_Os06g48960.MSUv7.0	-1.71113	5.63937	2.37968e-06	8.84375e-05		LOC_Os05g02250.MSUv7.0	-1.28438	7.79996	7.6074e-11	2.55925e-09
LOC_Os07g08150.MSUv7.0	-8.70517	3.2124	4.00132e-07	1.17042e-05		LOC_Os01g23580.MSUv7.0	-1.55174	5.62173	2.39745e-06	8.88607e-05		LOC_Os12g36630.MSUv7.0	2.01011	3.27522	7.75238e-11	2.60432e-09
LOC_Os09g28640.MSUv7.0	-8.70517	3.2124	4.00132e-07	1.17042e-05		LOC_Os06g03710.MSUv7.0	2.70997	2.42706	2.39787e-06	8.88607e-05		LOC_Os12g05000.MSUv7.0	-1.39275	5.44857	7.98045e-11	2.67713e-09
LOC_Os11g10760.MSUv7.0	3.81413	6.89422	4.00134e-07	1.17042e-05		LOC_Os09g24260.MSUv7.0	3.36079	4.73615	2.46844e-06	9.13463e-05		LOC_Os06g06570.MSUv7.0	-3.13416	0.366246	8.00115e-11	2.68027e-09
LOC_Os04g58870.MSUv7.0	6.04722	3.50439	4.03028e-07	1.17188e-05		LOC_Os11g01010.MSUv7.0	-1.48719	5.00158	2.47612e-06	9.15009e-05		LOC_Os09g03190.MSUv7.0	4.18513	1.09072	8.17539e-11	2.73477e-09
LOC_Os09g04290.MSUv7.0	6.04722	3.50439	4.03028e-07	1.17188e-05		LOC_Os01g73720.MSUv7.0	3.57597	1.99096	2.48979e-06	9.18762e-05		LOC_Os01g46926.MSUv7.0	-1.05072	8.38038	8.23038e-11	2.74927e-09
LOC_Os02g38804.MSUv7.0	6.04722	3.50439	4.03028e-07	1.17188e-05		LOC_Os04g59440.MSUv7.0	-2.27471	2.77998	2.51846e-06	9.27105e-05		LOC_Os06g19095.MSUv7.0	-5.61766	1.96526	8.25815e-11	2.75466e-09
LOC_Os09g33650.MSUv7.0	-5.78204	3.57919	4.03028e-07	1.17188e-05		LOC_Os08g26120.MSUv7.0	-3.41096	0.397729	2.5195e-06	9.27105e-05		LOC_Os03g06510.MSUv7.0	2.01114	2.61112	8.29638e-11	2.76351e-09
LOC_Os08g08586.MSUv7.0	3.97747	5.88351	4.03472e-07	1.17188e-05		LOC_Os05g11990.MSUv7.0	2.36954	2.9166	2.52692e-06	9.28529e-05		LOC_Os03g05530.MSUv7.0	-2.80017	3.05755	8.71884e-11	2.90015e-09
LOC_Os06g49490.MSUv7.0	-3.98031	5.8494	4.04828e-07	1.17417e-05		LOC_Os06g47850.MSUv7.0	-1.56167	5.21202	2.53112e-06	9.28765e-05		LOC_Os03g62630.MSUv7.0	1.55425	5.77704	8.75791e-11	2.90905e-09
LOC_Os02g31074.MSUv7.0	4.40729	4.54058	4.08822e-07	1.18409e-05		LOC_Os11g26790.MSUv7.0	-4.77621	6.50897	2.5638e-06	9.39436e-05		LOC_Os01g47262.MSUv7.0	1.15242	6.49651	8.88434e-11	2.94691e-09
LOC_Os12g29350.MSUv7.0	4.02892	5.4393	4.13542e-07	1.19609e-05		LOC_Os01g48360.MSUv7.0	-1.75247	4.76472	2.56957e-06	9.40233e-05		LOC_Os12g36750.MSUv7.0	1.7681	3.0526	8.9653e-11	2.9696e-09
LOC_Os06g05920.MSUv7.0	4.56009	4.21657	4.14941e-07	1.19845e-05		LOC_Os03g24760.MSUv7.0	-3.54651	-0.38875	2.58349e-06	9.44004e-05		LOC_Os07g36800.MSUv7.0	-1.29852	5.38126	9.2107e-11	3.04661e-09
LOC_Os06g50080.MSUv7.0	-4.23795	5.04367	4.18573e-07	1.20726e-05		LOC_Os01g56330.MSUv7.0	2.42062	3.98595	2.58814e-06	9.44382e-05		LOC_Os09g13440.MSUv7.0	1.63658	7.86721	1.01058e-10	3.338e-09
LOC_Os04g27250.MSUv7.0	3.80712	6.68816	4.19193e-07	1.20736e-05		LOC_Os05g43530.MSUv7.0	2.04183	4.39005	2.59481e-06	9.45495e-05		LOC_Os05g33030.MSUv7.0	2.50094	2.28543	1.03342e-10	3.40869e-09
LOC_Os08g11480.MSUv7.0	3.7555	7.50913	4.22154e-07	1.21419e-05		LOC_Os08g16720.MSUv7.0	-1.54511	5.66234	2.60637e-06	9.48384e-05		LOC_Os07g40290.MSUv7.0	2.60439	1.85534	1.04919e-10	3.45589e-09
LOC_Os05g48900.MSUv7.0	-4.06481	5.59531	4.23339e-07	1.21591e-05		LOC_Os04g26920.MSUv7.0	-2.52913	2.37736	2.62076e-06	9.51552e-05		LOC_Os04g37820.MSUv7.0	-2.35628	3.09957	1.06185e-10	3.49275e-09
LOC_Os07g07030.MSUv7.0	3.98814	5.7026	4.3117e-07	1.23668e-05		LOC_Os11g40590.MSUv7.0	1.35048	6.37087	2.62236e-06	9.51552e-05		LOC_Os01g61044.MSUv7.0	-2.47202	1.24212	1.09686e-10	3.60289e-09
LOC_Os06g48600.MSUv7.0	-4.5908	4.56424	4.34706e-07	1.24337e-05		LOC_Os03g51970.MSUv7.0	2.10256	4.28087	2.63689e-06	9.55498e-05		LOC_Os03g45400.MSUv7.0	1.46529	5.60782	1.10114e-10	3.61192e-09
LOC_Os02g26390.MSUv7.0	4.39571	4.52967	4.34706e-07	1.24337e-05		LOC_Os12g38290.MSUv7.0	-1.7957	7.42968	2.67041e-06	9.66302e-05		LOC_Os03g19420.MSUv7.0	-5.14006	2.56257	1.10267e-10	3.61194e-09
LOC_Os07g04840.MSUv7.0	-3.74276	7.67532	4.35595e-07	1.24419e-05		LOC_Os01g58130.MSUv7.0	-1.87302	4.44367	2.68657e-06	9.70806e-05		LOC_Os02g50810.MSUv7.0	-2.46481	1.19073	1.10777e-10	3.62246e-09
LOC_Os02g07340.MSUv7.0	3.80134	6.96003	4.37173e-07	1.24697e-05		LOC_Os08g25839.MSUv7.0	-2.60502	1.74287	2.69953e-06	9.73028e-05		LOC_Os07g48450.MSUv7.0	2.94894	5.07734	1.10895e-10	3.62246e-09
LOC_Os01g17060.MSUv7.0	4.33968	4.66406	4.38046e-07	1.24774e-05		LOC_Os12g14930.MSUv7.0	-1.93356	4.89335	2.70016e-06	9.73028e-05		LOC_Os10g40020.MSUv7.0	1.32833	4.48439	1.11181e-10	3.6268e-09
LOC_Os08g41040.MSUv7.0	-4.37087	4.82012	4.39168e-07	1.24921e-05		LOC_Os01g59150.MSUv7.0	2.61057	7.01075	2.7102e-06	9.7344e-05		LOC_Os06g42030.MSUv7.0	1.35881	4.60751	1.11354e-10	3.62745e-09
LOC_Os03g04660.MSUv7.0	-3.92857	5.9427	4.42811e-07	1.25784e-05		LOC_Os01g51920.MSUv7.0	-1.42046	8.11219	2.71069e-06	9.7344e-05		LOC_Os02g10780.MSUv7.0	-1.29516	4.10018	1.11645e-10	3.63192e-09
LOC_Os11g42000.MSUv7.0	3.98874	5.63348	4.46717e-07	1.26719e-05		LOC_Os06g45800.MSUv7.0	2.44169	3.49716	2.71249e-06	9.7344e-05		LOC_Os01g06882.MSUv7.0	1.94568	2.41082	1.15662e-10	3.75743e-09
LOC_Os01g67360.MSUv7.0	-4.99469	4.25265	4.47606e-07	1.26797e-05		LOC_Os04g53496.MSUv7.0	2.42493	2.41072	2.7246e-06	9.76447e-05		LOC_Os03g20020.MSUv7.0	1.15143	6.21836	1.16367e-10	3.77513e-09
LOC_Os01g18050.MSUv7.0	-3.87751	6.30246	4.48394e-07	1.26846e-05		LOC_Os10g40040.MSUv7.0	-4.16086	3.1876	2.72882e-06	9.76619e-05		LOC_Os07g44430.MSUv7.0	7.14123	-0.408774	1.16652e-10	3.77919e-09
LOC_Os03g03724.MSUv7.0	-3.96041	5.83102	4.49085e-07	1.26868e-05		LOC_Os01g48650.MSUv7.0	-5.52637	-0.955543	2.8069e-06	0.000100319		LOC_Os01g72340.MSUv7.0	1.21702	5.84823	1.17742e-10	3.8081e-09
LOC_Os01g49290.MSUv7.0	-3.84592	6.59013	4.50846e-07	1.27191e-05		LOC_Os06g15620.MSUv7.0	2.54876	4.2824	2.81906e-06	0.000100616		LOC_Os07g03015.MSUv7.0	3.36921	1.11509	1.17866e-10	3.8081e-09
LOC_Os06g47920.MSUv7.0	6.0238	3.48211	4.54007e-07	1.2756e-05		LOC_Os10g07114.MSUv7.0	5.05628	-0.385767	2.8497e-06	0.000101571		LOC_Os03g14300.MSUv7.0	2.11486	2.60542	1.19979e-10	3.87107e-09
LOC_Os08g34270.MSUv7.0	-5.76245	3.56124	4.54007e-07	1.2756e-05		LOC_Os09g31482.MSUv7.0	-1.30011	6.95411	2.87523e-06	0.000102341		LOC_Os01g44250.MSUv7.0	1.58715	3.45855	1.20774e-10	3.89142e-09
LOC_Os05g18774.MSUv7.0	-5.76245	3.56124	4.54007e-07	1.2756e-05		LOC_Os01g52470.MSUv7.0	-2.16603	2.93071	2.88115e-06	0.000102412		LOC_Os10g36924.MSUv7.0	-1.76764	4.41904	1.23863e-10	3.98553e-09
LOC_Os03g01700.MSUv7.0	-4.75184	4.41192	4.57899e-07	1.28479e-05		LOC_Os10g01640.MSUv7.0	2.19217	2.56774	2.88675e-06	0.000102472		LOC_Os04g40070.MSUv7.0	2.90617	1.28296	1.2432e-10	3.99479e-09
LOC_Os01g37950.MSUv7.0	-4.02784	5.65167	4.60081e-07	1.28916e-05		LOC_Os05g05310.MSUv7.0	2.29078	3.44895	2.9035e-06	0.000102926		LOC_Os01g68710.MSUv7.0	-1.3399	5.21476	1.28682e-10	4.12934e-09
LOC_Os03g55210.MSUv7.0	8.70237	3.10272	4.65727e-07	1.2975e-05		LOC_Os09g27500.MSUv7.0	-1.71833	7.65568	2.90949e-06	0.000102999		LOC_Os11g03230.MSUv7.0	-2.27606	3.61047	1.36048e-10	4.35808e-09
LOC_Os04g37570.MSUv7.0	8.70237	3.10272	4.65727e-07	1.2975e-05		LOC_Os06g35520.MSUv7.0	2.34317	7.33351	2.93985e-06	0.000103896		LOC_Os08g41489.MSUv7.0	2.09826	2.12113	1.36178e-10	4.35808e-09
LOC_Os03g27190.MSUv7.0	-8.6797	3.18912	4.65727e-07	1.2975e-05		LOC_Os04g41875.MSUv7.0	1.90726	3.27094	2.94278e-06	0.000103896		LOC_Os07g08160.MSUv7.0	-2.62041	5.72713	1.38851e-10	4.43762e-09
LOC_Os01g22230.MSUv7.0	-8.6797	3.18912	4.65727e-07	1.2975e-05		LOC_Os07g35750.MSUv7.0	1.65614	5.3753	2.9748e-06	0.000104885		LOC_Os10g20890.MSUv7.0	-4.75606	-0.728182	1.40738e-10	4.49184e-09
LOC_Os02g48660.MSUv7.0	-3.7115	8.17937	4.66198e-07	1.2975e-05		LOC_Os01g63180.MSUv7.0	-1.63675	4.69899	2.99304e-06	0.00010536		LOC_Os01g12190.MSUv7.0	-1.47585	4.98062	1.41806e-10	4.51981e-09
LOC_Os01g65169.MSUv7.0	-5.12309	3.84128	4.74742e-07	1.3195e-05		LOC_Os09g10010.MSUv7.0	-1.84813	4.96869	2.99635e-06	0.00010536		LOC_Os05g43040.MSUv7.0	-1.27256	5.10052	1.42201e-10	4.52631e-09
LOC_Os04g34420.MSUv7.0	4.5456	4.20293	4.8312e-07	1.33918e-05		LOC_Os04g01590.MSUv7.0	-1.30783	5.49374	3.02382e-06	0.000106183		LOC_Os01g71050.MSUv7.0	-1.10334	5.74546	1.4401e-10	4.57775e-09
LOC_Os05g04160.MSUv7.0	4.5456	4.20293	4.8312e-07	1.33918e-05		LOC_Os08g34500.MSUv7.0	-3.04072	1.2386	3.06094e-06	0.000107306		LOC_Os09g33820.MSUv7.0	1.70788	5.32699	1.44991e-10	4.60274e-09
LOC_Os06g39740.MSUv7.0	-4.10915	5.20314	4.8943e-07	1.35486e-05		LOC_Os06g51110.MSUv7.0	2.58386	2.88765	3.06401e-06	0.000107306		LOC_Os05g15880.MSUv7.0	6.18303	1.99448	1.49193e-10	4.72978e-09
LOC_Os02g48610.MSUv7.0	-3.91457	6.11841	4.91099e-07	1.35765e-05		LOC_Os08g09180.MSUv7.0	-1.4586	6.28215	3.10576e-06	0.000108623		LOC_Os01g42090.MSUv7.0	1.82275	3.85387	1.50872e-10	4.77659e-09
LOC_Os12g05050.MSUv7.0	-3.74584	7.26634	4.93552e-07	1.36261e-05		LOC_Os03g43400.MSUv7.0	2.5418	3.27915	3.11314e-06	0.000108735		LOC_Os07g49390.MSUv7.0	1.14372	4.93196	1.54303e-10	4.87869e-09
LOC_Os07g35480.MSUv7.0	-3.73811	7.43826	4.95831e-07	1.36708e-05		LOC_Os07g44004.MSUv7.0	-1.39339	5.17448	3.12323e-06	0.000108942		LOC_Os12g17910.MSUv7.0	1.02048	7.25416	1.57549e-10	4.97469e-09
LOC_Os11g07020.MSUv7.0	-3.66914	9.27273	4.98079e-07	1.37144e-05		LOC_Os05g15240.MSUv7.0	-2.80973	5.34644	3.15191e-06	0.000109796		LOC_Os10g26110.MSUv7.0	-4.1678	-0.045229	1.62986e-10	5.13948e-09
LOC_Os03g55340.MSUv7.0	5.05432	3.98545	5.08031e-07	1.39513e-05		LOC_Os10g31530.MSUv7.0	3.00873	6.11541	3.18996e-06	0.000110973		LOC_Os05g35110.MSUv7.0	1.36801	6.58785	1.6493e-10	5.18989e-09
LOC_Os12g21870.MSUv7.0	5.05432	3.98545	5.08031e-07	1.39513e-05		LOC_Os04g35210.MSUv7.0	1.82622	4.28376	3.2e-06	0.000111175		LOC_Os02g03960.MSUv7.0	-1.19079	5.53641	1.65023e-10	5.18989e-09
LOC_Os02g42920.MSUv7.0	6	3.45948	5.12166e-07	1.40406e-05		LOC_Os01g67030.MSUv7.0	1.78574	5.46064	3.25552e-06	0.000112953		LOC_Os07g48160.MSUv7.0	1.58945	4.29849	1.65704e-10	5.2044e-09
LOC_Os04g52970.MSUv7.0	3.77441	6.77508	5.12643e-07	1.40406e-05		LOC_Os08g33110.MSUv7.0	-1.99955	3.49286	3.29055e-06	0.000114017		LOC_Os08g44270.MSUv7.0	-2.14375	2.00148	1.69668e-10	5.31866e-09
LOC_Os08g09180.MSUv7.0	-4.14215	5.10122	5.17029e-07	1.41419e-05		LOC_Os05g04470.MSUv7.0	2.34993	4.13464	3.29833e-06	0.000114135		LOC_Os01g57450.MSUv7.0	1.63565	4.5571	1.69792e-10	5.31866e-09
LOC_Os12g19549.MSUv7.0	3.94725	5.73081	5.18737e-07	1.41699e-05		LOC_Os05g03934.MSUv7.0	-1.43159	5.35907	3.31368e-06	0.000114515		LOC_Os03g52690.MSUv7.0	1.15162	7.90201	1.70154e-10	5.32294e-09
LOC_Os10g21272.MSUv7.0	-4.43576	4.66907	5.19522e-07	1.41726e-05		LOC_Os07g38750.MSUv7.0	-3.60889	2.60309	3.32492e-06	0.000114751		LOC_Os08g38990.MSUv7.0	1.53811	3.83848	1.71003e-10	5.34243e-09
LOC_Os11g20179.MSUv7.0	4.53097	4.18916	5.21756e-07	1.42148e-05		LOC_Os12g37400.MSUv7.0	2.38447	2.90189	3.33005e-06	0.000114777		LOC_Os07g35560.MSUv7.0	-1.71094	3.47867	1.73635e-10	5.41752e-09
LOC_Os02g24596.MSUv7.0	-5.10682	3.82637	5.25205e-07	1.42899e-05		LOC_Os03g20630.MSUv7.0	-1.3056	7.40305	3.38754e-06	0.000116604		LOC_Os03g46070.MSUv7.0	2.31326	4.34779	1.74086e-10	5.42443e-09
LOC_Os11g27730.MSUv7.0	-3.89808	6.10317	5.35191e-07	1.45424e-05		LOC_Os05g03190.MSUv7.0	1.36841	6.85103	3.40645e-06	0.000117101		LOC_Os05g49140.MSUv7.0	-1.29397	6.80235	1.78079e-10	5.54153e-09
LOC_Os11g41710.MSUv7.0	-8.65376	3.16545	5.43348e-07	1.47447e-05		LOC_Os01g55280.MSUv7.0	2.4013	2.36367	3.42056e-06	0.000117432		LOC_Os10g42100.MSUv7.0	-1.12683	6.74277	1.80825e-10	5.61959e-09
LOC_Os04g53970.MSUv7.0	3.65304	9.08369	5.52125e-07	1.49632e-05		LOC_Os05g39320.MSUv7.0	2.69027	5.03663	3.45698e-06	0.000118526		LOC_Os12g12580.MSUv7.0	-1.1205	8.58237	1.84071e-10	5.71296e-09
LOC_Os12g13110.MSUv7.0	4.42767	4.34471	5.6319e-07	1.524e-05		LOC_Os03g41100.MSUv7.0	2.77832	1.81058	3.4754e-06	0.000118984		LOC_Os03g48770.MSUv7.0	5.90282	-0.00748069	1.84973e-10	5.73343e-09
LOC_Os02g02640.MSUv7.0	4.51619	4.17526	5.63816e-07	1.524e-05		LOC_Os03g60580.MSUv7.0	-4.03452	3.28722	3.47945e-06	0.000118984		LOC_Os10g42190.MSUv7.0	1.21586	5.49958	1.86356e-10	5.76874e-09
LOC_Os02g02050.MSUv7.0	3.65717	8.4738	5.68375e-07	1.53432e-05		LOC_Os08g38970.MSUv7.0	2.38078	2.44701	3.49721e-06	0.000119347		LOC_Os01g33000.MSUv7.0	1.09219	6.13832	1.87103e-10	5.78428e-09
LOC_Os08g33460.MSUv7.0	-4.1814	4.99153	5.75621e-07	1.55185e-05		LOC_Os05g33090.MSUv7.0	-1.94226	4.17909	3.50005e-06	0.000119347		LOC_Os05g24770.MSUv7.0	2.90206	1.57504	1.90136e-10	5.8704e-09
LOC_Os04g39380.MSUv7.0	-5.72244	3.52465	5.78624e-07	1.55386e-05		LOC_Os02g11720.MSUv7.0	-1.45635	4.84582	3.50471e-06	0.000119347		LOC_Os03g22634.MSUv7.0	-1.27382	7.70085	1.92762e-10	5.94369e-09
LOC_Os03g08880.MSUv7.0	-5.72244	3.52465	5.78624e-07	1.55386e-05		LOC_Os12g05650.MSUv7.0	-1.32514	8.0083	3.50832e-06	0.000119347		LOC_Os05g46830.MSUv7.0	-1.45473	4.37685	1.95691e-10	6.02615e-09
LOC_Os07g14540.MSUv7.0	-5.72244	3.52465	5.78624e-07	1.55386e-05		LOC_Os07g49000.MSUv7.0	4.70758	1.38879	3.53767e-06	0.000120189		LOC_Os05g10620.MSUv7.0	2.01978	2.28512	2.01757e-10	6.20489e-09
LOC_Os11g38000.MSUv7.0	3.83895	6.12058	5.87466e-07	1.57555e-05		LOC_Os04g53350.MSUv7.0	1.39779	5.95966	3.54981e-06	0.000120344		LOC_Os11g47840.MSUv7.0	2.20353	3.41552	2.07743e-10	6.37944e-09
LOC_Os03g60509.MSUv7.0	-4.2367	4.87996	5.8876e-07	1.57698e-05		LOC_Os05g49140.MSUv7.0	1.35005	5.5338	3.55146e-06	0.000120344		LOC_Os04g43650.MSUv7.0	-2.13515	5.98788	2.07972e-10	6.37944e-09
LOC_Os01g29230.MSUv7.0	3.6466	8.63109	5.92061e-07	1.58376e-05		LOC_Os10g38040.MSUv7.0	-1.35969	5.88279	3.56017e-06	0.000120483		LOC_Os03g26044.MSUv7.0	1.30184	4.92966	2.11624e-10	6.48305e-09
LOC_Os04g42090.MSUv7.0	-3.69939	7.67058	5.98412e-07	1.59868e-05		LOC_Os01g73140.MSUv7.0	-1.24993	5.9573	3.56694e-06	0.000120556		LOC_Os04g24804.MSUv7.0	2.32587	5.53545	2.14087e-10	6.55e-09
LOC_Os07g41350.MSUv7.0	-4.69703	4.36131	6.03993e-07	1.61151e-05		LOC_Os02g50690.MSUv7.0	-1.65653	4.58063	3.57745e-06	0.000120755		LOC_Os11g10320.MSUv7.0	-1.29391	10.2912	2.20121e-10	6.72593e-09
LOC_Os11g41540.MSUv7.0	3.84831	5.82128	6.05291e-07	1.61267e-05		LOC_Os09g16520.MSUv7.0	4.46757	0.87957	3.58608e-06	0.00012089		LOC_Os09g27040.MSUv7.0	2.00522	2.35378	2.29391e-10	7.00014e-09
LOC_Os07g48500.MSUv7.0	-3.70857	7.49278	6.0599e-07	1.61267e-05		LOC_Os01g22640.MSUv7.0	3.90899	2.05859	3.59668e-06	0.000121091		LOC_Os02g53530.MSUv7.0	-1.50324	3.25623	2.40598e-10	7.33267e-09
LOC_Os01g05610.MSUv7.0	-4.40848	4.64392	6.17963e-07	1.64241e-05		LOC_Os01g47900.MSUv7.0	2.41339	2.08501	3.60973e-06	0.000121374		LOC_Os01g42110.MSUv7.0	4.64251	0.37285	2.40922e-10	7.3331e-09
LOC_Os08g02904.MSUv7.0	3.77555	6.42719	6.2139e-07	1.6494e-05		LOC_Os06g11990.MSUv7.0	1.62691	6.69361	3.67927e-06	0.000123553		LOC_Os08g31850.MSUv7.0	3.8509	2.92029	2.42604e-10	7.37478e-09
LOC_Os02g06830.MSUv7.0	4.10771	5.13166	6.24535e-07	1.65433e-05		LOC_Os04g11810.MSUv7.0	-4.5458	-0.386496	3.70963e-06	0.000124413		LOC_Os02g01440.MSUv7.0	1.07478	5.66093	2.49394e-10	7.56457e-09
LOC_Os01g54730.MSUv7.0	-3.87186	5.89038	6.24897e-07	1.65433e-05		LOC_Os07g05510.MSUv7.0	-2.74023	1.53977	3.74886e-06	0.000125568		LOC_Os11g41150.MSUv7.0	-2.00306	2.94679	2.49487e-10	7.56457e-09
LOC_Os10g06000.MSUv7.0	-3.95002	5.66496	6.25651e-07	1.65433e-05		LOC_Os05g06560.MSUv7.0	-3.45319	-0.00503922	3.787e-06	0.000126683		LOC_Os08g03310.MSUv7.0	1.33248	6.64086	2.51225e-10	7.60752e-09
LOC_Os04g15660.MSUv7.0	3.77237	6.42423	6.32136e-07	1.66741e-05		LOC_Os01g03640.MSUv7.0	3.93331	4.66808	3.80614e-06	0.00012716		LOC_Os02g55590.MSUv7.0	1.19118	4.58797	2.54557e-10	7.69856e-09
LOC_Os12g12690.MSUv7.0	3.98568	5.22071	6.3286e-07	1.66741e-05		LOC_Os01g64820.MSUv7.0	1.96557	3.59222	3.84123e-06	0.000128168		LOC_Os04g49210.MSUv7.0	-2.33679	1.73446	2.56208e-10	7.73859e-09
LOC_Os04g40070.MSUv7.0	4.33639	4.47387	6.33379e-07	1.66741e-05		LOC_Os06g18900.MSUv7.0	1.77301	3.93966	3.84865e-06	0.000128252		LOC_Os06g07820.MSUv7.0	1.67438	4.75011	2.64658e-10	7.98364e-09
LOC_Os07g27370.MSUv7.0	8.63979	3.04341	6.35441e-07	1.66741e-05		LOC_Os09g23595.MSUv7.0	-2.21361	3.40098	3.88951e-06	0.000129449		LOC_Os07g46990.MSUv7.0	1.38157	8.45953	2.74629e-10	8.27386e-09
LOC_Os05g02390.MSUv7.0	-8.62736	3.14138	6.35441e-07	1.66741e-05		LOC_Os04g52720.MSUv7.0	-1.87975	7.10028	3.91832e-06	0.000130242		LOC_Os05g44922.MSUv7.0	1.14524	5.53539	2.77621e-10	8.35334e-09
LOC_Os07g47480.MSUv7.0	-8.60046	3.11688	6.35441e-07	1.66741e-05		LOC_Os03g52630.MSUv7.0	1.57769	7.80614	3.94915e-06	0.0001311		LOC_Os09g27830.MSUv7.0	-1.07885	6.15675	2.81294e-10	8.45313e-09
LOC_Os04g45240.MSUv7.0	5.33202	3.70806	6.44788e-07	1.68764e-05		LOC_Os01g64680.MSUv7.0	-1.48344	5.18032	3.98216e-06	0.000132024		LOC_Os04g52250.MSUv7.0	-3.06009	2.3682	2.82871e-10	8.48515e-09
LOC_Os08g37250.MSUv7.0	-5.05685	3.78066	6.44788e-07	1.68764e-05		LOC_Os10g33440.MSUv7.0	1.36756	5.57647	3.98709e-06	0.000132024		LOC_Os07g02900.MSUv7.0	3.66567	0.524754	2.83077e-10	8.48515e-09
LOC_Os01g51290.MSUv7.0	3.65254	8.14595	6.46248e-07	1.68933e-05		LOC_Os04g28830.MSUv7.0	4.83074	-0.579349	3.99752e-06	0.000132202		LOC_Os09g21230.MSUv7.0	1.11876	6.93928	2.91625e-10	8.72558e-09
LOC_Os06g51160.MSUv7.0	5.9758	3.4365	6.54689e-07	1.70707e-05		LOC_Os11g04880.MSUv7.0	-1.30552	5.85024	4.00446e-06	0.000132264		LOC_Os05g37930.MSUv7.0	-1.72753	5.7041	2.91837e-10	8.72558e-09
LOC_Os07g28280.MSUv7.0	-5.70202	3.506	6.54689e-07	1.70707e-05		LOC_Os05g38390.MSUv7.0	2.93803	2.0146	4.07354e-06	0.000134375		LOC_Os07g43070.MSUv7.0	1.72896	2.75388	3.00405e-10	8.97043e-09
LOC_Os11g43934.MSUv7.0	3.92165	5.57078	6.59847e-07	1.71835e-05		LOC_Os03g56070.MSUv7.0	2.59538	2.11277	4.09099e-06	0.000134752		LOC_Os10g20470.MSUv7.0	1.65366	6.1153	3.01418e-10	8.98659e-09
LOC_Os04g43770.MSUv7.0	5.00316	3.93691	6.62507e-07	1.7231e-05		LOC_Os12g34128.MSUv7.0	-1.79715	3.59653	4.10009e-06	0.000134752		LOC_Os02g20970.MSUv7.0	1.45356	4.93835	3.01706e-10	8.98659e-09
LOC_Os06g49760.MSUv7.0	-4.52144	4.50024	6.75324e-07	1.75423e-05		LOC_Os01g67500.MSUv7.0	1.55289	4.99964	4.10042e-06	0.000134752		LOC_Os01g16920.MSUv7.0	4.34835	0.338364	3.0565e-10	9.09261e-09
LOC_Os02g56960.MSUv7.0	-3.70194	7.29557	6.77979e-07	1.75754e-05		LOC_Os02g42560.MSUv7.0	2.99605	1.94246	4.12512e-06	0.000135393		LOC_Os02g46660.MSUv7.0	-1.06175	6.93184	3.06376e-10	9.10277e-09
LOC_Os10g02650.MSUv7.0	3.98637	5.12333	6.783e-07	1.75754e-05		LOC_Os10g31864.MSUv7.0	2.64033	3.10527	4.18155e-06	0.00013707		LOC_Os03g08390.MSUv7.0	1.22303	5.57458	3.11921e-10	9.25587e-09
LOC_Os02g55150.MSUv7.0	4.17344	4.82199	6.84133e-07	1.76853e-05		LOC_Os03g10860.MSUv7.0	-1.39359	5.68378	4.18761e-06	0.00013707		LOC_Os09g38370.MSUv7.0	-1.47176	5.3555	3.17403e-10	9.40673e-09
LOC_Os01g55770.MSUv7.0	-4.00949	5.23249	6.84256e-07	1.76853e-05		LOC_Os01g58960.MSUv7.0	2.4777	1.93993	4.19653e-06	0.00013707		LOC_Os04g51610.MSUv7.0	1.07377	7.74383	3.30696e-10	9.7762e-09
LOC_Os06g39716.MSUv7.0	-4.04574	5.37746	6.93165e-07	1.78932e-05		LOC_Os01g64520.MSUv7.0	-1.29194	8.7856	4.19823e-06	0.00013707		LOC_Os11g39190.MSUv7.0	1.37504	4.70962	3.31155e-10	9.77754e-09
LOC_Os04g18030.MSUv7.0	4.26351	4.59246	6.94915e-07	1.7916e-05		LOC_Os09g29100.MSUv7.0	2.20592	3.50585	4.20246e-06	0.00013707		LOC_Os02g19770.MSUv7.0	-1.50839	4.57223	3.31708e-10	9.78168e-09
LOC_Os01g60770.MSUv7.0	-4.28752	4.7433	7.09158e-07	1.82604e-05		LOC_Os01g04030.MSUv7.0	-1.4645	5.05171	4.23207e-06	0.000137854		LOC_Os01g63620.MSUv7.0	-1.32487	5.34351	3.36848e-10	9.92086e-09
LOC_Os02g01250.MSUv7.0	-4.501	4.48141	7.20341e-07	1.85252e-05		LOC_Os01g55150.MSUv7.0	4.08198	1.30315	4.23704e-06	0.000137854		LOC_Os04g58190.MSUv7.0	-2.40653	1.16906	3.42695e-10	1.00805e-08
LOC_Os12g06070.MSUv7.0	4.9857	3.92037	7.24953e-07	1.85839e-05		LOC_Os05g49790.MSUv7.0	-5.71869	1.65622	4.26098e-06	0.000138461		LOC_Os01g43230.MSUv7.0	-2.42094	3.6662	3.50791e-10	1.03059e-08
LOC_Os01g05960.MSUv7.0	4.9857	3.92037	7.24953e-07	1.85839e-05		LOC_Os03g53750.MSUv7.0	-1.3077	6.86606	4.3592e-06	0.000141476		LOC_Os01g41810.MSUv7.0	1.14008	6.37234	3.63158e-10	1.06559e-08
LOC_Os03g19720.MSUv7.0	-3.77471	6.48314	7.25321e-07	1.85839e-05		LOC_Os03g25360.MSUv7.0	3.30611	1.1584	4.45005e-06	0.000144246		LOC_Os09g29390.MSUv7.0	-1.35676	3.57988	3.66606e-10	1.07438e-08
LOC_Os02g12360.MSUv7.0	3.80781	5.99605	7.27387e-07	1.86137e-05		LOC_Os06g08090.MSUv7.0	2.05395	2.75874	4.49221e-06	0.000145432		LOC_Os12g42220.MSUv7.0	-1.42271	4.89096	3.6861e-10	1.07891e-08
LOC_Os06g36080.MSUv7.0	3.66419	7.45749	7.34421e-07	1.87705e-05		LOC_Os04g30610.MSUv7.0	3.14207	0.53888	4.49791e-06	0.000145436		LOC_Os09g26660.MSUv7.0	1.49037	3.66841	3.91386e-10	1.14402e-08
LOC_Os03g26791.MSUv7.0	-4.03911	5.1387	7.37194e-07	1.8818e-05		LOC_Os10g36000.MSUv7.0	-1.25758	7.85175	4.54375e-06	0.000146737		LOC_Os05g50890.MSUv7.0	-1.36905	7.32622	3.9182e-10	1.14402e-08
LOC_Os02g56990.MSUv7.0	-3.79124	6.41227	7.3858e-07	1.88302e-05		LOC_Os08g16910.MSUv7.0	-2.66732	1.55762	4.56467e-06	0.00014723		LOC_Os05g44930.MSUv7.0	6.88088	-0.61753	3.93466e-10	1.14741e-08
LOC_Os06g09880.MSUv7.0	3.63155	8.14654	7.40941e-07	1.8867e-05		LOC_Os02g49530.MSUv7.0	-1.30766	7.65087	4.60197e-06	0.0001482		LOC_Os01g48960.MSUv7.0	1.41257	6.98431	3.97287e-10	1.15712e-08
LOC_Os02g03600.MSUv7.0	8.60745	3.01284	7.45e-07	1.89005e-05		LOC_Os06g19360.MSUv7.0	3.2953	0.829754	4.60609e-06	0.0001482		LOC_Os04g46880.MSUv7.0	1.0353	7.52971	4.05438e-10	1.17941e-08
LOC_Os01g19630.MSUv7.0	8.60745	3.01284	7.45e-07	1.89005e-05		LOC_Os07g04190.MSUv7.0	1.49604	4.67467	4.66012e-06	0.000149633		LOC_Os03g57840.MSUv7.0	1.03465	6.14289	4.11107e-10	1.19443e-08
LOC_Os07g07790.MSUv7.0	-8.57305	3.09196	7.45e-07	1.89005e-05		LOC_Os03g02290.MSUv7.0	2.55631	2.3463	4.66218e-06	0.000149633		LOC_Os01g04010.MSUv7.0	-1.27037	5.80705	4.12664e-10	1.19748e-08
LOC_Os11g01590.MSUv7.0	4.37379	4.29412	7.4722e-07	1.89104e-05		LOC_Os12g43450.MSUv7.0	-3.64136	0.375086	4.66779e-06	0.000149633		LOC_Os07g25700.MSUv7.0	1.68668	3.18576	4.23486e-10	1.22738e-08
LOC_Os07g33710.MSUv7.0	4.37379	4.29412	7.4722e-07	1.89104e-05		LOC_Os10g40614.MSUv7.0	2.45728	4.51375	4.68402e-06	0.000149969		LOC_Os02g06130.MSUv7.0	6.86059	-0.601182	4.25274e-10	1.23105e-08
LOC_Os06g21270.MSUv7.0	-4.27891	4.73538	7.49012e-07	1.89325e-05		LOC_Os02g48470.MSUv7.0	2.94255	2.159	4.8779e-06	0.000155985		LOC_Os02g45000.MSUv7.0	2.14053	4.7038	4.34932e-10	1.25748e-08
LOC_Os04g51280.MSUv7.0	-3.85256	6.00102	7.61654e-07	1.92285e-05		LOC_Os05g37190.MSUv7.0	-1.27732	6.10798	4.97251e-06	0.000158816		LOC_Os08g28710.MSUv7.0	2.19014	3.90139	4.56184e-10	1.31696e-08
LOC_Os10g11500.MSUv7.0	-3.77619	6.4421	7.63605e-07	1.92542e-05		LOC_Os07g23450.MSUv7.0	-3.13938	1.05719	5.00189e-06	0.00015956		LOC_Os01g32730.MSUv7.0	1.09737	4.83617	4.5662e-10	1.31696e-08
LOC_Os02g47140.MSUv7.0	-3.68091	7.15796	7.65203e-07	1.9271e-05		LOC_Os01g49200.MSUv7.0	2.24088	3.73538	5.02515e-06	0.000159921		LOC_Os01g47330.MSUv7.0	1.37477	4.26573	4.57274e-10	1.31724e-08
LOC_Os07g38230.MSUv7.0	-3.73979	6.5712	7.71059e-07	1.93723e-05		LOC_Os06g38990.MSUv7.0	1.97711	3.51439	5.02848e-06	0.000159921		LOC_Os01g66120.MSUv7.0	1.66524	8.92538	4.66239e-10	1.34143e-08
LOC_Os04g48800.MSUv7.0	3.92541	5.34258	7.711e-07	1.93723e-05		LOC_Os06g47800.MSUv7.0	2.70036	2.04416	5.03158e-06	0.000159921		LOC_Os07g45570.MSUv7.0	-1.27725	6.87018	4.78385e-10	1.3747e-08
LOC_Os03g59720.MSUv7.0	-4.36182	4.60099	7.8253e-07	1.96355e-05		LOC_Os03g09260.MSUv7.0	3.27826	1.47846	5.03937e-06	0.000159974		LOC_Os09g38772.MSUv7.0	1.7479	3.68927	4.816e-10	1.38226e-08
LOC_Os08g05620.MSUv7.0	-5.02256	3.74936	7.94989e-07	1.98998e-05		LOC_Os09g32964.MSUv7.0	2.64644	2.60618	5.05214e-06	0.000160185		LOC_Os02g14840.MSUv7.0	-1.62761	4.78182	4.88322e-10	1.39912e-08
LOC_Os01g24560.MSUv7.0	-5.02256	3.74936	7.94989e-07	1.98998e-05		LOC_Os03g18630.MSUv7.0	2.39077	3.35144	5.05887e-06	0.000160204		LOC_Os03g54040.MSUv7.0	1.85658	2.61167	4.88658e-10	1.39912e-08
LOC_Os02g43830.MSUv7.0	-3.84541	5.99442	7.97704e-07	1.99436e-05		LOC_Os10g40810.MSUv7.0	2.56766	3.48902	5.10925e-06	0.000161603		LOC_Os11g08300.MSUv7.0	1.29247	7.88658	4.89662e-10	1.4003e-08
LOC_Os01g71630.MSUv7.0	3.57193	10.1816	8.0691e-07	2.01493e-05		LOC_Os02g07980.MSUv7.0	-1.30462	6.75025	5.12247e-06	0.000161825		LOC_Os06g04380.MSUv7.0	1.28328	4.1823	4.95517e-10	1.41411e-08
LOC_Os03g45194.MSUv7.0	4.28711	4.42764	8.20606e-07	2.04666e-05		LOC_Os08g33740.MSUv7.0	2.78111	3.29905	5.15779e-06	0.000162744		LOC_Os07g33780.MSUv7.0	1.46294	5.41755	4.95687e-10	1.41411e-08
LOC_Os02g37800.MSUv7.0	-3.82483	5.84712	8.26098e-07	2.05787e-05		LOC_Os09g38020.MSUv7.0	-1.37249	7.41415	5.17384e-06	0.000163054		LOC_Os04g35910.MSUv7.0	1.15012	6.05687	4.98933e-10	1.42166e-08
LOC_Os07g48880.MSUv7.0	4.22959	4.56066	8.30835e-07	2.06718e-05		LOC_Os08g39870.MSUv7.0	2.62521	2.3747	5.20107e-06	0.000163715		LOC_Os05g08640.MSUv7.0	-1.42962	5.13596	5.12428e-10	1.45835e-08
LOC_Os06g29730.MSUv7.0	-3.72772	6.56009	8.33905e-07	2.07232e-05		LOC_Os10g32930.MSUv7.0	-2.27373	4.0187	5.24352e-06	0.000164852		LOC_Os02g54780.MSUv7.0	1.33494	4.51764	5.13105e-10	1.45853e-08
LOC_Os03g50230.MSUv7.0	5.92614	3.38944	8.42045e-07	2.07755e-05		LOC_Os04g47180.MSUv7.0	1.77151	5.16812	5.25186e-06	0.000164916		LOC_Os06g35165.MSUv7.0	2.26301	3.73353	5.16185e-10	1.46552e-08
LOC_Os09g07460.MSUv7.0	-5.66028	3.46793	8.42045e-07	2.07755e-05		LOC_Os10g40620.MSUv7.0	2.25647	3.27123	5.26752e-06	0.000165209		LOC_Os01g13280.MSUv7.0	1.79926	3.09308	5.22622e-10	1.48201e-08
LOC_Os08g32170.MSUv7.0	-5.66028	3.46793	8.42045e-07	2.07755e-05		LOC_Os01g04350.MSUv7.0	-1.50331	5.3672	5.3553e-06	0.000167761		LOC_Os05g12030.MSUv7.0	5.56886	-0.281833	5.45117e-10	1.54396e-08
LOC_Os03g04240.MSUv7.0	-5.66028	3.46793	8.42045e-07	2.07755e-05		LOC_Os07g01910.MSUv7.0	-1.89594	3.90784	5.389e-06	0.000168614		LOC_Os01g70460.MSUv7.0	1.49617	3.14726	5.46669e-10	1.54541e-08
LOC_Os04g37740.MSUv7.0	-5.66028	3.46793	8.42045e-07	2.07755e-05		LOC_Os06g12310.MSUv7.0	2.38599	4.64649	5.41018e-06	0.000169075		LOC_Os07g46360.MSUv7.0	-2.97093	0.410046	5.46939e-10	1.54541e-08
LOC_Os08g13280.MSUv7.0	-5.66028	3.46793	8.42045e-07	2.07755e-05		LOC_Os07g03820.MSUv7.0	2.34336	2.45068	5.4171e-06	0.000169089		LOC_Os02g54820.MSUv7.0	1.24227	6.28014	5.58917e-10	1.57563e-08
LOC_Os01g02150.MSUv7.0	-3.97774	5.41838	8.54183e-07	2.10498e-05		LOC_Os03g04130.MSUv7.0	-2.01634	2.8378	5.43116e-06	0.000169199		LOC_Os05g49770.MSUv7.0	1.35671	5.94222	5.58967e-10	1.57563e-08
LOC_Os01g54424.MSUv7.0	4.95012	3.88671	8.70192e-07	2.13933e-05		LOC_Os01g46169.MSUv7.0	-1.71578	5.57295	5.43358e-06	0.000169199		LOC_Os04g33660.MSUv7.0	-1.26095	5.30826	5.65301e-10	1.59159e-08
LOC_Os04g15820.MSUv7.0	4.95012	3.88671	8.70192e-07	2.13933e-05		LOC_Os09g34150.MSUv7.0	2.10451	2.82401	5.44348e-06	0.000169305		LOC_Os01g51420.MSUv7.0	1.08047	4.84109	5.75774e-10	1.61915e-08
LOC_Os09g32560.MSUv7.0	8.57437	2.98162	8.75702e-07	2.14013e-05		LOC_Os07g49270.MSUv7.0	1.44204	5.85963	5.46896e-06	0.000169895		LOC_Os03g04130.MSUv7.0	1.77007	2.85577	5.82721e-10	1.63573e-08
LOC_Os12g01570.MSUv7.0	8.57437	2.98162	8.75702e-07	2.14013e-05		LOC_Os04g56090.MSUv7.0	3.24716	0.931642	5.53716e-06	0.00017181		LOC_Os10g31040.MSUv7.0	-1.22247	6.01405	5.83052e-10	1.63573e-08
ChrSy.fgenesh.gene.32.MSUv7.0	8.57437	2.98162	8.75702e-07	2.14013e-05		LOC_Os02g06490.MSUv7.0	-2.35282	1.9862	5.59402e-06	0.000173368		LOC_Os04g56309.MSUv7.0	6.34023	0.369758	6.19653e-10	1.73635e-08
LOC_Os03g13030.MSUv7.0	-8.54511	3.06659	8.75702e-07	2.14013e-05		LOC_Os06g20140.MSUv7.0	-7.75019	2.44414	5.67629e-06	0.000175709		LOC_Os05g33840.MSUv7.0	1.39883	5.62626	6.32094e-10	1.76912e-08
LOC_Os04g41900.MSUv7.0	-8.54511	3.06659	8.75702e-07	2.14013e-05		LOC_Os01g19260.MSUv7.0	-1.30195	6.55046	5.74829e-06	0.000177728		LOC_Os05g26820.MSUv7.0	-1.36133	5.02393	6.60683e-10	1.84541e-08
LOC_Os06g20150.MSUv7.0	-5.0051	3.73344	8.84207e-07	2.15836e-05		LOC_Os12g06280.MSUv7.0	-1.58503	4.0753	5.8612e-06	0.000181004		LOC_Os09g35790.MSUv7.0	1.25969	5.3132	6.60913e-10	1.84541e-08
LOC_Os02g52170.MSUv7.0	-4.00669	5.3415	8.90387e-07	2.17088e-05		LOC_Os12g38140.MSUv7.0	2.12188	6.70655	5.89149e-06	0.00018143		LOC_Os04g08828.MSUv7.0	-2.01294	6.03788	6.74886e-10	1.8822e-08
LOC_Os10g05970.MSUv7.0	-3.68044	6.85731	8.95049e-07	2.17968e-05		LOC_Os08g42870.MSUv7.0	1.73988	3.95415	5.89477e-06	0.00018143		LOC_Os01g10890.MSUv7.0	-1.21814	7.64429	6.90227e-10	1.92272e-08
LOC_Os09g27970.MSUv7.0	3.70737	6.53302	9.16859e-07	2.22692e-05		LOC_Os02g02140.MSUv7.0	2.67881	3.93775	5.90164e-06	0.00018143		LOC_Os01g48690.MSUv7.0	1.25589	6.49849	6.97053e-10	1.93945e-08
LOC_Os08g36920.MSUv7.0	-3.82372	5.97446	9.17596e-07	2.22692e-05		LOC_Os10g41980.MSUv7.0	-1.48232	5.38402	5.90276e-06	0.00018143		LOC_Os05g34854.MSUv7.0	1.70005	3.39626	7.18783e-10	1.99756e-08
LOC_Os03g48080.MSUv7.0	-3.61523	7.67781	9.17686e-07	2.22692e-05		LOC_Os02g10490.MSUv7.0	2.10979	2.5569	5.98303e-06	0.000183636		LOC_Os10g21860.MSUv7.0	-1.42716	3.60739	7.22594e-10	2.00579e-08
LOC_Os05g23130.MSUv7.0	-4.6284	4.2981	9.28663e-07	2.24828e-05		LOC_Os01g74310.MSUv7.0	1.43265	6.00365	5.98952e-06	0.000183636		LOC_Os01g55730.MSUv7.0	-1.29513	5.01908	7.42767e-10	2.05937e-08
LOC_Os05g01540.MSUv7.0	4.33201	4.25498	9.28663e-07	2.24828e-05		LOC_Os03g28300.MSUv7.0	1.61595	6.64677	5.99563e-06	0.000183636		LOC_Os01g42860.MSUv7.0	3.30392	8.68907	7.48418e-10	2.07261e-08
LOC_Os12g42110.MSUv7.0	4.16182	4.66265	9.3493e-07	2.2608e-05		LOC_Os02g56540.MSUv7.0	2.16883	3.3511	6.04716e-06	0.000184998		LOC_Os03g09910.MSUv7.0	2.59529	1.74909	7.55229e-10	2.08903e-08
LOC_Os10g35100.MSUv7.0	-3.81642	5.96774	9.3944e-07	2.2664e-05		LOC_Os11g18770.MSUv7.0	1.73764	4.55791	6.18964e-06	0.000189135		LOC_Os05g50500.MSUv7.0	-1.48764	4.42162	7.67169e-10	2.11957e-08
LOC_Os01g62750.MSUv7.0	3.76437	5.9557	9.3944e-07	2.2664e-05		LOC_Os01g47560.MSUv7.0	-1.34734	6.50539	6.19977e-06	0.000189223		LOC_Os03g03724.MSUv7.0	-2.22823	3.66881	7.80268e-10	2.15325e-08
LOC_Os03g12290.MSUv7.0	-3.71279	6.50739	9.5253e-07	2.2953e-05		LOC_Os03g52720.MSUv7.0	-1.38236	4.90512	6.22659e-06	0.00018972		LOC_Os08g35210.MSUv7.0	1.46906	3.40036	7.85919e-10	2.16631e-08
LOC_Os02g38470.MSUv7.0	5.90066	3.36533	9.57264e-07	2.29866e-05		LOC_Os11g45980.MSUv7.0	2.12064	3.59328	6.23057e-06	0.00018972		LOC_Os07g32530.MSUv7.0	1.15424	4.65079	7.97453e-10	2.19555e-08
LOC_Os11g07680.MSUv7.0	-5.63895	3.44851	9.57264e-07	2.29866e-05		LOC_Os11g28360.MSUv7.0	2.5643	2.03794	6.24117e-06	0.000189822		LOC_Os03g55100.MSUv7.0	1.09167	5.88655	8.02513e-10	2.20691e-08
LOC_Os02g45225.MSUv7.0	-5.63895	3.44851	9.57264e-07	2.29866e-05		LOC_Os10g34902.MSUv7.0	-6.69748	1.4357	6.2624e-06	0.000190174		LOC_Os02g36140.MSUv7.0	2.15093	2.40303	8.20442e-10	2.25359e-08
LOC_Os02g10120.MSUv7.0	-3.72548	6.26019	9.66504e-07	2.31815e-05		LOC_Os03g07450.MSUv7.0	3.24823	1.91313	6.2742e-06	0.000190174		LOC_Os05g45290.MSUv7.0	6.88353	-0.616024	8.22482e-10	2.25535e-08
LOC_Os02g51710.MSUv7.0	-3.92643	5.46773	9.69611e-07	2.3229e-05		LOC_Os03g11230.MSUv7.0	-1.72087	3.65524	6.27459e-06	0.000190174		LOC_Os10g38580.MSUv7.0	-1.44683	4.72937	8.22988e-10	2.25535e-08
LOC_Os02g27000.MSUv7.0	3.66249	6.55393	9.85868e-07	2.35911e-05		LOC_Os02g34850.MSUv7.0	1.8041	4.81615	6.29213e-06	0.000190485		LOC_Os11g05080.MSUv7.0	1.53583	2.95055	8.24351e-10	2.25647e-08
LOC_Os04g58160.MSUv7.0	-4.84287	4.11259	9.87131e-07	2.3594e-05		LOC_Os11g01600.MSUv7.0	-1.29592	5.87421	6.33037e-06	0.00019142		LOC_Os01g62870.MSUv7.0	-1.20702	5.40993	8.31e-10	2.27204e-08
LOC_Os03g61090.MSUv7.0	-4.32339	4.56569	9.96543e-07	2.37366e-05		LOC_Os02g32009.MSUv7.0	-1.44706	8.68128	6.39626e-06	0.000193139		LOC_Os03g25750.MSUv7.0	1.50457	4.092	8.38531e-10	2.28998e-08
LOC_Os06g22394.MSUv7.0	-4.32339	4.56569	9.96543e-07	2.37366e-05		LOC_Os12g01370.MSUv7.0	3.71114	2.07649	6.402e-06	0.000193139		LOC_Os02g07170.MSUv7.0	3.44965	1.36079	8.42734e-10	2.29881e-08
LOC_Os12g21930.MSUv7.0	4.19486	4.52815	9.96543e-07	2.37366e-05		LOC_Os01g59880.MSUv7.0	2.81924	1.30266	6.4162e-06	0.000193345		LOC_Os12g29390.MSUv7.0	6.88233	-0.6268	8.63944e-10	2.35395e-08
LOC_Os02g04730.MSUv7.0	4.31781	4.2417	9.99507e-07	2.37797e-05		LOC_Os03g17310.MSUv7.0	1.89901	6.52786	6.42677e-06	0.00019344		LOC_Os10g40040.MSUv7.0	3.60046	0.29158	8.7246e-10	2.37442e-08
LOC_Os06g51524.MSUv7.0	4.24901	4.39198	1.00098e-06	2.37873e-05		LOC_Os10g26859.MSUv7.0	2.29288	2.08935	6.49048e-06	0.00019497		LOC_Os05g46490.MSUv7.0	1.0847	5.59145	8.75703e-10	2.3805e-08
LOC_Os01g02290.MSUv7.0	3.63641	6.90453	1.01192e-06	2.40198e-05		LOC_Os07g04970.MSUv7.0	-1.6876	4.98159	6.49989e-06	0.00019497		LOC_Os08g16810.MSUv7.0	-1.46537	4.30791	8.88393e-10	2.41223e-08
LOC_Os07g12650.MSUv7.0	-3.72539	6.39535	1.02504e-06	2.43031e-05		LOC_Os06g05470.MSUv7.0	-2.40829	5.43002	6.49998e-06	0.00019497		LOC_Os08g09700.MSUv7.0	7.03034	-0.501154	9.05519e-10	2.45591e-08
LOC_Os03g48780.MSUv7.0	-8.51662	3.04075	1.03208e-06	2.43884e-05		LOC_Os02g06390.MSUv7.0	-1.41712	5.56403	6.55909e-06	0.000196517		LOC_Os03g14669.MSUv7.0	1.07123	6.69799	9.08536e-10	2.46127e-08
LOC_Os08g03020.MSUv7.0	-8.51662	3.04075	1.03208e-06	2.43884e-05		LOC_Os01g73710.MSUv7.0	5.07082	0.782529	6.58271e-06	0.000196999		LOC_Os11g30200.MSUv7.0	1.34267	3.8647	9.50887e-10	2.57191e-08
LOC_Os02g09600.MSUv7.0	-4.14002	4.79116	1.03254e-06	2.43884e-05		LOC_Os02g43130.MSUv7.0	2.47603	1.95407	6.60129e-06	0.000197329		LOC_Os02g13290.MSUv7.0	-1.68496	3.02853	9.51553e-10	2.57191e-08
LOC_Os08g32100.MSUv7.0	3.54944	8.77277	1.03336e-06	2.43884e-05		LOC_Os07g37580.MSUv7.0	-1.21867	6.80441	6.79836e-06	0.000202987		LOC_Os01g61590.MSUv7.0	-1.88756	2.01561	9.67075e-10	2.61088e-08
LOC_Os02g51470.MSUv7.0	-3.75297	6.08275	1.06806e-06	2.51786e-05		LOC_Os05g32860.MSUv7.0	-1.86944	3.4534	6.81738e-06	0.000203323		LOC_Os10g28120.MSUv7.0	3.7364	1.41477	9.75837e-10	2.63153e-08
LOC_Os06g07220.MSUv7.0	-4.82946	4.10028	1.07214e-06	2.52461e-05		LOC_Os05g11010.MSUv7.0	1.86141	4.51261	6.85091e-06	0.00020409		LOC_Os04g15840.MSUv7.0	-3.99676	0.761091	9.97758e-10	2.68758e-08
LOC_Os04g08190.MSUv7.0	5.87472	3.34083	1.09006e-06	2.55514e-05		LOC_Os05g49770.MSUv7.0	1.85723	5.8851	6.88097e-06	0.000204752		LOC_Os01g23990.MSUv7.0	-2.17032	2.79136	1.00438e-09	2.70236e-08
LOC_Os02g46830.MSUv7.0	-5.6173	3.42882	1.09006e-06	2.55514e-05		LOC_Os04g47912.MSUv7.0	3.18386	1.51926	6.89314e-06	0.000204881		LOC_Os05g25640.MSUv7.0	1.36515	6.22968	1.02185e-09	2.74339e-08
LOC_Os03g62010.MSUv7.0	-5.6173	3.42882	1.09006e-06	2.55514e-05		LOC_Os02g17900.MSUv7.0	3.34065	0.494729	6.91227e-06	0.00020505		LOC_Os01g38530.MSUv7.0	1.33007	3.65641	1.02196e-09	2.74339e-08
LOC_Os05g31290.MSUv7.0	-5.6173	3.42882	1.09006e-06	2.55514e-05		LOC_Os05g48900.MSUv7.0	2.33971	6.72405	6.91452e-06	0.00020505		LOC_Os09g38090.MSUv7.0	-1.0283	7.73473	1.06613e-09	2.85872e-08
LOC_Os02g52450.MSUv7.0	-4.96954	3.70107	1.09757e-06	2.56983e-05		LOC_Os12g36100.MSUv7.0	2.74464	1.60968	7.02154e-06	0.000207987		LOC_Os04g45690.MSUv7.0	-2.28522	1.47962	1.07202e-09	2.87127e-08
LOC_Os01g08890.MSUv7.0	3.62416	7.04945	1.10022e-06	2.57311e-05		LOC_Os11g11810.MSUv7.0	3.53149	0.958832	7.03102e-06	0.000208032		LOC_Os04g40730.MSUv7.0	-1.72071	2.90598	1.08318e-09	2.89788e-08
LOC_Os02g27760.MSUv7.0	-3.6203	7.07737	1.11717e-06	2.6098e-05		LOC_Os05g03120.MSUv7.0	2.01382	2.72851	7.04754e-06	0.000208285		LOC_Os03g19390.MSUv7.0	1.19685	4.85527	1.13617e-09	3.0362e-08
LOC_Os03g30519.MSUv7.0	4.91365	3.85226	1.15169e-06	2.68135e-05		LOC_Os01g42960.MSUv7.0	2.18253	4.01207	7.09712e-06	0.000209513		LOC_Os02g33680.MSUv7.0	1.96959	3.75425	1.14948e-09	3.06831e-08
LOC_Os07g30120.MSUv7.0	4.91365	3.85226	1.15169e-06	2.68135e-05		LOC_Os04g49940.MSUv7.0	-1.80093	3.32041	7.14783e-06	0.000210772		LOC_Os10g25090.MSUv7.0	1.77503	2.44457	1.17537e-09	3.13388e-08
LOC_Os02g12010.MSUv7.0	4.51444	3.86744	1.15169e-06	2.68135e-05		LOC_Os06g18850.MSUv7.0	2.05543	3.38736	7.18286e-06	0.000211566		LOC_Os12g12360.MSUv7.0	1.05987	8.16713	1.19059e-09	3.17089e-08
LOC_Os04g59400.MSUv7.0	3.87995	5.12225	1.15417e-06	2.6841e-05		LOC_Os07g36800.MSUv7.0	-1.25556	7.20884	7.20185e-06	0.000211887		LOC_Os09g18520.MSUv7.0	-1.97086	2.32516	1.19279e-09	3.17317e-08
LOC_Os01g68300.MSUv7.0	-3.78309	5.93713	1.16389e-06	2.70364e-05		LOC_Os06g03640.MSUv7.0	2.09938	4.05423	7.23593e-06	0.00021265		LOC_Os01g40630.MSUv7.0	-1.29313	9.07881	1.22882e-09	3.26535e-08
LOC_Os01g68104.MSUv7.0	4.39216	4.05903	1.16527e-06	2.70383e-05		LOC_Os03g53150.MSUv7.0	2.26041	5.35363	7.3916e-06	0.000216845		LOC_Os03g57880.MSUv7.0	2.52037	3.12603	1.23322e-09	3.27336e-08
LOC_Os12g17830.MSUv7.0	-4.19905	4.66211	1.17282e-06	2.71524e-05		LOC_Os12g06900.MSUv7.0	-7.23271	1.49036	7.39644e-06	0.000216845		LOC_Os04g33590.MSUv7.0	-1.28515	3.69203	1.23765e-09	3.28145e-08
LOC_Os01g59800.MSUv7.0	4.11846	4.62214	1.17282e-06	2.71524e-05		LOC_Os01g13800.MSUv7.0	1.27393	6.04219	7.40358e-06	0.000216845		LOC_Os09g18230.MSUv7.0	-4.41387	-0.602857	1.24637e-09	3.30085e-08
LOC_Os10g08930.MSUv7.0	-3.62827	6.83941	1.18013e-06	2.72911e-05		LOC_Os02g56810.MSUv7.0	-1.59853	3.95067	7.51106e-06	0.000219728		LOC_Os11g34460.MSUv7.0	1.42526	4.09044	1.25022e-09	3.30735e-08
LOC_Os02g15750.MSUv7.0	-3.61681	6.88712	1.18914e-06	2.74576e-05		LOC_Os01g72700.MSUv7.0	2.0267	4.05087	7.52592e-06	0.000219728		LOC_Os07g08150.MSUv7.0	-2.22516	5.67383	1.27458e-09	3.36801e-08
LOC_Os02g27110.MSUv7.0	3.52561	8.91248	1.18999e-06	2.74576e-05		LOC_Os03g46860.MSUv7.0	3.04159	1.91402	7.52725e-06	0.000219728		LOC_Os04g01470.MSUv7.0	-1.6902	2.22249	1.35588e-09	3.57885e-08
LOC_Os06g45800.MSUv7.0	3.72412	5.91839	1.19226e-06	2.74792e-05		LOC_Os05g51590.MSUv7.0	-1.23677	7.95497	7.54582e-06	0.000220025		LOC_Os08g31090.MSUv7.0	2.73654	1.4916	1.36033e-09	3.5866e-08
LOC_Os01g54960.MSUv7.0	-4.1148	4.76808	1.21023e-06	2.78623e-05		LOC_Os01g70890.MSUv7.0	-1.58638	4.44382	7.56851e-06	0.00022044		LOC_Os01g41900.MSUv7.0	-1.48574	4.42383	1.37291e-09	3.61573e-08
LOC_Os02g34700.MSUv7.0	8.50584	2.91712	1.21973e-06	2.78635e-05		LOC_Os01g52480.MSUv7.0	-1.4414	4.84537	7.61693e-06	0.000221603		LOC_Os08g37432.MSUv7.0	-1.01922	6.83463	1.42728e-09	3.75475e-08
LOC_Os05g42080.MSUv7.0	8.50584	2.91712	1.21973e-06	2.78635e-05		LOC_Os04g42620.MSUv7.0	2.23069	4.96934	7.70581e-06	0.00022394		LOC_Os05g35690.MSUv7.0	-1.77913	3.70215	1.4377e-09	3.77437e-08
LOC_Os04g19100.MSUv7.0	8.50584	2.91712	1.21973e-06	2.78635e-05		LOC_Os01g46860.MSUv7.0	-7.064	3.1962	7.81276e-06	0.000226796		LOC_Os01g02020.MSUv7.0	1.23633	6.26751	1.43793e-09	3.77437e-08
LOC_Os10g40520.MSUv7.0	-8.48755	3.01443	1.21973e-06	2.78635e-05		LOC_Os03g22040.MSUv7.0	2.18066	2.69818	7.88855e-06	0.000228742		LOC_Os08g32520.MSUv7.0	-1.48569	3.49549	1.45752e-09	3.82156e-08
LOC_Os11g14990.MSUv7.0	-8.48755	3.01443	1.21973e-06	2.78635e-05		LOC_Os07g42410.MSUv7.0	1.25766	5.41689	7.93421e-06	0.000229811		LOC_Os02g37690.MSUv7.0	-1.19167	4.93188	1.46421e-09	3.83483e-08
LOC_Os10g13914.MSUv7.0	-8.48755	3.01443	1.21973e-06	2.78635e-05		LOC_Os08g34800.MSUv7.0	-2.01089	3.62461	7.94703e-06	0.000229927		LOC_Os01g15770.MSUv7.0	-1.86701	2.18657	1.47853e-09	3.86679e-08
LOC_Os01g07240.MSUv7.0	-8.48755	3.01443	1.21973e-06	2.78635e-05		LOC_Os01g71740.MSUv7.0	-1.47588	4.79554	7.96631e-06	0.00023023		LOC_Os01g05060.MSUv7.0	1.2831	4.87049	1.47968e-09	3.86679e-08
LOC_Os01g21440.MSUv7.0	-3.71893	6.10493	1.22569e-06	2.79687e-05		LOC_Os09g36830.MSUv7.0	-1.37704	6.66765	7.9808e-06	0.000230394		LOC_Os02g45320.MSUv7.0	-1.24454	6.70206	1.49214e-09	3.89504e-08
LOC_Os03g53150.MSUv7.0	-3.94475	5.05227	1.23321e-06	2.81092e-05		LOC_Os05g38264.MSUv7.0	-1.23561	6.04949	8.05352e-06	0.000232237		LOC_Os08g04450.MSUv7.0	1.06169	6.01165	1.49794e-09	3.90587e-08
LOC_Os06g48300.MSUv7.0	3.62287	6.5772	1.24015e-06	2.81858e-05		LOC_Os08g39660.MSUv7.0	3.09677	1.09953	8.09318e-06	0.000233123		LOC_Os09g33530.MSUv7.0	1.77988	3.55764	1.5707e-09	4.09108e-08
LOC_Os06g02580.MSUv7.0	-5.59532	3.40885	1.24339e-06	2.81858e-05		LOC_Os01g72250.MSUv7.0	-1.36656	4.9715	8.1086e-06	0.00023331		LOC_Os04g40310.MSUv7.0	1.40915	5.6394	1.60595e-09	4.17831e-08
LOC_Os03g57149.MSUv7.0	-5.59532	3.40885	1.24339e-06	2.81858e-05		LOC_Os06g05410.MSUv7.0	-4.12053	-0.452376	8.15033e-06	0.000234253		LOC_Os01g59920.MSUv7.0	2.18816	1.36809	1.61474e-09	4.19655e-08
LOC_Os05g11120.MSUv7.0	-5.573	3.38859	1.24339e-06	2.81858e-05		LOC_Os05g40200.MSUv7.0	2.18727	2.78079	8.21402e-06	0.000235777		LOC_Os06g45060.MSUv7.0	1.81011	4.0153	1.64158e-09	4.26161e-08
LOC_Os09g23620.MSUv7.0	-5.573	3.38859	1.24339e-06	2.81858e-05		LOC_Os02g52810.MSUv7.0	2.06518	3.34215	8.22281e-06	0.000235777		LOC_Os01g38980.MSUv7.0	1.43806	5.80764	1.69013e-09	4.37805e-08
LOC_Os02g12100.MSUv7.0	4.28899	4.21477	1.25023e-06	2.83097e-05		LOC_Os05g43390.MSUv7.0	-1.77869	4.41754	8.23046e-06	0.000235777		LOC_Os10g42690.MSUv7.0	1.38417	4.4466	1.72707e-09	4.46883e-08
LOC_Os09g23560.MSUv7.0	-3.91193	5.35795	1.25555e-06	2.83991e-05		LOC_Os05g25784.MSUv7.0	-1.60307	4.38929	8.26198e-06	0.000236421		LOC_Os03g05290.MSUv7.0	-1.18921	9.80007	1.73284e-09	4.47886e-08
LOC_Os01g11240.MSUv7.0	-3.75165	5.96838	1.25908e-06	2.83995e-05		LOC_Os01g27160.MSUv7.0	-1.92522	2.78615	8.3166e-06	0.000237724		LOC_Os07g10600.MSUv7.0	-1.06873	6.80998	1.74164e-09	4.4967e-08
LOC_Os11g47370.MSUv7.0	3.71127	5.95505	1.25908e-06	2.83995e-05		LOC_Os12g01680.MSUv7.0	-1.57081	4.04291	8.40651e-06	0.000240031		LOC_Os01g52830.MSUv7.0	6.75097	-0.713329	1.75209e-09	4.51874e-08
LOC_Os12g44330.MSUv7.0	3.51324	8.94414	1.25969e-06	2.83995e-05		LOC_Os04g38810.MSUv7.0	3.10449	1.66797	8.43403e-06	0.000240554		LOC_Os07g38630.MSUv7.0	1.82033	3.65009	1.75777e-09	4.52846e-08
LOC_Os02g06250.MSUv7.0	4.89506	3.83473	1.2667e-06	2.84643e-05		LOC_Os02g02040.MSUv7.0	1.94333	3.95632	8.51091e-06	0.000242412		LOC_Os01g65400.MSUv7.0	1.37891	4.14112	1.80284e-09	4.63953e-08
LOC_Os08g42930.MSUv7.0	4.49585	3.8501	1.2667e-06	2.84643e-05		LOC_Os07g34520.MSUv7.0	-2.57206	4.17393	8.51829e-06	0.000242412		LOC_Os06g16370.MSUv7.0	2.23079	3.14363	1.81607e-09	4.66848e-08
LOC_Os06g47570.MSUv7.0	4.49585	3.8501	1.2667e-06	2.84643e-05		LOC_Os11g43420.MSUv7.0	2.60501	1.67644	8.52699e-06	0.000242412		LOC_Os04g58570.MSUv7.0	-1.44749	4.26239	1.83694e-09	4.71702e-08
LOC_Os08g06100.MSUv7.0	-3.56925	7.56813	1.27193e-06	2.85506e-05		LOC_Os11g04409.MSUv7.0	1.18398	8.936	8.54302e-06	0.000242603		LOC_Os09g07820.MSUv7.0	-1.31158	4.1589	1.88331e-09	4.83082e-08
LOC_Os09g39500.MSUv7.0	-3.76424	5.91983	1.28204e-06	2.87465e-05		LOC_Os11g07950.MSUv7.0	-1.42063	4.93407	8.59709e-06	0.000243874		LOC_Os05g43760.MSUv7.0	-1.29762	4.09638	1.97533e-09	5.06138e-08
LOC_Os03g63360.MSUv7.0	-3.94311	5.2831	1.28751e-06	2.88378e-05		LOC_Os03g56790.MSUv7.0	-1.23581	9.15689	8.63865e-06	0.000244306		LOC_Os06g18990.MSUv7.0	-1.20649	5.26784	2.04894e-09	5.24431e-08
LOC_Os12g36620.MSUv7.0	3.82333	5.32906	1.30125e-06	2.9114e-05		LOC_Os07g41070.MSUv7.0	-1.68603	4.09671	8.64128e-06	0.000244306		LOC_Os08g08120.MSUv7.0	-1.17164	7.10351	2.06115e-09	5.26986e-08
LOC_Os07g02000.MSUv7.0	-3.9017	5.13375	1.30731e-06	2.92178e-05		LOC_Os10g38630.MSUv7.0	-6.64191	-1.32439	8.6449e-06	0.000244306		LOC_Os08g06190.MSUv7.0	3.90184	-0.251321	2.09329e-09	5.34626e-08
LOC_Os01g34700.MSUv7.0	-3.77697	5.66234	1.31148e-06	2.92792e-05		LOC_Os12g35465.MSUv7.0	2.59555	1.68546	8.64974e-06	0.000244306		LOC_Os06g46730.MSUv7.0	4.03527	-0.102669	2.1522e-09	5.48718e-08
LOC_Os09g04670.MSUv7.0	-3.93719	5.27767	1.33689e-06	2.97501e-05		LOC_Os04g59540.MSUv7.0	3.33004	2.10278	8.81682e-06	0.000248756		LOC_Os04g40050.MSUv7.0	-1.53806	2.8776	2.15311e-09	5.48718e-08
LOC_Os08g05320.MSUv7.0	3.82833	5.25231	1.33689e-06	2.97501e-05		LOC_Os08g02180.MSUv7.0	-2.54499	1.82946	8.92408e-06	0.000251511		LOC_Os01g55340.MSUv7.0	3.91088	0.946921	2.17139e-09	5.52781e-08
LOC_Os01g51040.MSUv7.0	3.82833	5.25231	1.33689e-06	2.97501e-05		LOC_Os02g01060.MSUv7.0	-1.59315	4.59781	8.96297e-06	0.000252335		LOC_Os04g37690.MSUv7.0	1.19556	8.11057	2.2029e-09	5.60199e-08
LOC_Os08g42000.MSUv7.0	-3.68152	6.17184	1.34497e-06	2.98799e-05		LOC_Os10g17910.MSUv7.0	2.52924	2.91154	8.98305e-06	0.000252628		LOC_Os07g04040.MSUv7.0	3.49667	0.39357	2.2094e-09	5.61249e-08
LOC_Os05g02070.MSUv7.0	-3.52142	8.40187	1.34562e-06	2.98799e-05		LOC_Os01g11350.MSUv7.0	3.04316	2.0397	9.03953e-06	0.000253943		LOC_Os01g51030.MSUv7.0	2.97301	1.80122	2.23099e-09	5.66125e-08
LOC_Os04g52230.MSUv7.0	3.81651	5.32274	1.34879e-06	2.99183e-05		LOC_Os07g35660.MSUv7.0	2.20426	2.79558	9.05136e-06	0.000254002		LOC_Os04g52450.MSUv7.0	1.45161	8.50653	2.243e-09	5.68563e-08
LOC_Os03g02780.MSUv7.0	-3.88847	5.12168	1.36321e-06	3.02057e-05		LOC_Os10g38489.MSUv7.0	-2.06535	7.0415	9.06445e-06	0.000254096		LOC_Os11g02424.MSUv7.0	-1.28356	6.5881	2.24957e-09	5.69617e-08
LOC_Os12g19381.MSUv7.0	-3.48765	9.84788	1.36791e-06	3.02772e-05		LOC_Os06g46950.MSUv7.0	-1.5034	5.8835	9.15554e-06	0.000256375		LOC_Os07g07930.MSUv7.0	2.43017	2.5753	2.27846e-09	5.76315e-08
LOC_Os07g04910.MSUv7.0	-4.02951	4.85221	1.37209e-06	3.03373e-05		LOC_Os04g04750.MSUv7.0	-7.08594	2.90442	9.17312e-06	0.000256592		LOC_Os03g54930.MSUv7.0	2.57433	0.796143	2.35066e-09	5.9331e-08
LOC_Os04g54240.MSUv7.0	-3.93125	5.27222	1.38835e-06	3.0664e-05		LOC_Os06g34120.MSUv7.0	2.81265	3.42809	9.19123e-06	0.000256763		LOC_Os03g26210.MSUv7.0	-1.72463	4.94676	2.38159e-09	6.00475e-08
LOC_Os12g08270.MSUv7.0	4.47702	3.83255	1.39446e-06	3.07661e-05		LOC_Os02g35080.MSUv7.0	1.73654	4.7473	9.19887e-06	0.000256763		LOC_Os04g44300.MSUv7.0	1.63332	3.84865	2.42005e-09	6.09523e-08
LOC_Os05g08420.MSUv7.0	-3.57174	7.22053	1.4048e-06	3.09612e-05		LOC_Os03g24880.MSUv7.0	2.56442	1.936	9.3444e-06	0.000260546		LOC_Os03g04650.MSUv7.0	-1.2513	3.69693	2.54822e-09	6.41121e-08
LOC_Os03g14860.MSUv7.0	3.56562	7.21119	1.41882e-06	3.12368e-05		LOC_Os11g26570.MSUv7.0	-3.13937	4.38772	9.46865e-06	0.000263729		LOC_Os01g12880.MSUv7.0	1.0262	6.52227	2.56178e-09	6.43651e-08
LOC_Os07g04970.MSUv7.0	-5.55033	3.36804	1.42078e-06	3.12465e-05		LOC_Os06g36070.MSUv7.0	-1.33938	7.26947	9.51084e-06	0.000264622		LOC_Os06g02380.MSUv7.0	1.04681	8.66348	2.56372e-09	6.43651e-08
LOC_Os01g03290.MSUv7.0	8.47032	2.88379	1.4456e-06	3.16576e-05		LOC_Os08g34984.MSUv7.0	1.72164	5.86792	9.57233e-06	0.00026605		LOC_Os04g57720.MSUv7.0	1.97622	3.72439	2.58613e-09	6.48589e-08
LOC_Os08g43490.MSUv7.0	-8.45789	2.98761	1.4456e-06	3.16576e-05		LOC_Os07g26660.MSUv7.0	-1.48818	5.979	9.60269e-06	0.000266149		LOC_Os03g44250.MSUv7.0	2.20075	2.13216	2.64343e-09	6.62258e-08
LOC_Os06g48250.MSUv7.0	-8.45789	2.98761	1.4456e-06	3.16576e-05		LOC_Os05g45210.MSUv7.0	1.46754	4.96347	9.60747e-06	0.000266149		LOC_Os10g38000.MSUv7.0	6.62592	-0.818686	2.6538e-09	6.64152e-08
LOC_Os05g48740.MSUv7.0	-8.45789	2.98761	1.4456e-06	3.16576e-05		LOC_Os01g21960.MSUv7.0	1.96705	4.05246	9.61509e-06	0.000266149		LOC_Os03g08900.MSUv7.0	-1.34352	3.59496	2.67283e-09	6.68206e-08
LOC_Os04g55840.MSUv7.0	4.13504	4.4723	1.4483e-06	3.16831e-05		LOC_Os05g50840.MSUv7.0	1.51761	6.03758	9.61665e-06	0.000266149		LOC_Os01g65780.MSUv7.0	1.36133	4.81712	2.6988e-09	6.73988e-08
LOC_Os05g22614.MSUv7.0	-3.68857	6.07712	1.45712e-06	3.18424e-05		LOC_Os11g39370.MSUv7.0	1.33988	7.43916	9.69099e-06	0.000267923		LOC_Os01g65880.MSUv7.0	-1.06562	5.76678	2.70355e-09	6.74463e-08
LOC_Os06g46434.MSUv7.0	-3.72573	5.94463	1.48614e-06	3.24422e-05		LOC_Os06g13190.MSUv7.0	-1.22997	5.63911	9.87115e-06	0.000272615		LOC_Os03g55230.MSUv7.0	4.79168	-0.242393	2.70714e-09	6.74647e-08
LOC_Os12g13674.MSUv7.0	-3.6614	6.33664	1.49285e-06	3.25542e-05		LOC_Os02g47150.MSUv7.0	1.45598	5.17791	9.95995e-06	0.000274777		LOC_Os05g45020.MSUv7.0	2.70006	1.72376	2.72601e-09	6.78632e-08
LOC_Os07g02460.MSUv7.0	-4.08048	4.7367	1.50153e-06	3.27091e-05		LOC_Os03g06950.MSUv7.0	1.93016	6.02648	1.00436e-05	0.000276739		LOC_Os02g47744.MSUv7.0	-1.13941	5.52021	2.86289e-09	7.11959e-08
LOC_Os08g01670.MSUv7.0	-4.37185	4.36292	1.50755e-06	3.28055e-05		LOC_Os01g40580.MSUv7.0	-1.36008	6.79015	1.00523e-05	0.000276739		LOC_Os12g01680.MSUv7.0	-1.3011	4.40291	2.8661e-09	7.12008e-08
LOC_Os06g43140.MSUv7.0	-3.71734	5.74865	1.52004e-06	3.30426e-05		LOC_Os10g30330.MSUv7.0	4.19027	0.424165	1.01366e-05	0.000278766		LOC_Os02g56820.MSUv7.0	2.54883	1.04725	2.89167e-09	7.17606e-08
LOC_Os10g21196.MSUv7.0	-3.49381	8.56142	1.52873e-06	3.31965e-05		LOC_Os10g21940.MSUv7.0	1.439	4.94112	1.01963e-05	0.000280113		LOC_Os08g38880.MSUv7.0	1.17252	6.8479	2.96526e-09	7.35099e-08
LOC_Os03g52680.MSUv7.0	-3.58351	6.7984	1.53362e-06	3.32677e-05		LOC_Os01g01890.MSUv7.0	2.67201	1.95202	1.02103e-05	0.000280204		LOC_Os05g13370.MSUv7.0	1.51056	3.84622	2.99661e-09	7.42091e-08
LOC_Os02g46450.MSUv7.0	3.49807	8.03345	1.53605e-06	3.32854e-05		LOC_Os06g41450.MSUv7.0	-1.39912	6.66138	1.03169e-05	0.000282716		LOC_Os07g03050.MSUv7.0	1.62762	4.10362	3.00419e-09	7.43192e-08
LOC_Os01g33684.MSUv7.0	3.61836	6.48229	1.54331e-06	3.34075e-05		LOC_Os10g22070.MSUv7.0	-1.62079	3.91557	1.03235e-05	0.000282716		LOC_Os05g39720.MSUv7.0	2.40167	1.54148	3.01334e-09	7.44677e-08
LOC_Os08g10608.MSUv7.0	-3.84644	5.39441	1.56083e-06	3.37228e-05		LOC_Os04g47110.MSUv7.0	-3.01714	0.149486	1.03892e-05	0.000284219		LOC_Os12g02310.MSUv7.0	-2.20915	4.15637	3.06777e-09	7.57335e-08
LOC_Os06g12630.MSUv7.0	-3.71304	5.74473	1.56221e-06	3.37228e-05		LOC_Os02g16680.MSUv7.0	-1.23652	6.50605	1.04279e-05	0.000284777		LOC_Os03g63950.MSUv7.0	1.40105	7.85602	3.12714e-09	7.71186e-08
LOC_Os01g73940.MSUv7.0	-3.56733	7.00353	1.56277e-06	3.37228e-05		LOC_Os09g39520.MSUv7.0	-9.04391	0.913578	1.04353e-05	0.000284777		LOC_Os10g29570.MSUv7.0	4.4322	-0.151786	3.22812e-09	7.94945e-08
LOC_Os12g02370.MSUv7.0	-4.1527	4.61972	1.56851e-06	3.37761e-05		LOC_Os08g07120.MSUv7.0	-2.12376	5.27724	1.04423e-05	0.000284777		LOC_Os01g72970.MSUv7.0	1.98276	2.60024	3.2302e-09	7.94945e-08
LOC_Os07g07320.MSUv7.0	-4.14325	4.61109	1.56851e-06	3.37761e-05		LOC_Os02g56260.MSUv7.0	3.76046	1.40687	1.05666e-05	0.000287742		LOC_Os01g58280.MSUv7.0	1.57006	4.81394	3.28535e-09	8.07677e-08
LOC_Os07g31490.MSUv7.0	-3.64998	6.32618	1.57704e-06	3.39245e-05		LOC_Os01g32364.MSUv7.0	2.06665	3.38245	1.05731e-05	0.000287742		LOC_Os10g30010.MSUv7.0	4.43771	-0.13391	3.3576e-09	8.24582e-08
LOC_Os10g36250.MSUv7.0	3.96983	4.88942	1.60597e-06	3.44749e-05		LOC_Os05g32760.MSUv7.0	2.00515	3.11833	1.06663e-05	0.000289977		LOC_Os05g44420.MSUv7.0	-1.6042	3.52787	3.37729e-09	8.28557e-08
LOC_Os10g35436.MSUv7.0	3.96983	4.88942	1.60597e-06	3.44749e-05		LOC_Os04g40470.MSUv7.0	-2.05831	3.32973	1.07083e-05	0.000290816		LOC_Os05g05790.MSUv7.0	1.11412	4.69118	3.3917e-09	8.30857e-08
LOC_Os12g38310.MSUv7.0	-3.90235	5.01356	1.6113e-06	3.45535e-05		LOC_Os01g56180.MSUv7.0	-1.3518	5.16507	1.07414e-05	0.000291411		LOC_Os09g19160.MSUv7.0	1.6433	3.68223	3.39369e-09	8.30857e-08
LOC_Os04g35300.MSUv7.0	-3.64926	6.14233	1.61984e-06	3.47006e-05		LOC_Os06g30730.MSUv7.0	2.12133	3.77155	1.07575e-05	0.000291546		LOC_Os01g72210.MSUv7.0	1.81293	2.62476	3.51085e-09	8.58652e-08
LOC_Os06g20050.MSUv7.0	5.79397	3.26475	1.62639e-06	3.47687e-05		LOC_Os06g49750.MSUv7.0	-1.9628	3.35911	1.08748e-05	0.000294179		LOC_Os09g36110.MSUv7.0	1.59556	2.68791	3.54067e-09	8.6505e-08
LOC_Os02g32450.MSUv7.0	-5.5273	3.34719	1.62639e-06	3.47687e-05		LOC_Os12g41910.MSUv7.0	2.33507	2.33513	1.08772e-05	0.000294179		LOC_Os01g03730.MSUv7.0	1.61041	5.48174	3.59909e-09	8.78416e-08
LOC_Os03g45920.MSUv7.0	-4.05419	4.71271	1.67544e-06	3.57802e-05		LOC_Os01g56080.MSUv7.0	-1.49984	4.72228	1.09544e-05	0.000295962		LOC_Os03g53540.MSUv7.0	-1.53788	3.23679	3.61287e-09	8.80871e-08
LOC_Os09g38070.MSUv7.0	-3.85486	5.09103	1.68514e-06	3.59501e-05		LOC_Os03g17840.MSUv7.0	2.20571	3.21387	1.09702e-05	0.000296082		LOC_Os10g22560.MSUv7.0	-1.40907	5.04039	3.65444e-09	8.90089e-08
LOC_Os01g06900.MSUv7.0	4.83781	3.78083	1.69467e-06	3.61163e-05		LOC_Os05g40050.MSUv7.0	2.58794	2.65698	1.09908e-05	0.000296333		LOC_Os02g37309.MSUv7.0	2.05127	1.72799	3.73535e-09	9.08858e-08
LOC_Os10g43075.MSUv7.0	3.50205	7.5623	1.69794e-06	3.61487e-05		LOC_Os10g39390.MSUv7.0	1.93703	3.29981	1.10114e-05	0.000296582		LOC_Os03g12620.MSUv7.0	-1.5911	3.88772	3.75214e-09	9.12005e-08
LOC_Os06g45670.MSUv7.0	-4.89567	3.63401	1.71579e-06	3.63584e-05		LOC_Os01g38510.MSUv7.0	-1.42009	4.48293	1.11633e-05	0.000300364		LOC_Os03g60260.MSUv7.0	2.48843	3.78345	3.77459e-09	9.16519e-08
LOC_Os12g14080.MSUv7.0	-4.89567	3.63401	1.71579e-06	3.63584e-05		LOC_Os01g22370.MSUv7.0	1.28204	6.44699	1.12059e-05	0.0003012		LOC_Os05g25210.MSUv7.0	1.07091	5.62142	3.78606e-09	9.17869e-08
LOC_Os03g18190.MSUv7.0	8.43389	2.84969	1.71836e-06	3.63584e-05		LOC_Os07g01950.MSUv7.0	-1.19457	5.85751	1.12391e-05	0.00030178		LOC_Os04g43440.MSUv7.0	1.8263	2.36933	3.78791e-09	9.17869e-08
LOC_Os06g42660.MSUv7.0	-8.4276	2.96028	1.71836e-06	3.63584e-05		LOC_Os02g14110.MSUv7.0	1.65558	5.2797	1.12689e-05	0.000302269		LOC_Os06g47620.MSUv7.0	-1.58878	3.12845	3.79228e-09	9.17987e-08
LOC_Os06g51070.MSUv7.0	-8.4276	2.96028	1.71836e-06	3.63584e-05		LOC_Os11g37870.MSUv7.0	2.81012	1.86565	1.12919e-05	0.000302575		LOC_Os05g40630.MSUv7.0	-2.32567	1.56783	3.86813e-09	9.35391e-08
LOC_Os08g31250.MSUv7.0	-8.4276	2.96028	1.71836e-06	3.63584e-05		LOC_Os10g36610.MSUv7.0	-3.35833	-0.380868	1.13197e-05	0.000303011		LOC_Os02g50374.MSUv7.0	2.75176	0.894612	3.87403e-09	9.35862e-08
LOC_Os07g49540.MSUv7.0	3.79547	5.13565	1.75311e-06	3.70557e-05		LOC_Os06g37080.MSUv7.0	-1.4405	4.8569	1.13321e-05	0.000303031		LOC_Os09g04360.MSUv7.0	-6.20052	1.74099	3.89177e-09	9.38423e-08
LOC_Os03g13960.MSUv7.0	3.80764	5.05523	1.75907e-06	3.71437e-05		LOC_Os03g50810.MSUv7.0	1.75805	4.48528	1.13514e-05	0.000303237		LOC_Os04g35620.MSUv7.0	1.77547	3.96563	3.89257e-09	9.38423e-08
LOC_Os07g44004.MSUv7.0	-4.12416	4.59367	1.76613e-06	3.72548e-05		LOC_Os02g32140.MSUv7.0	-1.37676	5.07602	1.14396e-05	0.000305281		LOC_Os04g55710.MSUv7.0	-2.01053	7.89769	3.95142e-09	9.51641e-08
LOC_Os06g02160.MSUv7.0	3.73852	5.5367	1.76833e-06	3.72631e-05		LOC_Os09g30160.MSUv7.0	-1.37693	5.88789	1.15428e-05	0.00030772		LOC_Os03g04410.MSUv7.0	1.09261	7.62294	3.96867e-09	9.54822e-08
LOC_Os12g02300.MSUv7.0	-3.65406	6.04558	1.7765e-06	3.7397e-05		LOC_Os05g29710.MSUv7.0	1.25984	6.97291	1.16034e-05	0.000309022		LOC_Os09g39060.MSUv7.0	-2.31365	0.837969	4.01477e-09	9.64932e-08
LOC_Os04g47700.MSUv7.0	3.53803	6.79012	1.79483e-06	3.77267e-05		LOC_Os02g33030.MSUv7.0	-5.79026	2.94882	1.17663e-05	0.00031304		LOC_Os03g04070.MSUv7.0	1.67907	2.72113	4.04108e-09	9.70269e-08
LOC_Os06g06380.MSUv7.0	3.75944	5.34692	1.79581e-06	3.77267e-05		LOC_Os01g43580.MSUv7.0	1.87428	4.33625	1.18251e-05	0.000314285		LOC_Os01g24480.MSUv7.0	1.54321	3.74492	4.13601e-09	9.90951e-08
LOC_Os06g21480.MSUv7.0	-3.88277	5.22786	1.81584e-06	3.80836e-05		LOC_Os12g31510.MSUv7.0	2.95595	1.87799	1.19144e-05	0.000316338		LOC_Os04g42980.MSUv7.0	1.48175	5.05003	4.13979e-09	9.90951e-08
LOC_Os08g06430.MSUv7.0	-3.65056	6.04238	1.81649e-06	3.80836e-05		LOC_Os03g02240.MSUv7.0	2.59039	3.32152	1.19938e-05	0.000317891		LOC_Os07g15959.MSUv7.0	3.03289	0.452791	4.15531e-09	9.9366e-08
LOC_Os07g49070.MSUv7.0	4.21431	4.14519	1.83629e-06	3.84268e-05		LOC_Os04g21160.MSUv7.0	-8.33205	0.208766	1.19973e-05	0.000317891		LOC_Os01g08510.MSUv7.0	1.25981	3.77232	4.20997e-09	1.00572e-07
LOC_Os03g57560.MSUv7.0	3.79938	5.04759	1.83658e-06	3.84268e-05		LOC_Os01g73890.MSUv7.0	-1.47567	4.88899	1.2055e-05	0.000319098		LOC_Os03g60570.MSUv7.0	2.42058	2.84744	4.31284e-09	1.02925e-07
LOC_Os04g07280.MSUv7.0	3.65781	5.6448	1.85582e-06	3.87647e-05		LOC_Os04g06700.MSUv7.0	3.57917	0.17494	1.20844e-05	0.000319552		LOC_Os06g51310.MSUv7.0	1.09571	6.05522	4.36648e-09	1.041e-07
LOC_Os11g08200.MSUv7.0	3.94201	4.86356	1.85648e-06	3.87647e-05		LOC_Os07g44890.MSUv7.0	-1.7299	3.44135	1.2097e-05	0.000319562		LOC_Os03g45194.MSUv7.0	1.12117	4.69007	4.38493e-09	1.04435e-07
LOC_Os04g44400.MSUv7.0	-5.50389	3.32602	1.86519e-06	3.88679e-05		LOC_Os01g62490.MSUv7.0	3.27119	2.00818	1.21813e-05	0.000321463		LOC_Os10g02840.MSUv7.0	-2.64028	0.616904	4.40249e-09	1.04747e-07
LOC_Os06g47544.MSUv7.0	-5.50389	3.32602	1.86519e-06	3.88679e-05		LOC_Os12g05890.MSUv7.0	-2.21436	2.03563	1.22265e-05	0.000322331		LOC_Os01g06310.MSUv7.0	1.71307	4.96896	4.45518e-09	1.05888e-07
LOC_Os06g19070.MSUv7.0	-4.21207	4.46386	1.87299e-06	3.89911e-05		LOC_Os08g08570.MSUv7.0	-2.82786	2.54263	1.22798e-05	0.000323087		LOC_Os08g01514.MSUv7.0	-2.491	0.411868	4.4594e-09	1.05888e-07
LOC_Os06g22960.MSUv7.0	-3.54346	6.79119	1.8928e-06	3.93638e-05		LOC_Os09g15320.MSUv7.0	-1.3446	5.45354	1.22799e-05	0.000323087		LOC_Os10g07450.MSUv7.0	-1.81828	2.92591	4.59069e-09	1.08897e-07
LOC_Os02g45710.MSUv7.0	-3.78117	5.42508	1.91149e-06	3.97041e-05		LOC_Os04g58090.MSUv7.0	-1.42612	4.9174	1.24445e-05	0.000327088		LOC_Os01g08460.MSUv7.0	-1.20854	8.13428	4.7687e-09	1.13006e-07
LOC_Os10g21310.MSUv7.0	-3.42669	10.3107	1.91301e-06	3.97041e-05		LOC_Os01g67100.MSUv7.0	2.30935	2.72983	1.26054e-05	0.000330984		LOC_Os03g56430.MSUv7.0	1.68184	2.07247	4.78491e-09	1.13217e-07
LOC_Os06g17900.MSUv7.0	5.1368	3.52382	1.92464e-06	3.98255e-05		LOC_Os01g22352.MSUv7.0	-2.29757	7.59802	1.26391e-05	0.000331536		LOC_Os03g49170.MSUv7.0	1.03061	5.30051	4.78719e-09	1.13217e-07
LOC_Os10g23310.MSUv7.0	-4.85726	3.59925	1.92464e-06	3.98255e-05		LOC_Os04g44740.MSUv7.0	4.84875	-0.573773	1.27172e-05	0.000333249		LOC_Os03g17440.MSUv7.0	-1.11658	4.94237	4.80328e-09	1.13484e-07
LOC_Os06g01950.MSUv7.0	-4.85726	3.59925	1.92464e-06	3.98255e-05		LOC_Os06g13030.MSUv7.0	1.25291	6.80171	1.28464e-05	0.000336298		LOC_Os03g06200.MSUv7.0	1.68363	5.26856	4.83808e-09	1.14192e-07
LOC_Os02g24642.MSUv7.0	-3.49532	7.51759	1.93554e-06	4.00109e-05		LOC_Os03g57950.MSUv7.0	3.10308	0.871114	1.28872e-05	0.000337027		LOC_Os09g28690.MSUv7.0	-2.41944	1.78456	4.89176e-09	1.15303e-07
LOC_Os11g17290.MSUv7.0	3.42861	9.65823	1.94291e-06	4.01229e-05		LOC_Os06g07760.MSUv7.0	-1.66968	3.73042	1.29114e-05	0.000337323		LOC_Os05g33630.MSUv7.0	-1.17471	8.18411	4.89488e-09	1.15303e-07
LOC_Os12g33120.MSUv7.0	-3.59657	6.36089	1.94578e-06	4.01421e-05		LOC_Os02g39380.MSUv7.0	2.977	1.94792	1.30045e-05	0.000339416		LOC_Os05g37050.MSUv7.0	-6.40641	-1.17186	4.91867e-09	1.15748e-07
LOC_Os04g01674.MSUv7.0	-4.73198	4.01093	1.94978e-06	4.01845e-05		LOC_Os09g32690.MSUv7.0	-1.32216	7.57143	1.30591e-05	0.000340501		LOC_Os03g61360.MSUv7.0	2.41108	3.64059	4.94364e-09	1.1622e-07
LOC_Os01g51632.MSUv7.0	3.46051	7.8968	1.95492e-06	4.02503e-05		LOC_Os02g49610.MSUv7.0	-1.33626	5.4928	1.31015e-05	0.000341265		LOC_Os03g06360.MSUv7.0	4.61454	0.00988415	4.96273e-09	1.16553e-07
LOC_Os10g41560.MSUv7.0	3.45684	8.18063	1.974e-06	4.06026e-05		LOC_Os05g01570.MSUv7.0	-1.42081	6.4578	1.313e-05	0.000341667		LOC_Os01g68060.MSUv7.0	1.20957	5.47429	4.98831e-09	1.17037e-07
LOC_Os03g56190.MSUv7.0	-3.57418	6.59965	1.985e-06	4.07884e-05		LOC_Os07g19060.MSUv7.0	-1.23686	5.29797	1.32912e-05	0.000345517		LOC_Os01g06010.MSUv7.0	-1.23382	6.29415	5.02769e-09	1.17844e-07
LOC_Os09g31080.MSUv7.0	-3.67245	5.89593	1.98753e-06	4.07996e-05		LOC_Os07g48010.MSUv7.0	2.04547	4.31484	1.34957e-05	0.000350486		LOC_Os02g07830.MSUv7.0	-1.64914	5.50476	5.06941e-09	1.18704e-07
LOC_Os09g17049.MSUv7.0	3.46948	7.70053	1.99328e-06	4.0877e-05		LOC_Os03g24510.MSUv7.0	4.56502	0.403308	1.35792e-05	0.000352305		LOC_Os01g13480.MSUv7.0	-1.06915	8.43636	5.08719e-09	1.19003e-07
LOC_Os09g15770.MSUv7.0	-4.20151	4.45424	1.99942e-06	4.09624e-05		LOC_Os06g04840.MSUv7.0	3.83892	-0.214179	1.36089e-05	0.000352724		LOC_Os03g37470.MSUv7.0	-1.22172	4.49691	5.11788e-09	1.19603e-07
LOC_Os10g14180.MSUv7.0	3.72583	5.38897	2.0464e-06	4.17435e-05		LOC_Os10g02284.MSUv7.0	3.45404	1.2279	1.38011e-05	0.000357353		LOC_Os12g32600.MSUv7.0	5.07161	-0.649847	5.17723e-09	1.2087e-07
LOC_Os05g34130.MSUv7.0	-8.39667	2.9324	2.04881e-06	4.17435e-05		LOC_Os08g16610.MSUv7.0	2.93011	0.903951	1.39435e-05	0.000360485		LOC_Os03g52390.MSUv7.0	1.78633	4.36915	5.23221e-09	1.22033e-07
LOC_Os01g56220.MSUv7.0	-8.39667	2.9324	2.04881e-06	4.17435e-05		LOC_Os12g02980.MSUv7.0	-3.56573	-0.699758	1.39497e-05	0.000360485		LOC_Os02g51790.MSUv7.0	1.70708	4.6106	5.27428e-09	1.22893e-07
LOC_Os09g33640.MSUv7.0	-8.39667	2.9324	2.04881e-06	4.17435e-05		LOC_Os03g64070.MSUv7.0	-1.78737	4.3457	1.39725e-05	0.000360717		LOC_Os05g49860.MSUv7.0	-1.53555	4.87562	5.28278e-09	1.2297e-07
LOC_Os01g73540.MSUv7.0	-8.39667	2.9324	2.04881e-06	4.17435e-05		LOC_Os02g26470.MSUv7.0	-2.47984	1.09849	1.40737e-05	0.00036297		LOC_Os01g64640.MSUv7.0	-1.73084	3.96559	5.3557e-09	1.24545e-07
LOC_Os03g18850.MSUv7.0	-3.53293	6.8935	2.04968e-06	4.17435e-05		LOC_Os12g06920.MSUv7.0	3.81488	0.69664	1.41286e-05	0.000364027		LOC_Os06g36070.MSUv7.0	-1.35123	4.9975	5.39685e-09	1.25379e-07
LOC_Os04g38930.MSUv7.0	4.39914	3.76017	2.06744e-06	4.20638e-05		LOC_Os03g45760.MSUv7.0	2.51488	2.09892	1.42395e-05	0.000366374		LOC_Os12g10720.MSUv7.0	1.18261	4.23528	5.43977e-09	1.26252e-07
LOC_Os04g52590.MSUv7.0	3.73931	5.25131	2.09597e-06	4.26023e-05		LOC_Os04g47860.MSUv7.0	1.28613	5.49987	1.42477e-05	0.000366374		LOC_Os05g07890.MSUv7.0	2.89335	1.89906	5.52179e-09	1.2803e-07
LOC_Os05g46450.MSUv7.0	-3.76493	5.41027	2.11776e-06	4.29772e-05		LOC_Os08g26320.MSUv7.0	-3.80873	-0.710133	1.43008e-05	0.000367377		LOC_Os03g60910.MSUv7.0	1.07837	5.6182	5.60068e-09	1.29605e-07
LOC_Os01g61930.MSUv7.0	3.50874	6.73908	2.11966e-06	4.29772e-05		LOC_Os12g07980.MSUv7.0	-1.34655	6.64211	1.43506e-05	0.000368295		LOC_Os03g54130.MSUv7.0	-4.44733	4.34415	5.6288e-09	1.30128e-07
LOC_Os11g09970.MSUv7.0	3.89187	4.93031	2.12066e-06	4.29772e-05		LOC_Os12g24170.MSUv7.0	1.25431	6.71919	1.4396e-05	0.000369098		LOC_Os05g01970.MSUv7.0	1.18036	4.49287	5.63844e-09	1.30224e-07
LOC_Os06g05930.MSUv7.0	-4.19088	4.44454	2.13529e-06	4.31781e-05		LOC_Os07g41790.MSUv7.0	-1.14853	7.17641	1.44477e-05	0.000370059		LOC_Os12g24020.MSUv7.0	1.80914	5.17677	5.68077e-09	1.31073e-07
LOC_Os07g47194.MSUv7.0	5.73751	3.21176	2.14312e-06	4.31781e-05		LOC_Os02g57800.MSUv7.0	2.8544	1.16241	1.45607e-05	0.000371961		LOC_Os10g35810.MSUv7.0	1.25855	3.96517	5.71496e-09	1.31734e-07
LOC_Os12g22839.MSUv7.0	-5.4801	3.30453	2.14312e-06	4.31781e-05		LOC_Os04g33560.MSUv7.0	-4.13606	-1.01853	1.45657e-05	0.000371961		LOC_Os06g49500.MSUv7.0	1.0176	6.08912	5.75749e-09	1.32585e-07
LOC_Os02g56030.MSUv7.0	-5.4801	3.30453	2.14312e-06	4.31781e-05		LOC_Os03g54130.MSUv7.0	-4.56775	0.566952	1.45714e-05	0.000371961		LOC_Os03g19427.MSUv7.0	-5.37251	0.734822	5.78904e-09	1.33179e-07
LOC_Os03g45250.MSUv7.0	-5.4801	3.30453	2.14312e-06	4.31781e-05		LOC_Os01g58550.MSUv7.0	2.9711	3.38484	1.45869e-05	0.000371961		LOC_Os12g43130.MSUv7.0	-1.1036	7.79097	5.79454e-09	1.33179e-07
LOC_Os01g73024.MSUv7.0	-5.4801	3.30453	2.14312e-06	4.31781e-05		LOC_Os06g43990.MSUv7.0	1.49292	4.33102	1.45931e-05	0.000371961		LOC_Os02g32110.MSUv7.0	1.03174	5.03279	5.83761e-09	1.34038e-07
LOC_Os07g33270.MSUv7.0	-4.31442	4.31049	2.14878e-06	4.32499e-05		LOC_Os05g51119.MSUv7.0	3.00169	0.526756	1.46335e-05	0.000372626		LOC_Os12g43830.MSUv7.0	-1.6404	2.60349	5.96074e-09	1.36733e-07
LOC_Os12g03870.MSUv7.0	5.11339	3.50185	2.16178e-06	4.33426e-05		LOC_Os01g06640.MSUv7.0	-1.33708	6.51796	1.4693e-05	0.000373777		LOC_Os02g53130.MSUv7.0	-1.43105	4.74717	6.15231e-09	1.40991e-07
LOC_Os04g53520.MSUv7.0	5.11339	3.50185	2.16178e-06	4.33426e-05		LOC_Os11g01570.MSUv7.0	2.10461	3.33804	1.47593e-05	0.000375099		LOC_Os01g05900.MSUv7.0	-1.3186	4.27748	6.17226e-09	1.41311e-07
LOC_Os12g09584.MSUv7.0	5.11339	3.50185	2.16178e-06	4.33426e-05		LOC_Os01g54890.MSUv7.0	-1.5257	4.25921	1.48488e-05	0.000377008		LOC_Os06g01620.MSUv7.0	-1.80315	3.01646	6.23027e-09	1.42501e-07
LOC_Os09g24620.MSUv7.0	-4.83767	3.58155	2.16178e-06	4.33426e-05		LOC_Os04g58700.MSUv7.0	1.73588	3.96224	1.48705e-05	0.00037719		LOC_Os01g64660.MSUv7.0	-1.07438	7.97157	6.27425e-09	1.43368e-07
LOC_Os07g26210.MSUv7.0	3.47723	7.21832	2.17377e-06	4.35408e-05		LOC_Os10g39610.MSUv7.0	-4.78418	-0.960882	1.49018e-05	0.000377619		LOC_Os07g47460.MSUv7.0	-1.48856	3.57597	6.32495e-09	1.44387e-07
LOC_Os07g40520.MSUv7.0	3.44527	7.74979	2.19379e-06	4.38449e-05		LOC_Os08g23180.MSUv7.0	2.06569	6.16713	1.49302e-05	0.000377972		LOC_Os06g49690.MSUv7.0	3.0125	0.68847	6.34378e-09	1.44677e-07
LOC_Os03g40920.MSUv7.0	-3.51827	6.7682	2.19386e-06	4.38449e-05		LOC_Os01g72900.MSUv7.0	-1.74009	3.67804	1.50077e-05	0.000379565		LOC_Os07g03730.MSUv7.0	-3.79849	1.90392	6.48627e-09	1.47785e-07
LOC_Os12g36850.MSUv7.0	-3.49427	7.14969	2.19532e-06	4.38449e-05		LOC_Os02g58360.MSUv7.0	2.05113	3.24986	1.51155e-05	0.000381703		LOC_Os08g02540.MSUv7.0	-1.05979	5.20828	6.57473e-09	1.49656e-07
LOC_Os01g58049.MSUv7.0	-3.41067	9.53958	2.20587e-06	4.4013e-05		LOC_Os02g51720.MSUv7.0	2.48465	2.71664	1.51298e-05	0.000381703		LOC_Os08g36774.MSUv7.0	-1.05575	5.76084	6.58939e-09	1.49845e-07
LOC_Os11g26910.MSUv7.0	-3.44207	8.12804	2.23286e-06	4.44963e-05		LOC_Os02g40040.MSUv7.0	-1.33812	5.44368	1.51361e-05	0.000381703		LOC_Os12g16690.MSUv7.0	1.71037	2.57329	6.62863e-09	1.50593e-07
LOC_Os06g13680.MSUv7.0	-3.73148	5.46469	2.2344e-06	4.44963e-05		LOC_Os05g50710.MSUv7.0	-1.1708	7.16497	1.51858e-05	0.000382587		LOC_Os01g58620.MSUv7.0	1.53044	3.96775	6.74433e-09	1.53074e-07
LOC_Os11g17600.MSUv7.0	4.004	4.51562	2.24878e-06	4.47394e-05		LOC_Os03g13200.MSUv7.0	4.29827	2.12007	1.5219e-05	0.000383055		LOC_Os03g12020.MSUv7.0	1.23529	5.63906	6.82307e-09	1.54593e-07
LOC_Os06g15330.MSUv7.0	-3.7994	5.04059	2.28487e-06	4.53675e-05		LOC_Os03g25280.MSUv7.0	4.82804	0.0825544	1.54162e-05	0.000387647		LOC_Os07g34260.MSUv7.0	-3.76627	0.490833	6.82434e-09	1.54593e-07
LOC_Os10g25300.MSUv7.0	4.7782	3.72488	2.28694e-06	4.53675e-05		LOC_Os02g03140.MSUv7.0	-8.99038	0.866066	1.5481e-05	0.000388568		LOC_Os02g32760.MSUv7.0	-1.85824	3.17046	6.97231e-09	1.57794e-07
LOC_Os08g24380.MSUv7.0	4.37899	3.7415	2.28694e-06	4.53675e-05		LOC_Os01g49529.MSUv7.0	1.45307	6.00749	1.54826e-05	0.000388568		LOC_Os06g05080.MSUv7.0	-1.42904	3.53977	7.16985e-09	1.6211e-07
LOC_Os03g61960.MSUv7.0	-3.51538	6.87748	2.29275e-06	4.5439e-05		LOC_Os07g43060.MSUv7.0	-1.22067	6.26996	1.5597e-05	0.000391062		LOC_Os02g14980.MSUv7.0	1.32066	5.00579	7.36398e-09	1.6634e-07
LOC_Os12g33180.MSUv7.0	4.10003	4.25322	2.31011e-06	4.57393e-05		LOC_Os04g45130.MSUv7.0	-1.5995	3.93014	1.56504e-05	0.000392024		LOC_Os09g28550.MSUv7.0	-2.09206	1.78663	7.4243e-09	1.67543e-07
LOC_Os03g20600.MSUv7.0	-4.70287	3.98434	2.32869e-06	4.59896e-05		LOC_Os07g46470.MSUv7.0	-6.57267	-1.37246	1.5694e-05	0.000392741		LOC_Os10g41550.MSUv7.0	1.46361	5.25715	7.46283e-09	1.68252e-07
LOC_Os08g20610.MSUv7.0	4.25646	3.93276	2.32869e-06	4.59896e-05		LOC_Os07g38590.MSUv7.0	1.92104	4.69883	1.57297e-05	0.000393257		LOC_Os06g02960.MSUv7.0	-1.84869	2.29734	7.88298e-09	1.77555e-07
LOC_Os04g09654.MSUv7.0	-4.46743	4.15072	2.32943e-06	4.59896e-05		LOC_Os04g19140.MSUv7.0	3.52718	0.852124	1.57617e-05	0.00039368		LOC_Os06g29790.MSUv7.0	-1.50945	3.20953	7.93999e-09	1.78669e-07
LOC_Os07g19400.MSUv7.0	3.89443	4.81941	2.37498e-06	4.68441e-05		LOC_Os01g47840.MSUv7.0	2.20664	3.22012	1.57937e-05	0.000393765		LOC_Os01g22900.MSUv7.0	1.42118	7.85279	8.06794e-09	1.81375e-07
LOC_Os03g61019.MSUv7.0	-4.81781	3.56362	2.43143e-06	4.78728e-05		LOC_Os07g01820.MSUv7.0	-2.63511	0.565047	1.57952e-05	0.000393765		LOC_Os07g26740.MSUv7.0	-1.15945	5.23473	8.40248e-09	1.88717e-07
LOC_Os04g53214.MSUv7.0	3.69937	5.36456	2.43178e-06	4.78728e-05		LOC_Os08g42600.MSUv7.0	2.28794	2.18698	1.58794e-05	0.000395487		LOC_Os02g52190.MSUv7.0	-2.3096	1.09593	8.44578e-09	1.89509e-07
LOC_Os10g41260.MSUv7.0	-3.79512	5.2512	2.43835e-06	4.78771e-05		LOC_Os01g09252.MSUv7.0	-1.26407	5.14547	1.59605e-05	0.000397127		LOC_Os02g52010.MSUv7.0	1.78781	4.85171	8.46192e-09	1.89691e-07
LOC_Os03g08810.MSUv7.0	-3.82878	4.94664	2.4398e-06	4.78771e-05		LOC_Os11g39310.MSUv7.0	3.02893	1.26638	1.60214e-05	0.000398264		LOC_Os04g54830.MSUv7.0	1.514	5.74029	8.57179e-09	1.91791e-07
LOC_Os01g59265.MSUv7.0	8.39653	2.81478	2.45054e-06	4.78771e-05		LOC_Os11g02240.MSUv7.0	1.67667	3.911	1.60668e-05	0.000398709		LOC_Os12g12514.MSUv7.0	-4.32777	-0.379073	8.60261e-09	1.92298e-07
LOC_Os12g13270.MSUv7.0	8.39653	2.81478	2.45054e-06	4.78771e-05		LOC_Os10g18370.MSUv7.0	-2.75227	0.183908	1.60698e-05	0.000398709		LOC_Os10g38610.MSUv7.0	-1.17347	5.60669	8.65889e-09	1.93374e-07
LOC_Os11g13750.MSUv7.0	-8.36505	2.90396	2.45054e-06	4.78771e-05		LOC_Os12g38860.MSUv7.0	2.00816	2.98954	1.61435e-05	0.000400087		LOC_Os12g04020.MSUv7.0	-1.04679	5.36195	8.90547e-09	1.98628e-07
LOC_Os03g44820.MSUv7.0	-8.36505	2.90396	2.45054e-06	4.78771e-05		LOC_Os01g19940.MSUv7.0	-1.37799	4.89159	1.61679e-05	0.000400087		LOC_Os12g06200.MSUv7.0	-1.19969	3.9125	8.91094e-09	1.98628e-07
LOC_Os09g35900.MSUv7.0	-8.36505	2.90396	2.45054e-06	4.78771e-05		LOC_Os01g16450.MSUv7.0	2.08923	4.94761	1.61717e-05	0.000400087		LOC_Os07g47194.MSUv7.0	2.51205	1.40621	9.24465e-09	2.05872e-07
LOC_Os03g05334.MSUv7.0	-8.36505	2.90396	2.45054e-06	4.78771e-05		LOC_Os06g48250.MSUv7.0	-1.92472	8.29303	1.61866e-05	0.000400087		LOC_Os05g45920.MSUv7.0	1.44167	3.63477	9.26259e-09	2.06077e-07
LOC_Os01g47110.MSUv7.0	5.70843	3.18454	2.46727e-06	4.78868e-05		LOC_Os03g12160.MSUv7.0	1.5099	4.3651	1.62278e-05	0.000400725		LOC_Os03g42520.MSUv7.0	2.54319	1.28336	9.43008e-09	2.09607e-07
LOC_Os12g09670.MSUv7.0	5.70843	3.18454	2.46727e-06	4.78868e-05		LOC_Os05g07740.MSUv7.0	1.36031	5.69849	1.62986e-05	0.000402054		LOC_Os05g05060.MSUv7.0	-2.25851	4.99886	9.50071e-09	2.10978e-07
LOC_Os02g02940.MSUv7.0	-5.4559	3.28271	2.46727e-06	4.78868e-05		LOC_Os08g15090.MSUv7.0	-1.64186	3.98484	1.63124e-05	0.000402054		LOC_Os03g01320.MSUv7.0	-1.98738	3.51488	9.68255e-09	2.14815e-07
LOC_Os07g46570.MSUv7.0	-5.4559	3.28271	2.46727e-06	4.78868e-05		LOC_Os08g08340.MSUv7.0	-3.099	1.02905	1.64121e-05	0.000404131		LOC_Os10g41100.MSUv7.0	-1.03064	5.29355	9.93482e-09	2.19919e-07
LOC_Os07g42520.MSUv7.0	-5.4559	3.28271	2.46727e-06	4.78868e-05		LOC_Os03g55260.MSUv7.0	3.67393	0.862177	1.65559e-05	0.000407287		LOC_Os03g27230.MSUv7.0	1.36393	4.25207	9.97159e-09	2.204e-07
LOC_Os06g06510.MSUv7.0	-5.4559	3.28271	2.46727e-06	4.78868e-05		LOC_Os12g06330.MSUv7.0	-1.46783	5.61062	1.66047e-05	0.000408103		LOC_Os12g37780.MSUv7.0	1.74407	2.4759	9.98513e-09	2.20493e-07
LOC_Os05g38860.MSUv7.0	-5.4559	3.28271	2.46727e-06	4.78868e-05		LOC_Os09g09490.MSUv7.0	2.17901	2.9068	1.66559e-05	0.000408977		LOC_Os03g14120.MSUv7.0	-1.10742	4.56613	1.0015e-08	2.20947e-07
LOC_Os08g45190.MSUv7.0	-4.2908	4.28897	2.48486e-06	4.8183e-05		LOC_Os05g03060.MSUv7.0	2.84659	1.16681	1.6758e-05	0.000411099		LOC_Os07g09340.MSUv7.0	1.14593	8.51797	1.01435e-08	2.23574e-07
LOC_Os05g27100.MSUv7.0	-3.64775	5.6166	2.48802e-06	4.81989e-05		LOC_Os09g14450.MSUv7.0	1.94202	2.90907	1.68045e-05	0.000411852		LOC_Os01g61460.MSUv7.0	1.60267	4.04901	1.03222e-08	2.273e-07
LOC_Os08g37490.MSUv7.0	-3.53893	6.38726	2.49397e-06	4.8269e-05		LOC_Os02g04640.MSUv7.0	-1.29153	6.20414	1.68877e-05	0.000413504		LOC_Os04g52260.MSUv7.0	-2.88166	7.74282	1.03475e-08	2.27645e-07
LOC_Os12g33610.MSUv7.0	-3.55386	6.32194	2.507e-06	4.84757e-05		LOC_Os03g49150.MSUv7.0	-1.27916	6.58162	1.70339e-05	0.000416692		LOC_Os03g44150.MSUv7.0	1.38424	6.93624	1.04845e-08	2.30444e-07
LOC_Os11g40390.MSUv7.0	4.75777	3.70575	2.53232e-06	4.88737e-05		LOC_Os07g06680.MSUv7.0	1.8786	5.2977	1.70626e-05	0.000417004		LOC_Os07g01810.MSUv7.0	3.98156	1.08402	1.0534e-08	2.31317e-07
LOC_Os01g12374.MSUv7.0	4.35856	3.72259	2.53232e-06	4.88737e-05		LOC_Os03g17760.MSUv7.0	2.96696	4.07218	1.71164e-05	0.000417736		LOC_Os08g01770.MSUv7.0	-1.1277	8.73767	1.05443e-08	2.3133e-07
LOC_Os06g03860.MSUv7.0	3.43473	7.5278	2.53978e-06	4.89719e-05		LOC_Os08g02300.MSUv7.0	2.61968	1.67927	1.71245e-05	0.000417736		LOC_Os03g37810.MSUv7.0	-1.87137	2.9205	1.0572e-08	2.31723e-07
LOC_Os01g44990.MSUv7.0	3.50015	6.68163	2.56128e-06	4.93404e-05		LOC_Os03g38500.MSUv7.0	-1.41154	4.27583	1.72508e-05	0.000420424		LOC_Os05g38860.MSUv7.0	3.9046	-0.242775	1.08561e-08	2.37728e-07
LOC_Os05g41790.MSUv7.0	3.58273	5.92895	2.59181e-06	4.9882e-05		LOC_Os10g09240.MSUv7.0	-4.01771	0.751892	1.72721e-05	0.00042055		LOC_Os12g08830.MSUv7.0	-1.25391	8.45934	1.0873e-08	2.37879e-07
LOC_Os03g06670.MSUv7.0	-4.15849	4.41506	2.60764e-06	5.00468e-05		LOC_Os03g50860.MSUv7.0	1.37089	5.25084	1.72963e-05	0.000420748		LOC_Os03g05750.MSUv7.0	2.21195	2.65312	1.09079e-08	2.38421e-07
LOC_Os04g30930.MSUv7.0	4.0207	4.36605	2.60764e-06	5.00468e-05		LOC_Os01g20880.MSUv7.0	2.51839	1.748	1.75737e-05	0.000427098		LOC_Os03g63400.MSUv7.0	-1.22367	5.18547	1.0943e-08	2.38967e-07
LOC_Os11g07870.MSUv7.0	4.0207	4.36605	2.60764e-06	5.00468e-05		LOC_Os03g52390.MSUv7.0	-1.53155	8.03844	1.76238e-05	0.000427917		LOC_Os10g39920.MSUv7.0	1.96391	1.99793	1.10832e-08	2.41806e-07
LOC_Os09g01000.MSUv7.0	3.59073	5.69312	2.61529e-06	5.0147e-05		LOC_Os09g30330.MSUv7.0	2.16095	2.65945	1.77387e-05	0.000430308		LOC_Os11g04990.MSUv7.0	-1.26527	3.33746	1.11947e-08	2.44014e-07
LOC_Os04g33450.MSUv7.0	-3.75009	5.30652	2.66829e-06	5.11159e-05		LOC_Os08g38320.MSUv7.0	1.39351	4.97222	1.7764e-05	0.000430521		LOC_Os06g03670.MSUv7.0	3.30563	2.37949	1.126e-08	2.4521e-07
LOC_Os01g10210.MSUv7.0	-3.81335	5.16454	2.69876e-06	5.16517e-05		LOC_Os02g10020.MSUv7.0	2.42538	2.17758	1.78577e-05	0.000432391		LOC_Os04g11195.MSUv7.0	-1.9433	2.15623	1.13376e-08	2.46673e-07
LOC_Os07g26690.MSUv7.0	-3.46388	6.95923	2.70912e-06	5.18019e-05		LOC_Os01g15480.MSUv7.0	2.11582	3.04324	1.79055e-05	0.000433148		LOC_Os03g08320.MSUv7.0	2.53519	5.37086	1.13635e-08	2.47011e-07
LOC_Os01g60740.MSUv7.0	-3.4372	7.35848	2.71622e-06	5.18895e-05		LOC_Os05g12150.MSUv7.0	3.26096	0.314467	1.80115e-05	0.000435308		LOC_Os01g38359.MSUv7.0	-1.06803	5.01122	1.14066e-08	2.47719e-07
LOC_Os02g24598.MSUv7.0	-3.77085	5.01469	2.73051e-06	5.21144e-05		LOC_Os01g33810.MSUv7.0	2.25843	2.74345	1.80486e-05	0.000435803		LOC_Os09g29070.MSUv7.0	-1.15075	6.4211	1.14312e-08	2.48026e-07
LOC_Os11g18730.MSUv7.0	-4.42759	4.11443	2.73841e-06	5.21706e-05		LOC_Os03g05680.MSUv7.0	2.89732	1.86976	1.8084e-05	0.000436253		LOC_Os02g07690.MSUv7.0	2.25749	3.46154	1.18453e-08	2.56711e-07
LOC_Os01g45700.MSUv7.0	-4.79767	3.54546	2.73851e-06	5.21706e-05		LOC_Os09g32320.MSUv7.0	1.79179	5.44436	1.82251e-05	0.000439252		LOC_Os02g04640.MSUv7.0	1.44135	6.06673	1.18532e-08	2.56711e-07
LOC_Os09g37930.MSUv7.0	3.65957	5.46384	2.75727e-06	5.24797e-05		LOC_Os07g39360.MSUv7.0	-1.86473	2.91374	1.82884e-05	0.000439987		LOC_Os07g33650.MSUv7.0	-1.60283	2.60104	1.19415e-08	2.58273e-07
LOC_Os02g58139.MSUv7.0	3.56312	6.03934	2.76636e-06	5.26041e-05		LOC_Os08g19240.MSUv7.0	-4.82436	-1.48345	1.82893e-05	0.000439987		LOC_Os06g47230.MSUv7.0	-1.14107	8.93651	1.19473e-08	2.58273e-07
LOC_Os12g29160.MSUv7.0	4.73705	3.68636	2.80694e-06	5.32777e-05		LOC_Os03g17660.MSUv7.0	-1.29815	4.97203	1.84147e-05	0.000442596		LOC_Os04g52630.MSUv7.0	2.21344	1.81492	1.19581e-08	2.58273e-07
LOC_Os01g56260.MSUv7.0	4.73705	3.68636	2.80694e-06	5.32777e-05		LOC_Os03g60560.MSUv7.0	-1.80598	3.52247	1.84486e-05	0.000443003		LOC_Os09g03200.MSUv7.0	4.15221	0.618984	1.23312e-08	2.65604e-07
LOC_Os10g06540.MSUv7.0	-3.77057	5.22886	2.84316e-06	5.38841e-05		LOC_Os03g01740.MSUv7.0	-1.47549	6.38108	1.85299e-05	0.000444548		LOC_Os06g50960.MSUv7.0	-1.79895	2.8288	1.24267e-08	2.67234e-07
LOC_Os07g33330.MSUv7.0	3.58001	5.68328	2.84411e-06	5.38841e-05		LOC_Os04g53640.MSUv7.0	1.9063	3.74104	1.86242e-05	0.0004464		LOC_Os03g08624.MSUv7.0	2.49818	1.2832	1.24295e-08	2.67234e-07
LOC_Os02g14900.MSUv7.0	3.51469	6.11281	2.85326e-06	5.4008e-05		LOC_Os12g37980.MSUv7.0	1.76991	4.7537	1.87225e-05	0.000448345		LOC_Os10g37980.MSUv7.0	-1.47896	6.5212	1.24616e-08	2.6768e-07
LOC_Os05g10930.MSUv7.0	-3.73832	5.29581	2.87234e-06	5.43194e-05		LOC_Os07g43400.MSUv7.0	-3.93742	-0.347714	1.88016e-05	0.000449826		LOC_Os04g49360.MSUv7.0	2.51885	1.81162	1.25395e-08	2.69109e-07
LOC_Os05g03050.MSUv7.0	8.35817	2.77904	2.94065e-06	5.52568e-05		LOC_Os01g21420.MSUv7.0	-1.41497	4.44785	1.88201e-05	0.000449856		LOC_Os02g52210.MSUv7.0	1.57409	4.8015	1.25881e-08	2.69908e-07
LOC_Os06g21720.MSUv7.0	8.35817	2.77904	2.94065e-06	5.52568e-05		LOC_Os02g33820.MSUv7.0	-1.44761	10.0137	1.88448e-05	0.000450036		LOC_Os02g40700.MSUv7.0	-1.52525	4.06332	1.32066e-08	2.82658e-07
LOC_Os04g11040.MSUv7.0	-8.33273	2.87493	2.94065e-06	5.52568e-05		LOC_Os01g05120.MSUv7.0	-3.08092	0.516008	1.89322e-05	0.00045171		LOC_Os05g46580.MSUv7.0	-1.21858	3.57011	1.32445e-08	2.8309e-07
LOC_Os08g09000.MSUv7.0	-8.33273	2.87493	2.94065e-06	5.52568e-05		LOC_Os04g57890.MSUv7.0	1.67406	6.08258	1.90772e-05	0.000454755		LOC_Os03g49830.MSUv7.0	-1.89683	1.30433	1.32507e-08	2.8309e-07
LOC_Os04g16844.MSUv7.0	-8.33273	2.87493	2.94065e-06	5.52568e-05		LOC_Os04g56560.MSUv7.0	-2.36862	3.28785	1.91008e-05	0.000454902		LOC_Os01g20204.MSUv7.0	6.5207	-0.889488	1.33052e-08	2.83995e-07
LOC_Os04g54590.MSUv7.0	-8.33273	2.87493	2.94065e-06	5.52568e-05		LOC_Os02g18070.MSUv7.0	4.38178	-0.214826	1.92945e-05	0.000459096		LOC_Os01g50616.MSUv7.0	1.08474	4.54716	1.344e-08	2.86616e-07
LOC_Os02g52700.MSUv7.0	-8.33273	2.87493	2.94065e-06	5.52568e-05		LOC_Os09g12430.MSUv7.0	3.579	0.595948	1.93804e-05	0.000460673		LOC_Os05g41490.MSUv7.0	2.2445	2.16967	1.34646e-08	2.86881e-07
LOC_Os11g06130.MSUv7.0	3.50975	6.21728	2.94332e-06	5.52568e-05		LOC_Os05g34760.MSUv7.0	1.38481	5.04771	1.93996e-05	0.000460673		LOC_Os07g10256.MSUv7.0	-1.34948	5.54685	1.35234e-08	2.87875e-07
LOC_Os09g15044.MSUv7.0	-3.79826	4.91897	2.95028e-06	5.53373e-05		LOC_Os02g42960.MSUv7.0	-2.01413	2.15404	1.94306e-05	0.000460673		LOC_Os12g02385.MSUv7.0	2.59113	1.13054	1.39082e-08	2.95537e-07
LOC_Os05g13580.MSUv7.0	-3.50821	6.35932	2.97636e-06	5.57757e-05		LOC_Os11g15340.MSUv7.0	-3.24359	2.40934	1.94313e-05	0.000460673		LOC_Os05g02760.MSUv7.0	2.84954	1.5281	1.39084e-08	2.95537e-07
LOC_Os01g71100.MSUv7.0	3.66908	5.26357	2.98075e-06	5.58073e-05		LOC_Os05g42360.MSUv7.0	4.46204	0.871992	1.95887e-05	0.000463983		LOC_Os05g31140.MSUv7.0	-1.59627	5.37854	1.41627e-08	3.00607e-07
LOC_Os01g21420.MSUv7.0	3.55207	5.94487	3.00251e-06	5.61226e-05		LOC_Os04g49150.MSUv7.0	-4.95447	-0.82522	1.96235e-05	0.000464388		LOC_Os09g25460.MSUv7.0	-1.10216	5.19016	1.41724e-08	3.00607e-07
LOC_Os01g44120.MSUv7.0	-3.7038	5.35465	3.00302e-06	5.61226e-05		LOC_Os01g47635.MSUv7.0	2.9898	2.01582	1.97526e-05	0.00046702		LOC_Os08g35160.MSUv7.0	-1.75217	3.04842	1.43877e-08	3.049e-07
LOC_Os07g06830.MSUv7.0	-3.8865	4.72208	3.01003e-06	5.61518e-05		LOC_Os12g05620.MSUv7.0	-5.64659	-0.894072	1.97752e-05	0.000467132		LOC_Os09g25610.MSUv7.0	-2.74221	1.18076	1.44304e-08	3.05532e-07
LOC_Os02g51620.MSUv7.0	-3.8865	4.72208	3.01003e-06	5.61518e-05		LOC_Os02g06340.MSUv7.0	2.09068	3.17463	1.99998e-05	0.000472011		LOC_Os04g49620.MSUv7.0	-1.25177	4.71104	1.46168e-08	3.09202e-07
LOC_Os01g01640.MSUv7.0	-4.02472	4.50324	3.06707e-06	5.71127e-05		LOC_Os07g40224.MSUv7.0	2.33208	2.25249	2.0038e-05	0.000472485		LOC_Os10g14870.MSUv7.0	-1.36762	7.54471	1.46367e-08	3.09346e-07
LOC_Os05g01560.MSUv7.0	-4.02472	4.50324	3.06707e-06	5.71127e-05		LOC_Os10g02500.MSUv7.0	2.04495	2.6464	2.00796e-05	0.000473037		LOC_Os01g04350.MSUv7.0	-1.49218	6.43452	1.52199e-08	3.21385e-07
LOC_Os05g31680.MSUv7.0	3.57279	5.56664	3.07056e-06	5.71263e-05		LOC_Os02g39880.MSUv7.0	-1.39735	4.41134	2.02495e-05	0.000476239		LOC_Os12g41720.MSUv7.0	-2.1885	1.71297	1.53317e-08	3.23168e-07
LOC_Os03g04650.MSUv7.0	-4.77724	3.52707	3.08876e-06	5.73615e-05		LOC_Os11g42430.MSUv7.0	4.00747	1.61876	2.02599e-05	0.000476239		LOC_Os01g72330.MSUv7.0	1.17603	6.13458	1.53946e-08	3.24206e-07
LOC_Os12g25120.MSUv7.0	-4.77724	3.52707	3.08876e-06	5.73615e-05		LOC_Os01g66850.MSUv7.0	-2.59484	1.27753	2.02701e-05	0.000476239		LOC_Os03g12990.MSUv7.0	-1.06757	7.27452	1.57782e-08	3.31987e-07
LOC_Os05g25400.MSUv7.0	-4.24236	4.24492	3.10242e-06	5.75635e-05		LOC_Os03g23960.MSUv7.0	2.61793	2.84742	2.03379e-05	0.000476666		LOC_Os05g44330.MSUv7.0	1.21292	4.14309	1.61634e-08	3.3979e-07
LOC_Os12g27370.MSUv7.0	3.50119	6.1377	3.10975e-06	5.75959e-05		LOC_Os01g09280.MSUv7.0	-1.46002	4.83259	2.03386e-05	0.000476666		LOC_Os10g01080.MSUv7.0	-1.6196	6.66968	1.64676e-08	3.45877e-07
LOC_Os05g01180.MSUv7.0	3.50119	6.1377	3.10975e-06	5.75959e-05		LOC_Os01g24420.MSUv7.0	1.68809	5.76202	2.0343e-05	0.000476666		LOC_Os02g19924.MSUv7.0	1.44674	5.54942	1.67892e-08	3.52319e-07
LOC_Os11g34150.MSUv7.0	3.46642	6.51884	3.11271e-06	5.75991e-05		LOC_Os03g50490.MSUv7.0	-2.45273	3.97503	2.03707e-05	0.000476886		LOC_Os01g66890.MSUv7.0	-1.08927	5.71622	1.68886e-08	3.54092e-07
LOC_Os02g13400.MSUv7.0	3.40589	7.38957	3.14524e-06	5.81489e-05		LOC_Os06g37224.MSUv7.0	-5.75911	1.38907	2.04621e-05	0.000478597		LOC_Os11g42790.MSUv7.0	1.07116	6.69917	1.71649e-08	3.59567e-07
LOC_Os03g31026.MSUv7.0	3.42609	7.02754	3.17217e-06	5.85943e-05		LOC_Os02g50350.MSUv7.0	-1.16616	8.17587	2.04823e-05	0.00047864		LOC_Os02g05890.MSUv7.0	1.2914	4.42551	1.74313e-08	3.64824e-07
LOC_Os03g13210.MSUv7.0	-3.78066	5.13481	3.17635e-06	5.86192e-05		LOC_Os05g43252.MSUv7.0	-1.14043	7.66839	2.05068e-05	0.000478785		LOC_Os02g37910.MSUv7.0	1.37432	4.33366	1.74489e-08	3.64869e-07
LOC_Os01g73140.MSUv7.0	-3.57571	5.68528	3.18411e-06	5.86576e-05		LOC_Os06g11812.MSUv7.0	-2.45166	1.27356	2.05442e-05	0.000479231		LOC_Os03g06610.MSUv7.0	6.45772	-0.945066	1.76328e-08	3.68388e-07
LOC_Os12g35465.MSUv7.0	3.55833	5.66339	3.18411e-06	5.86576e-05		LOC_Os09g36550.MSUv7.0	1.66234	3.95176	2.05839e-05	0.000479314		LOC_Os09g23660.MSUv7.0	-1.14502	6.81969	1.78432e-08	3.72455e-07
LOC_Os01g71820.MSUv7.0	-4.11414	4.37479	3.19732e-06	5.88483e-05		LOC_Os04g16450.MSUv7.0	1.99528	6.91871	2.05897e-05	0.000479314		LOC_Os09g16330.MSUv7.0	1.1933	6.08547	1.79928e-08	3.75247e-07
LOC_Os08g38300.MSUv7.0	-3.68667	5.33909	3.22502e-06	5.93053e-05		LOC_Os11g37100.MSUv7.0	2.6758	2.15222	2.06028e-05	0.000479314		LOC_Os09g34140.MSUv7.0	1.36526	4.85628	1.82564e-08	3.80409e-07
LOC_Os03g63400.MSUv7.0	-3.63902	5.46077	3.24697e-06	5.95811e-05		LOC_Os10g35580.MSUv7.0	2.26638	2.66658	2.06383e-05	0.000479713		LOC_Os07g19550.MSUv7.0	2.40096	2.13861	1.83917e-08	3.8289e-07
LOC_Os03g56850.MSUv7.0	3.8184	4.8623	3.24867e-06	5.95811e-05		LOC_Os03g27280.MSUv7.0	-1.24261	6.61652	2.0822e-05	0.000483552		LOC_Os03g56260.MSUv7.0	1.23536	3.75329	1.86635e-08	3.8782e-07
LOC_Os02g41860.MSUv7.0	-3.77495	4.89786	3.24867e-06	5.95811e-05		LOC_Os04g03796.MSUv7.0	9.95592	8.89459	2.08889e-05	0.000484674		LOC_Os09g26670.MSUv7.0	-1.38835	4.42701	1.87059e-08	3.8782e-07
LOC_Os05g24970.MSUv7.0	-3.47301	6.43813	3.26051e-06	5.97452e-05		LOC_Os01g66200.MSUv7.0	1.40563	5.5744	2.09494e-05	0.000485647		LOC_Os01g02900.MSUv7.0	1.54983	3.0343	1.87105e-08	3.8782e-07
LOC_Os08g45240.MSUv7.0	3.69636	4.95263	3.27348e-06	5.99297e-05		LOC_Os09g02270.MSUv7.0	-1.20127	8.65064	2.0971e-05	0.000485717		LOC_Os02g05610.MSUv7.0	3.07974	0.792569	1.88871e-08	3.90847e-07
LOC_Os11g17970.MSUv7.0	-5.40627	3.23804	3.28997e-06	6.00718e-05		LOC_Os04g54930.MSUv7.0	1.72652	4.10049	2.10078e-05	0.000486138		LOC_Os05g27780.MSUv7.0	2.39162	4.69522	1.88896e-08	3.90847e-07
LOC_Os06g14350.MSUv7.0	-5.40627	3.23804	3.28997e-06	6.00718e-05		LOC_Os11g02730.MSUv7.0	-1.83953	3.11093	2.11432e-05	0.000488606		LOC_Os03g11510.MSUv7.0	-1.73399	2.6518	1.92891e-08	3.98683e-07
LOC_Os04g47250.MSUv7.0	-5.40627	3.23804	3.28997e-06	6.00718e-05		LOC_Os03g59650.MSUv7.0	2.36539	2.0257	2.11518e-05	0.000488606		LOC_Os03g51010.MSUv7.0	1.11418	5.04656	1.9302e-08	3.98683e-07
LOC_Os12g32660.MSUv7.0	3.68201	5.03105	3.29352e-06	6.00834e-05		LOC_Os02g55410.MSUv7.0	1.84571	3.67964	2.12063e-05	0.00048943		LOC_Os08g10550.MSUv7.0	1.13501	4.25004	1.93601e-08	3.99535e-07
LOC_Os08g34720.MSUv7.0	-3.49794	6.14404	3.30843e-06	6.03023e-05		LOC_Os03g58010.MSUv7.0	-1.46333	4.58886	2.15189e-05	0.000496208		LOC_Os03g19270.MSUv7.0	2.92135	0.272024	1.98409e-08	4.08743e-07
LOC_Os01g42620.MSUv7.0	3.90104	4.56836	3.3193e-06	6.04469e-05		LOC_Os08g14230.MSUv7.0	2.5474	3.80223	2.15934e-05	0.000497486		LOC_Os03g04270.MSUv7.0	1.11276	4.39946	2.00133e-08	4.11921e-07
LOC_Os07g02940.MSUv7.0	-4.22999	4.23369	3.34433e-06	6.06849e-05		LOC_Os03g18140.MSUv7.0	1.56319	5.19952	2.16844e-05	0.000499143		LOC_Os08g10320.MSUv7.0	1.08082	5.18692	2.003e-08	4.11921e-07
LOC_Os12g33240.MSUv7.0	-4.22999	4.23369	3.34433e-06	6.06849e-05		LOC_Os12g02200.MSUv7.0	1.42978	4.72498	2.20268e-05	0.000506578		LOC_Os01g58760.MSUv7.0	-1.51162	2.38456	2.01511e-08	4.14052e-07
LOC_Os11g47180.MSUv7.0	4.04179	4.19931	3.34433e-06	6.06849e-05		LOC_Os03g03570.MSUv7.0	2.03831	3.70658	2.22497e-05	0.000510907		LOC_Os04g51150.MSUv7.0	1.36828	4.33972	2.02424e-08	4.15566e-07
LOC_Os05g35500.MSUv7.0	-3.65614	5.39622	3.35e-06	6.06849e-05		LOC_Os05g04440.MSUv7.0	2.95606	4.01995	2.22542e-05	0.000510907		LOC_Os06g12740.MSUv7.0	-1.67219	2.80379	2.03567e-08	4.17551e-07
LOC_Os10g25487.MSUv7.0	3.63611	5.37589	3.35e-06	6.06849e-05		LOC_Os02g48360.MSUv7.0	2.46088	4.80138	2.25036e-05	0.000516179		LOC_Os04g39380.MSUv7.0	-4.86522	-1.20592	2.07295e-08	4.24829e-07
LOC_Os08g12740.MSUv7.0	3.63611	5.37589	3.35e-06	6.06849e-05		LOC_Os02g32840.MSUv7.0	-1.31201	4.82147	2.25683e-05	0.000517211		LOC_Os04g40910.MSUv7.0	1.07027	6.37305	2.08655e-08	4.27245e-07
LOC_Os03g08500.MSUv7.0	-3.37121	7.79106	3.42157e-06	6.18641e-05		LOC_Os08g08020.MSUv7.0	2.95289	1.54785	2.26319e-05	0.000518213		LOC_Os09g19229.MSUv7.0	-2.98876	1.44271	2.12341e-08	4.34418e-07
LOC_Os05g41030.MSUv7.0	-4.10284	4.36454	3.4253e-06	6.18641e-05		LOC_Os12g42280.MSUv7.0	-1.94865	5.37933	2.28608e-05	0.000522996		LOC_Os02g40454.MSUv7.0	-1.01244	5.303	2.20006e-08	4.4971e-07
LOC_Os04g34984.MSUv7.0	3.98048	4.32884	3.4253e-06	6.18641e-05		LOC_Os08g40170.MSUv7.0	1.87298	3.51581	2.29764e-05	0.000525181		LOC_Os01g12210.MSUv7.0	-1.44442	4.2305	2.21587e-08	4.52551e-07
LOC_Os06g51530.MSUv7.0	3.68743	4.94443	3.42707e-06	6.18641e-05		LOC_Os08g07970.MSUv7.0	-1.23096	8.25519	2.30187e-05	0.000525687		LOC_Os01g72370.MSUv7.0	-4.38893	7.22668	2.22594e-08	4.54214e-07
LOC_Os02g47320.MSUv7.0	4.31681	3.68403	3.45984e-06	6.2401e-05		LOC_Os01g64000.MSUv7.0	-2.94297	0.820397	2.31149e-05	0.000526862		LOC_Os09g20240.MSUv7.0	-1.08027	7.20346	2.25069e-08	4.5887e-07
LOC_Os09g32500.MSUv7.0	-3.60826	5.50873	3.46964e-06	6.24686e-05		LOC_Os12g14699.MSUv7.0	2.22969	2.34483	2.31282e-05	0.000526862		LOC_Os10g40710.MSUv7.0	-5.56851	-0.645994	2.32834e-08	4.74291e-07
LOC_Os01g11230.MSUv7.0	-3.60826	5.50873	3.46964e-06	6.24686e-05		LOC_Os01g27150.MSUv7.0	1.74267	7.1245	2.31306e-05	0.000526862		LOC_Os01g53220.MSUv7.0	3.30935	1.71749	2.33082e-08	4.74389e-07
LOC_Os04g57180.MSUv7.0	3.9307	4.44776	3.48186e-06	6.2634e-05		LOC_Os12g13670.MSUv7.0	1.40477	4.76132	2.32455e-05	0.000529018		LOC_Os04g57810.MSUv7.0	1.32684	6.02202	2.35841e-08	4.79591e-07
LOC_Os10g31990.MSUv7.0	5.04077	3.43389	3.48888e-06	6.26512e-05		LOC_Os02g33330.MSUv7.0	-2.57305	1.16667	2.34569e-05	0.000533306		LOC_Os07g46510.MSUv7.0	-1.84444	2.60766	2.40559e-08	4.88765e-07
LOC_Os04g28250.MSUv7.0	-4.75653	3.50843	3.48888e-06	6.26512e-05		LOC_Os04g56939.MSUv7.0	-1.40116	4.82212	2.34748e-05	0.000533306		LOC_Os02g52370.MSUv7.0	1.79532	3.82902	2.43599e-08	4.94517e-07
LOC_Os05g34240.MSUv7.0	4.1028	4.04187	3.50771e-06	6.29346e-05		LOC_Os08g09810.MSUv7.0	2.58963	1.2113	2.35627e-05	0.00053484		LOC_Os02g49230.MSUv7.0	1.78093	2.77894	2.4395e-08	4.94805e-07
LOC_Os07g43810.MSUv7.0	-3.35704	8.18456	3.51169e-06	6.29513e-05		LOC_Os03g54750.MSUv7.0	2.21081	2.99697	2.3652e-05	0.000535764		LOC_Os09g37240.MSUv7.0	1.68293	3.04243	2.46334e-08	4.98797e-07
LOC_Os08g21561.MSUv7.0	3.52045	6.0002	3.53344e-06	6.30894e-05		LOC_Os10g02210.MSUv7.0	4.50182	-0.108681	2.36531e-05	0.000535764		LOC_Os03g04770.MSUv7.0	1.05554	7.83849	2.4634e-08	4.98797e-07
LOC_Os02g53990.MSUv7.0	8.31877	2.7424	3.54078e-06	6.30894e-05		LOC_Os01g04160.MSUv7.0	2.21438	2.02183	2.36835e-05	0.000535764		LOC_Os01g42120.MSUv7.0	-1.35373	2.89297	2.48327e-08	5.02389e-07
LOC_Os08g10604.MSUv7.0	8.31877	2.7424	3.54078e-06	6.30894e-05		LOC_Os01g64850.MSUv7.0	-7.19747	1.90145	2.36855e-05	0.000535764		LOC_Os10g04370.MSUv7.0	5.07723	-0.665439	2.52587e-08	5.10572e-07
LOC_Os06g06460.MSUv7.0	-8.29967	2.84529	3.54078e-06	6.30894e-05		LOC_Os11g12530.MSUv7.0	1.13522	7.3098	2.37766e-05	0.000537359		LOC_Os12g41230.MSUv7.0	1.93095	1.29606	2.5309e-08	5.11151e-07
LOC_Os07g10530.MSUv7.0	-8.29967	2.84529	3.54078e-06	6.30894e-05		LOC_Os04g58970.MSUv7.0	-1.81486	3.09805	2.38068e-05	0.000537576		LOC_Os05g50550.MSUv7.0	-1.10193	9.47674	2.53552e-08	5.11648e-07
LOC_Os04g46990.MSUv7.0	-8.29967	2.84529	3.54078e-06	6.30894e-05		LOC_Os02g35710.MSUv7.0	-2.64435	0.763191	2.39143e-05	0.000539372		LOC_Os09g04160.MSUv7.0	1.16544	5.74072	2.55383e-08	5.14902e-07
LOC_Os08g40060.MSUv7.0	-8.29967	2.84529	3.54078e-06	6.30894e-05		LOC_Os05g41390.MSUv7.0	2.1675	2.75578	2.39276e-05	0.000539372		LOC_Os08g07240.MSUv7.0	4.3858	-0.584133	2.66455e-08	5.36311e-07
LOC_Os05g05310.MSUv7.0	3.82506	4.75526	3.56788e-06	6.34628e-05		LOC_Os12g03080.MSUv7.0	2.61372	2.75254	2.39923e-05	0.000540364		LOC_Os01g54620.MSUv7.0	2.35274	1.93383	2.68421e-08	5.39809e-07
LOC_Os01g64770.MSUv7.0	3.82506	4.75526	3.56788e-06	6.34628e-05		LOC_Os03g14400.MSUv7.0	-1.84433	2.71286	2.40203e-05	0.000540389		LOC_Os02g54600.MSUv7.0	2.05958	3.69303	2.68654e-08	5.39819e-07
LOC_Os02g57800.MSUv7.0	3.79943	4.84479	3.58054e-06	6.35785e-05		LOC_Os05g30890.MSUv7.0	-4.42639	1.30806	2.40347e-05	0.000540389		LOC_Os06g43350.MSUv7.0	-1.01895	4.65781	2.69351e-08	5.40761e-07
LOC_Os10g02380.MSUv7.0	-3.75919	4.88361	3.58054e-06	6.35785e-05		LOC_Os01g74490.MSUv7.0	-1.42022	5.47798	2.41183e-05	0.0005418		LOC_Os05g04584.MSUv7.0	1.18731	4.66081	2.80133e-08	5.61453e-07
LOC_Os07g46480.MSUv7.0	-3.72659	5.18891	3.59579e-06	6.37764e-05		LOC_Os05g22300.MSUv7.0	-8.2253	0.11639	2.41683e-05	0.000542045		LOC_Os05g34980.MSUv7.0	-1.7483	2.48444	2.92109e-08	5.84959e-07
LOC_Os12g39860.MSUv7.0	-3.44815	6.45069	3.60474e-06	6.37764e-05		LOC_Os01g58690.MSUv7.0	-1.61747	3.72401	2.41707e-05	0.000542045		LOC_Os03g44630.MSUv7.0	6.66948	-0.794368	2.93111e-08	5.86471e-07
LOC_Os04g16680.MSUv7.0	-3.39974	7.1282	3.60593e-06	6.37764e-05		LOC_Os08g07850.MSUv7.0	1.91419	3.55988	2.45224e-05	0.00054946		LOC_Os09g37480.MSUv7.0	-1.98016	2.97534	2.98046e-08	5.95841e-07
LOC_Os04g24600.MSUv7.0	-4.21751	4.22238	3.60713e-06	6.37764e-05		LOC_Os05g27340.MSUv7.0	-1.27062	6.12925	2.45648e-05	0.000549939		LOC_Os10g21050.MSUv7.0	4.97476	-0.70507	3.00521e-08	6.00281e-07
LOC_Os02g40900.MSUv7.0	4.02686	4.18551	3.60713e-06	6.37764e-05		LOC_Os03g01710.MSUv7.0	1.35371	5.59113	2.4641e-05	0.000551173		LOC_Os02g55150.MSUv7.0	1.26195	3.76318	3.03906e-08	6.06529e-07
LOC_Os06g04240.MSUv7.0	-3.39051	7.27889	3.67676e-06	6.49519e-05		LOC_Os08g20680.MSUv7.0	-6.80046	0.307465	2.47033e-05	0.000552085		LOC_Os02g07910.MSUv7.0	-1.17905	6.94262	3.07288e-08	6.12762e-07
LOC_Os07g49010.MSUv7.0	3.47059	6.03423	3.68783e-06	6.50918e-05		LOC_Os01g41650.MSUv7.0	2.68804	1.10794	2.47299e-05	0.000552085		LOC_Os08g10080.MSUv7.0	-1.15242	4.75597	3.09917e-08	6.17484e-07
LOC_Os01g64690.MSUv7.0	-3.75125	4.87643	3.76031e-06	6.63144e-05		LOC_Os05g29880.MSUv7.0	1.84219	3.56813	2.47451e-05	0.000552085		LOC_Os02g04510.MSUv7.0	-1.24484	7.95926	3.12717e-08	6.22538e-07
LOC_Os01g71106.MSUv7.0	3.50917	5.94834	3.79297e-06	6.68333e-05		LOC_Os01g51880.MSUv7.0	-2.29861	1.85264	2.48589e-05	0.00055415		LOC_Os03g33520.MSUv7.0	7.06834	-0.505019	3.16798e-08	6.30133e-07
LOC_Os03g51350.MSUv7.0	5.64845	3.12853	3.81109e-06	6.70382e-05		LOC_Os11g37040.MSUv7.0	1.60898	4.38479	2.49039e-05	0.000554679		LOC_Os08g03350.MSUv7.0	1.48496	6.4836	3.17118e-08	6.30238e-07
LOC_Os10g06630.MSUv7.0	-5.3808	3.21516	3.81109e-06	6.70382e-05		LOC_Os03g26791.MSUv7.0	-1.37974	4.43311	2.49758e-05	0.000555807		LOC_Os06g13470.MSUv7.0	-2.71408	1.0558	3.18308e-08	6.32072e-07
LOC_Os08g05960.MSUv7.0	-4.20493	4.21097	3.89279e-06	6.8417e-05		LOC_Os07g13980.MSUv7.0	2.83933	0.610282	2.5014e-05	0.000556183		LOC_Os04g01740.MSUv7.0	5.01663	-0.716192	3.18674e-08	6.32268e-07
LOC_Os03g40194.MSUv7.0	3.42572	6.42533	3.92065e-06	6.88481e-05		LOC_Os07g22580.MSUv7.0	2.64337	2.059	2.50703e-05	0.00055696		LOC_Os01g20206.MSUv7.0	2.27378	2.59557	3.19405e-08	6.33187e-07
LOC_Os03g60120.MSUv7.0	-4.07996	4.34381	3.93679e-06	6.88954e-05		LOC_Os07g48410.MSUv7.0	1.16938	6.86763	2.52007e-05	0.000559382		LOC_Os05g33960.MSUv7.0	3.49662	0.595623	3.21072e-08	6.35599e-07
LOC_Os09g36700.MSUv7.0	-3.70447	4.95464	3.9374e-06	6.88954e-05		LOC_Os01g68580.MSUv7.0	3.32236	2.45168	2.52641e-05	0.000560314		LOC_Os09g17630.MSUv7.0	-1.31696	4.50382	3.24728e-08	6.40519e-07
LOC_Os03g33570.MSUv7.0	5.01573	3.41052	3.94671e-06	6.88954e-05		LOC_Os11g38790.MSUv7.0	-1.18609	7.00844	2.54609e-05	0.000564146		LOC_Os01g03720.MSUv7.0	2.58392	1.71911	3.26293e-08	6.4307e-07
LOC_Os09g07764.MSUv7.0	-4.73551	3.48955	3.94671e-06	6.88954e-05		LOC_Os02g01490.MSUv7.0	2.04885	5.17223	2.54801e-05	0.000564146		LOC_Os03g14530.MSUv7.0	-1.40613	3.73854	3.30207e-08	6.50241e-07
LOC_Os09g27260.MSUv7.0	-4.73551	3.48955	3.94671e-06	6.88954e-05		LOC_Os08g10300.MSUv7.0	1.50281	5.13208	2.56175e-05	0.000566485		LOC_Os03g28260.MSUv7.0	-3.26221	1.07774	3.3051e-08	6.50297e-07
LOC_Os07g26630.MSUv7.0	-4.73551	3.48955	3.94671e-06	6.88954e-05		LOC_Os02g36490.MSUv7.0	-1.33639	6.12375	2.56291e-05	0.000566485		LOC_Os01g34080.MSUv7.0	1.06623	5.68581	3.37049e-08	6.6206e-07
LOC_Os04g15550.MSUv7.0	3.51236	5.77202	3.9478e-06	6.88954e-05		LOC_Os08g03560.MSUv7.0	2.23955	1.7303	2.56913e-05	0.00056738		LOC_Os09g23595.MSUv7.0	1.58228	4.07461	3.39318e-08	6.65673e-07
LOC_Os04g16732.MSUv7.0	-3.74326	4.86922	3.95004e-06	6.88954e-05		LOC_Os07g33620.MSUv7.0	-2.42613	3.44401	2.57284e-05	0.00056772		LOC_Os06g02040.MSUv7.0	2.5282	0.904876	3.39451e-08	6.65673e-07
LOC_Os01g39100.MSUv7.0	3.80462	4.7364	3.96031e-06	6.89581e-05		LOC_Os01g45659.MSUv7.0	-5.29836	2.41722	2.57843e-05	0.000568474		LOC_Os12g31410.MSUv7.0	-1.35719	3.18841	3.40448e-08	6.67075e-07
LOC_Os01g55000.MSUv7.0	-3.7884	4.7784	3.96031e-06	6.89581e-05		LOC_Os06g40080.MSUv7.0	-1.21869	8.52048	2.58364e-05	0.000568795		LOC_Os04g51880.MSUv7.0	1.30897	5.3164	3.51622e-08	6.88399e-07
LOC_Os03g35340.MSUv7.0	3.32012	8.16457	4.10682e-06	7.1449e-05		LOC_Os09g25770.MSUv7.0	-1.27998	6.94132	2.58556e-05	0.000568795		LOC_Os12g41630.MSUv7.0	5.66653	0.472052	3.54779e-08	6.94005e-07
LOC_Os10g02980.MSUv7.0	3.4987	5.85192	4.11254e-06	7.14883e-05		LOC_Os07g06590.MSUv7.0	-1.2409	8.73869	2.58642e-05	0.000568795		LOC_Os03g01200.MSUv7.0	1.4995	5.35528	3.60004e-08	7.03277e-07
LOC_Os03g62370.MSUv7.0	-3.6226	5.36584	4.12753e-06	7.16885e-05		LOC_Os02g40070.MSUv7.0	2.12828	3.02367	2.58994e-05	0.000569089		LOC_Os02g55040.MSUv7.0	3.61188	0.569698	3.60114e-08	7.03277e-07
LOC_Os01g64470.MSUv7.0	-3.42134	6.42641	4.19531e-06	7.28045e-05		LOC_Os02g25780.MSUv7.0	-1.53515	5.07184	2.60423e-05	0.000571749		LOC_Os10g21236.MSUv7.0	-4.04554	-0.899259	3.61309e-08	7.05029e-07
LOC_Os11g11980.MSUv7.0	-3.89543	4.56859	4.21351e-06	7.29976e-05		LOC_Os11g05490.MSUv7.0	-1.68226	4.2451	2.61052e-05	0.000572648		LOC_Os08g28080.MSUv7.0	-1.89281	1.33341	3.66878e-08	7.15306e-07
LOC_Os05g27034.MSUv7.0	3.85416	4.52511	4.21351e-06	7.29976e-05		LOC_Os03g53920.MSUv7.0	1.88525	3.47076	2.62461e-05	0.000575256		LOC_Os02g57260.MSUv7.0	1.15225	8.34759	3.68874e-08	7.18605e-07
LOC_Os01g15979.MSUv7.0	-3.9723	4.45577	4.22433e-06	7.31237e-05		LOC_Os08g37432.MSUv7.0	-1.44779	5.24082	2.69076e-05	0.000589261		LOC_Os02g07820.MSUv7.0	-1.48883	3.75106	3.83096e-08	7.45083e-07
LOC_Os03g46780.MSUv7.0	8.27825	2.70484	4.27844e-06	7.32274e-05		LOC_Os11g43140.MSUv7.0	1.78726	3.34383	2.69424e-05	0.000589528		LOC_Os11g46900.MSUv7.0	1.50908	4.30781	3.89708e-08	7.57321e-07
LOC_Os12g10870.MSUv7.0	8.27825	2.70484	4.27844e-06	7.32274e-05		LOC_Os01g52050.MSUv7.0	1.23345	5.90918	2.69653e-05	0.000589535		LOC_Os01g21440.MSUv7.0	-1.20405	6.71624	3.90247e-08	7.57745e-07
LOC_Os08g01274.MSUv7.0	8.27825	2.70484	4.27844e-06	7.32274e-05		LOC_Os11g42030.MSUv7.0	2.20814	2.82096	2.69891e-05	0.000589563		LOC_Os09g25770.MSUv7.0	1.59983	5.39793	3.91995e-08	7.60515e-07
LOC_Os10g36210.MSUv7.0	8.27825	2.70484	4.27844e-06	7.32274e-05		LOC_Os01g54480.MSUv7.0	1.34649	6.13775	2.71903e-05	0.000593462		LOC_Os03g60850.MSUv7.0	-1.49012	2.93687	3.95599e-08	7.66879e-07
LOC_Os11g06200.MSUv7.0	8.27825	2.70484	4.27844e-06	7.32274e-05		LOC_Os01g16770.MSUv7.0	2.61664	3.0026	2.72964e-05	0.00059528		LOC_Os05g46270.MSUv7.0	-1.08948	4.02461	3.98448e-08	7.71769e-07
LOC_Os03g41110.MSUv7.0	-8.26583	2.81502	4.27844e-06	7.32274e-05		LOC_Os06g40070.MSUv7.0	-2.95435	3.85786	2.75515e-05	0.000600343		LOC_Os06g15370.MSUv7.0	1.30709	5.56695	3.99469e-08	7.7287e-07
LOC_Os03g42440.MSUv7.0	-8.26583	2.81502	4.27844e-06	7.32274e-05		LOC_Os08g42710.MSUv7.0	2.50778	0.827849	2.7668e-05	0.000601539		LOC_Os06g02160.MSUv7.0	1.07759	4.16781	3.9967e-08	7.7287e-07
LOC_Os08g40690.MSUv7.0	-8.26583	2.81502	4.27844e-06	7.32274e-05		LOC_Os01g70560.MSUv7.0	2.416	2.41716	2.76682e-05	0.000601539		LOC_Os01g74040.MSUv7.0	2.25112	1.84899	4.00331e-08	7.72983e-07
LOC_Os03g51459.MSUv7.0	-8.26583	2.81502	4.27844e-06	7.32274e-05		LOC_Os04g31400.MSUv7.0	2.89295	2.29512	2.76755e-05	0.000601539		LOC_Os07g39520.MSUv7.0	2.02139	3.54236	4.00382e-08	7.72983e-07
LOC_Os06g41384.MSUv7.0	-8.26583	2.81502	4.27844e-06	7.32274e-05		LOC_Os05g48040.MSUv7.0	1.18497	6.9561	2.7883e-05	0.000605334		LOC_Os12g05420.MSUv7.0	1.02078	5.8085	4.01741e-08	7.74974e-07
LOC_Os05g45220.MSUv7.0	-8.23118	2.78408	4.27844e-06	7.32274e-05		LOC_Os02g46850.MSUv7.0	1.40086	5.12605	2.78964e-05	0.000605334		LOC_Os01g44960.MSUv7.0	3.14206	1.10828	4.07938e-08	7.86286e-07
LOC_Os06g22010.MSUv7.0	-8.23118	2.78408	4.27844e-06	7.32274e-05		LOC_Os10g30770.MSUv7.0	1.9752	3.27156	2.79496e-05	0.000605985		LOC_Os02g12900.MSUv7.0	-1.50385	3.44875	4.13681e-08	7.96058e-07
LOC_Os07g19000.MSUv7.0	-8.23118	2.78408	4.27844e-06	7.32274e-05		LOC_Os04g48230.MSUv7.0	1.24841	6.181	2.80045e-05	0.000606672		LOC_Os07g02250.MSUv7.0	-1.1871	4.52514	4.16315e-08	8.00475e-07
LOC_Os06g24910.MSUv7.0	4.67302	3.62662	4.2835e-06	7.32274e-05		LOC_Os04g48040.MSUv7.0	2.1299	2.37979	2.82214e-05	0.000610864		LOC_Os10g36650.MSUv7.0	-1.33106	4.7717	4.1963e-08	8.06195e-07
LOC_Os03g05225.MSUv7.0	4.27381	3.64442	4.2835e-06	7.32274e-05		LOC_Os12g10730.MSUv7.0	-1.29564	5.92754	2.83544e-05	0.000613069		LOC_Os02g47620.MSUv7.0	-1.31754	7.36969	4.20323e-08	8.0687e-07
LOC_Os01g34890.MSUv7.0	3.51319	5.5121	4.31251e-06	7.36623e-05		LOC_Os01g15540.MSUv7.0	2.59567	2.59559	2.83702e-05	0.000613069		LOC_Os11g39220.MSUv7.0	1.58059	4.41429	4.22139e-08	8.09698e-07
LOC_Os12g10710.MSUv7.0	3.28893	9.56129	4.34876e-06	7.422e-05		LOC_Os05g08554.MSUv7.0	1.89368	5.22042	2.84537e-05	0.000614365		LOC_Os12g33210.MSUv7.0	-6.71385	-0.951409	4.25307e-08	8.15114e-07
LOC_Os02g13060.MSUv7.0	-3.4855	5.9438	4.36638e-06	7.44593e-05		LOC_Os01g03549.MSUv7.0	-1.9575	2.82067	2.85132e-05	0.000615142		LOC_Os07g37620.MSUv7.0	1.73891	3.12919	4.28298e-08	8.20181e-07
LOC_Os04g57930.MSUv7.0	-3.69434	5.15968	4.39165e-06	7.48284e-05		LOC_Os05g39250.MSUv7.0	-2.55958	1.67648	2.86815e-05	0.000618262		LOC_Os12g23150.MSUv7.0	-1.14729	4.59827	4.34033e-08	8.30492e-07
LOC_Os06g06780.MSUv7.0	-3.77124	4.7629	4.40067e-06	7.49202e-05		LOC_Os07g34580.MSUv7.0	2.46421	3.63029	2.88125e-05	0.000620572		LOC_Os03g56930.MSUv7.0	-3.90804	1.1545	4.35239e-08	8.31373e-07
LOC_Os02g06725.MSUv7.0	3.32019	7.7582	4.40665e-06	7.49602e-05		LOC_Os11g46100.MSUv7.0	5.22057	0.405656	2.91679e-05	0.000627711		LOC_Os08g42630.MSUv7.0	6.73012	-0.751369	4.35286e-08	8.31373e-07
LOC_Os08g29124.MSUv7.0	3.38244	6.64783	4.41522e-06	7.50151e-05		LOC_Os05g32310.MSUv7.0	-1.30244	6.40601	2.93067e-05	0.000630179		LOC_Os04g58890.MSUv7.0	1.0053	4.96294	4.35548e-08	8.31373e-07
LOC_Os04g14130.MSUv7.0	3.49347	5.70625	4.42387e-06	7.50151e-05		LOC_Os02g13520.MSUv7.0	2.09672	2.41182	2.93385e-05	0.000630344		LOC_Os04g33450.MSUv7.0	3.6368	0.484023	4.38378e-08	8.361e-07
LOC_Os09g30220.MSUv7.0	5.6175	3.09971	4.42441e-06	7.50151e-05		LOC_Os04g36830.MSUv7.0	-2.32183	2.03107	2.93947e-05	0.000630594		LOC_Os01g42060.MSUv7.0	4.6881	-0.936881	4.39706e-08	8.37958e-07
LOC_Os03g36920.MSUv7.0	5.6175	3.09971	4.42441e-06	7.50151e-05		LOC_Os07g46710.MSUv7.0	-1.30555	5.60479	2.93999e-05	0.000630594		LOC_Os03g27990.MSUv7.0	1.08489	5.93914	4.42383e-08	8.42379e-07
LOC_Os06g14406.MSUv7.0	3.28432	9.52067	4.46863e-06	7.55645e-05		LOC_Os06g41640.MSUv7.0	2.42664	2.71397	2.94226e-05	0.000630594		LOC_Os03g09170.MSUv7.0	1.1854	3.78947	4.47827e-08	8.5206e-07
LOC_Os04g52140.MSUv7.0	4.99024	3.38677	4.47145e-06	7.55645e-05		LOC_Os06g22390.MSUv7.0	-1.45479	4.8086	2.94523e-05	0.000630714		LOC_Os05g41480.MSUv7.0	1.21028	6.62442	4.61046e-08	8.76505e-07
LOC_Os03g48770.MSUv7.0	-4.71418	3.47041	4.47145e-06	7.55645e-05		LOC_Os10g38110.MSUv7.0	-1.65416	4.6474	2.99803e-05	0.000641495		LOC_Os01g50910.MSUv7.0	1.59438	3.04303	4.63708e-08	8.80859e-07
LOC_Os04g58200.MSUv7.0	-4.71418	3.47041	4.47145e-06	7.55645e-05		LOC_Os05g12770.MSUv7.0	3.3171	0.666399	3.01845e-05	0.000644974		LOC_Os01g46760.MSUv7.0	1.44614	3.72555	4.64837e-08	8.82295e-07
LOC_Os01g73570.MSUv7.0	-3.68165	4.93405	4.53244e-06	7.65326e-05		LOC_Os04g56030.MSUv7.0	-1.71109	5.74548	3.01923e-05	0.000644974		LOC_Os08g44390.MSUv7.0	2.12284	3.03065	4.67241e-08	8.85437e-07
LOC_Os05g44270.MSUv7.0	-4.17942	4.18787	4.54168e-06	7.65634e-05		LOC_Os04g56010.MSUv7.0	-2.34227	1.57018	3.03368e-05	0.00064685		LOC_Os01g69120.MSUv7.0	1.06643	6.68527	4.70296e-08	8.90512e-07
LOC_Os10g04130.MSUv7.0	3.98111	4.14333	4.54168e-06	7.65634e-05		LOC_Os06g17490.MSUv7.0	2.4272	2.10454	3.03513e-05	0.00064685		LOC_Os02g04170.MSUv7.0	-1.10129	4.29832	4.76325e-08	9.01207e-07
LOC_Os04g39320.MSUv7.0	-3.5432	5.71843	4.54713e-06	7.65928e-05		LOC_Os07g31884.MSUv7.0	-1.32466	6.98061	3.03544e-05	0.00064685		LOC_Os06g34730.MSUv7.0	-2.63451	1.03945	4.85776e-08	9.17804e-07
LOC_Os10g37210.MSUv7.0	3.43322	6.14733	4.56272e-06	7.67927e-05		LOC_Os02g47000.MSUv7.0	-1.15283	5.68002	3.04252e-05	0.000647832		LOC_Os01g06500.MSUv7.0	-1.09161	4.01292	4.85873e-08	9.17804e-07
LOC_Os10g39260.MSUv7.0	-3.6878	5.15376	4.57301e-06	7.69032e-05		LOC_Os12g07160.MSUv7.0	1.51366	4.03521	3.07158e-05	0.000652976		LOC_Os07g27970.MSUv7.0	-1.19147	4.62768	4.86614e-08	9.18469e-07
LOC_Os03g46070.MSUv7.0	-3.52566	5.76253	4.62822e-06	7.77684e-05		LOC_Os02g36590.MSUv7.0	-1.23984	5.13668	3.07168e-05	0.000652976		LOC_Os01g48680.MSUv7.0	1.00098	6.61169	4.95072e-08	9.32945e-07
LOC_Os03g45960.MSUv7.0	-3.50625	5.62247	4.63714e-06	7.78275e-05		LOC_Os01g21070.MSUv7.0	2.45824	2.18947	3.07702e-05	0.000653064		LOC_Os10g40960.MSUv7.0	-1.56759	3.64232	5.02931e-08	9.47e-07
LOC_Os04g39780.MSUv7.0	3.78388	4.71729	4.6408e-06	7.78275e-05		LOC_Os06g10530.MSUv7.0	-1.94192	3.05987	3.07709e-05	0.000653064		LOC_Os08g10310.MSUv7.0	-4.84256	-0.283323	5.05257e-08	9.50624e-07
LOC_Os12g42260.MSUv7.0	3.56427	5.43977	4.64304e-06	7.78275e-05		LOC_Os01g08440.MSUv7.0	-1.78155	3.70532	3.08453e-05	0.000654111		LOC_Os06g39912.MSUv7.0	-1.12132	7.95748	5.06653e-08	9.52492e-07
LOC_Os04g38900.MSUv7.0	-3.67463	5.14185	4.76262e-06	7.97671e-05		LOC_Os05g44970.MSUv7.0	3.06183	1.87111	3.11019e-05	0.000659018		LOC_Os04g20749.MSUv7.0	4.00472	-0.168282	5.14303e-08	9.66105e-07
LOC_Os10g41470.MSUv7.0	-3.47028	5.93004	4.8013e-06	8.03499e-05		LOC_Os10g41040.MSUv7.0	-1.47227	5.59653	3.12462e-05	0.000661538		LOC_Os01g74450.MSUv7.0	-1.56926	9.34537	5.15716e-08	9.6799e-07
LOC_Os07g37030.MSUv7.0	-3.41878	6.45836	4.82135e-06	8.062e-05		LOC_Os11g07050.MSUv7.0	2.12164	2.61465	3.13789e-05	0.000663013		LOC_Os04g56430.MSUv7.0	5.1472	2.36961	5.18646e-08	9.72128e-07
LOC_Os01g09310.MSUv7.0	3.60368	5.04533	4.8303e-06	8.06391e-05		LOC_Os04g45900.MSUv7.0	1.64573	3.71651	3.13799e-05	0.000663013		LOC_Os07g02970.MSUv7.0	-2.25153	1.19965	5.19639e-08	9.73038e-07
LOC_Os04g43430.MSUv7.0	3.60368	5.04533	4.8303e-06	8.06391e-05		LOC_Os08g43620.MSUv7.0	-2.30837	1.31539	3.1392e-05	0.000663013		LOC_Os06g05440.MSUv7.0	1.36291	6.59585	5.25985e-08	9.83441e-07
LOC_Os12g38170.MSUv7.0	-3.33657	7.26719	4.85837e-06	8.10077e-05		LOC_Os01g51632.MSUv7.0	2.23652	2.94826	3.16327e-05	0.000667556		LOC_Os05g49440.MSUv7.0	4.31544	0.0858121	5.38611e-08	1.00617e-06
LOC_Os03g60930.MSUv7.0	3.47854	5.64243	4.86023e-06	8.10077e-05		LOC_Os03g48560.MSUv7.0	3.0116	0.535346	3.18309e-05	0.000671197		LOC_Os03g16610.MSUv7.0	6.2561	-1.06276	5.404e-08	1.00872e-06
LOC_Os03g20010.MSUv7.0	-4.1665	4.17619	4.90998e-06	8.1705e-05		LOC_Os04g51050.MSUv7.0	1.34697	6.67937	3.21318e-05	0.000676996		LOC_Os05g01350.MSUv7.0	2.20204	1.76013	5.51163e-08	1.028e-06
LOC_Os10g35444.MSUv7.0	3.96553	4.12899	4.90998e-06	8.1705e-05		LOC_Os05g35070.MSUv7.0	2.35514	1.51686	3.2162e-05	0.000677086		LOC_Os11g43750.MSUv7.0	-1.2581	4.40452	5.55936e-08	1.03608e-06
LOC_Os01g25065.MSUv7.0	-4.33011	4.02596	4.92729e-06	8.1927e-05		LOC_Os06g06790.MSUv7.0	1.56517	4.37583	3.23937e-05	0.000681415		LOC_Os02g26390.MSUv7.0	1.20182	3.53278	5.57296e-08	1.03746e-06
LOC_Os01g08750.MSUv7.0	3.27618	8.71179	4.97445e-06	8.26447e-05		LOC_Os06g15370.MSUv7.0	1.18243	5.85127	3.30189e-05	0.000694007		LOC_Os08g41890.MSUv7.0	2.02856	1.19931	5.57657e-08	1.03746e-06
LOC_Os02g38780.MSUv7.0	3.59527	5.03764	5.04195e-06	8.36988e-05		LOC_Os01g61690.MSUv7.0	2.83557	2.3904	3.33643e-05	0.000699943		LOC_Os03g16780.MSUv7.0	2.57943	1.05288	5.57991e-08	1.03746e-06
LOC_Os05g08830.MSUv7.0	-3.70265	4.83259	5.07075e-06	8.40262e-05		LOC_Os10g26640.MSUv7.0	-1.19252	5.69426	3.33736e-05	0.000699943		LOC_Os02g27350.MSUv7.0	6.46718	-0.908668	5.62112e-08	1.0443e-06
LOC_Os06g04220.MSUv7.0	-3.70265	4.83259	5.07075e-06	8.40262e-05		LOC_Os01g73570.MSUv7.0	-1.25351	5.73148	3.33816e-05	0.000699943		LOC_Os04g42770.MSUv7.0	1.66509	4.48478	5.66549e-08	1.05172e-06
LOC_Os11g05190.MSUv7.0	-4.69252	3.45101	5.07388e-06	8.40262e-05		LOC_Os06g42800.MSUv7.0	1.74994	4.14872	3.34938e-05	0.000701732		LOC_Os07g44410.MSUv7.0	2.40018	4.39354	5.69391e-08	1.05617e-06
LOC_Os06g39370.MSUv7.0	-3.47192	5.88014	5.09456e-06	8.43011e-05		LOC_Os12g37840.MSUv7.0	1.28086	7.63327	3.38287e-05	0.00070818		LOC_Os11g45710.MSUv7.0	1.013	6.93225	5.70136e-08	1.05672e-06
LOC_Os06g03486.MSUv7.0	-3.43087	6.03841	5.103e-06	8.43056e-05		LOC_Os04g11390.MSUv7.0	-1.53601	6.81834	3.40107e-05	0.00071142		LOC_Os06g14390.MSUv7.0	-1.49704	3.16177	5.81166e-08	1.07548e-06
LOC_Os09g25460.MSUv7.0	-3.42732	6.03521	5.103e-06	8.43056e-05		LOC_Os11g27430.MSUv7.0	3.24525	0.439776	3.40646e-05	0.00071186		LOC_Os02g32970.MSUv7.0	1.5867	3.85818	5.96137e-08	1.10146e-06
LOC_Os01g49920.MSUv7.0	3.38026	6.46761	5.10981e-06	8.43506e-05		LOC_Os01g64730.MSUv7.0	-1.31097	6.77068	3.40862e-05	0.00071186		LOC_Os07g44180.MSUv7.0	1.0648	5.71863	5.98009e-08	1.10405e-06
LOC_Os06g39752.MSUv7.0	-3.50503	5.55596	5.13878e-06	8.44268e-05		LOC_Os07g06850.MSUv7.0	-1.59719	3.87329	3.41331e-05	0.00071227		LOC_Os03g44140.MSUv7.0	4.09126	-0.119363	6.03346e-08	1.11304e-06
LOC_Os04g07920.MSUv7.0	5.58587	3.07032	5.14799e-06	8.44268e-05		LOC_Os03g57720.MSUv7.0	-1.4375	4.22717	3.42617e-05	0.000714382		LOC_Os06g10880.MSUv7.0	1.60591	2.92237	6.05589e-08	1.1163e-06
LOC_Os05g35580.MSUv7.0	-5.32846	3.16826	5.14799e-06	8.44268e-05		LOC_Os11g04310.MSUv7.0	3.16218	0.0446218	3.4463e-05	0.000718006		LOC_Os09g28910.MSUv7.0	1.05798	8.89522	6.07496e-08	1.11895e-06
LOC_Os01g23990.MSUv7.0	-5.32846	3.16826	5.14799e-06	8.44268e-05		LOC_Os03g41460.MSUv7.0	-1.72604	3.12365	3.48204e-05	0.000724875		LOC_Os04g26320.MSUv7.0	-1.29252	4.72872	6.15938e-08	1.13361e-06
LOC_Os06g19590.MSUv7.0	-5.32846	3.16826	5.14799e-06	8.44268e-05		LOC_Os07g23880.MSUv7.0	1.64413	6.00637	3.48653e-05	0.000725232		LOC_Os02g58120.MSUv7.0	1.71889	3.43583	6.22849e-08	1.14544e-06
LOC_Os03g18420.MSUv7.0	-3.48188	5.83586	5.15662e-06	8.44268e-05		LOC_Os08g10500.MSUv7.0	-1.80684	6.2974	3.49114e-05	0.000725613		LOC_Os04g42520.MSUv7.0	1.00247	5.66297	6.3461e-08	1.16616e-06
LOC_Os12g08090.MSUv7.0	-3.74511	4.73934	5.16543e-06	8.44268e-05		LOC_Os11g34120.MSUv7.0	1.73367	4.13773	3.53375e-05	0.000733885		LOC_Os02g19550.MSUv7.0	1.46245	2.69149	6.40641e-08	1.17542e-06
LOC_Os02g11770.MSUv7.0	-3.73629	4.7314	5.16543e-06	8.44268e-05		LOC_Os01g74470.MSUv7.0	1.26621	5.55768	3.54101e-05	0.00073481		LOC_Os04g33610.MSUv7.0	-1.05011	4.58898	6.41249e-08	1.17562e-06
LOC_Os12g01150.MSUv7.0	8.23657	2.6663	5.18875e-06	8.44268e-05		LOC_Os05g40960.MSUv7.0	2.25593	2.03294	3.54693e-05	0.000735454		LOC_Os02g48210.MSUv7.0	2.37376	1.26828	6.4386e-08	1.17767e-06
LOC_Os02g55540.MSUv7.0	8.23657	2.6663	5.18875e-06	8.44268e-05		LOC_Os03g20450.MSUv7.0	2.5313	1.55928	3.55464e-05	0.000736467		LOC_Os12g02980.MSUv7.0	-1.20299	6.85923	6.47264e-08	1.18298e-06
LOC_Os02g26890.MSUv7.0	8.23657	2.6663	5.18875e-06	8.44268e-05		LOC_Os06g07040.MSUv7.0	-1.57845	4.66069	3.55781e-05	0.000736539		LOC_Os06g49250.MSUv7.0	1.24543	5.20363	6.60344e-08	1.2041e-06
LOC_Os03g57600.MSUv7.0	8.23657	2.6663	5.18875e-06	8.44268e-05		LOC_Os06g41980.MSUv7.0	3.21682	0.672018	3.56165e-05	0.000736751		LOC_Os01g52920.MSUv7.0	1.0185	6.58628	6.61791e-08	1.20581e-06
LOC_Os03g24030.MSUv7.0	-8.19567	2.75245	5.18875e-06	8.44268e-05		LOC_Os09g24580.MSUv7.0	-1.20017	5.52058	3.56891e-05	0.000737669		LOC_Os04g33030.MSUv7.0	-1.35823	3.5264	6.62855e-08	1.20681e-06
LOC_Os10g21322.MSUv7.0	-8.19567	2.75245	5.18875e-06	8.44268e-05		LOC_Os01g62160.MSUv7.0	-1.34324	4.96852	3.57786e-05	0.000738934		LOC_Os02g12890.MSUv7.0	-2.2566	2.63567	6.80036e-08	1.23714e-06
LOC_Os06g14620.MSUv7.0	-8.19567	2.75245	5.18875e-06	8.44268e-05		LOC_Os04g43200.MSUv7.0	-2.69145	1.22363	3.59094e-05	0.00074071		LOC_Os10g42110.MSUv7.0	-2.38011	0.235674	6.84155e-08	1.24368e-06
LOC_Os05g29170.MSUv7.0	-8.19567	2.75245	5.18875e-06	8.44268e-05		LOC_Os03g53400.MSUv7.0	-1.9574	2.12359	3.59383e-05	0.00074071		LOC_Os05g46030.MSUv7.0	1.11982	4.65054	6.9365e-08	1.25997e-06
LOC_Os01g56030.MSUv7.0	-8.19567	2.75245	5.18875e-06	8.44268e-05		LOC_Os01g70240.MSUv7.0	-1.83887	2.95951	3.59496e-05	0.00074071		LOC_Os04g57600.MSUv7.0	1.02625	6.4632	6.95473e-08	1.26198e-06
LOC_Os03g03790.MSUv7.0	-8.19567	2.75245	5.18875e-06	8.44268e-05		LOC_Os04g47480.MSUv7.0	3.7851	-0.28044	3.60628e-05	0.000742457		LOC_Os03g18070.MSUv7.0	-1.06232	7.45695	6.95824e-08	1.26198e-06
LOC_Os07g40940.MSUv7.0	-3.60392	5.26419	5.1921e-06	8.44268e-05		LOC_Os01g16380.MSUv7.0	2.86179	0.77463	3.6139e-05	0.000743439		LOC_Os01g17050.MSUv7.0	2.28618	2.10069	6.99159e-08	1.26706e-06
LOC_Os02g06700.MSUv7.0	-3.33153	7.08731	5.21007e-06	8.46524e-05		LOC_Os04g41810.MSUv7.0	2.79578	3.95034	3.62059e-05	0.000744001		LOC_Os01g07500.MSUv7.0	-1.65986	2.11564	7.14425e-08	1.29373e-06
LOC_Os09g06560.MSUv7.0	3.47622	5.47836	5.21578e-06	8.46786e-05		LOC_Os09g21660.MSUv7.0	-2.7158	2.01914	3.62233e-05	0.000744001		LOC_Os10g29230.MSUv7.0	6.76687	-0.729817	7.22387e-08	1.30663e-06
LOC_Os01g15120.MSUv7.0	-3.69201	5.05447	5.26384e-06	8.53916e-05		LOC_Os08g28730.MSUv7.0	1.38132	5.34606	3.66924e-05	0.000753044		LOC_Os04g58280.MSUv7.0	1.6238	5.27874	7.22787e-08	1.30663e-06
LOC_Os06g13180.MSUv7.0	-4.15346	4.1644	5.31135e-06	8.60948e-05		LOC_Os09g32100.MSUv7.0	-1.18121	5.84581	3.67276e-05	0.000753175		LOC_Os07g15460.MSUv7.0	-4.68207	6.80958	7.23203e-08	1.30663e-06
LOC_Os03g40690.MSUv7.0	3.62516	4.78964	5.33445e-06	8.64014e-05		LOC_Os08g16820.MSUv7.0	-1.98899	2.4726	3.68247e-05	0.000754574		LOC_Os07g14910.MSUv7.0	-1.74824	2.09361	7.3199e-08	1.32149e-06
LOC_Os03g60170.MSUv7.0	3.40173	6.2522	5.35569e-06	8.66774e-05		LOC_Os10g21400.MSUv7.0	2.60042	2.76934	3.71159e-05	0.000759946		LOC_Os01g72120.MSUv7.0	-1.91289	3.12705	7.37218e-08	1.32992e-06
LOC_Os08g02340.MSUv7.0	-3.28797	8.08209	5.36953e-06	8.68333e-05		LOC_Os02g05060.MSUv7.0	6.83297	-0.843128	3.72202e-05	0.000761483		LOC_Os04g50850.MSUv7.0	6.58467	-0.835429	7.45534e-08	1.34389e-06
LOC_Os01g12340.MSUv7.0	3.46996	5.47266	5.38562e-06	8.70254e-05		LOC_Os01g60930.MSUv7.0	-1.38422	7.5059	3.73575e-05	0.000763694		LOC_Os01g06630.MSUv7.0	6.84767	-0.660275	7.47032e-08	1.34557e-06
LOC_Os11g30200.MSUv7.0	3.55927	5.23591	5.39089e-06	8.70424e-05		LOC_Os01g63400.MSUv7.0	2.39375	1.8271	3.74381e-05	0.000764744		LOC_Os03g57149.MSUv7.0	1.02523	4.52928	7.5705e-08	1.36154e-06
LOC_Os06g16290.MSUv7.0	-3.64279	4.89906	5.48489e-06	8.84909e-05		LOC_Os02g37390.MSUv7.0	2.68603	2.1034	3.7538e-05	0.000766185		LOC_Os10g34083.MSUv7.0	1.47379	4.66202	7.71854e-08	1.3865e-06
LOC_Os01g12650.MSUv7.0	-3.62143	5.18993	5.49624e-06	8.86049e-05		LOC_Os04g50960.MSUv7.0	2.16887	2.33083	3.76211e-05	0.000767282		LOC_Os02g27360.MSUv7.0	1.09128	5.49265	7.721e-08	1.3865e-06
LOC_Os01g56980.MSUv7.0	3.39551	6.27809	5.50145e-06	8.86196e-05		LOC_Os01g65460.MSUv7.0	1.95514	3.58096	3.77394e-05	0.000769096		LOC_Os08g37874.MSUv7.0	1.13664	5.06052	7.75901e-08	1.39155e-06
LOC_Os03g08310.MSUv7.0	-3.42371	5.98556	5.52565e-06	8.89401e-05		LOC_Os02g22100.MSUv7.0	-4.10317	5.06891	3.78585e-05	0.00077092		LOC_Os03g50970.MSUv7.0	-6.14197	-1.35668	7.76093e-08	1.39155e-06
LOC_Os08g02120.MSUv7.0	-3.413	6.0223	5.57814e-06	8.96951e-05		LOC_Os03g04060.MSUv7.0	-2.50126	3.34813	3.79678e-05	0.00077232		LOC_Os11g06650.MSUv7.0	-1.96597	2.12698	7.91467e-08	1.41805e-06
LOC_Os06g50940.MSUv7.0	-3.77627	4.62254	5.58124e-06	8.96951e-05		LOC_Os06g20120.MSUv7.0	-9.00731	0.883399	3.79864e-05	0.00077232		LOC_Os08g43300.MSUv7.0	1.28632	2.95867	7.95581e-08	1.42378e-06
LOC_Os05g09740.MSUv7.0	-3.39156	6.29156	5.60453e-06	8.99994e-05		LOC_Os03g45720.MSUv7.0	-1.43427	4.20757	3.80476e-05	0.000772964		LOC_Os05g10560.MSUv7.0	1.90675	2.73555	7.95872e-08	1.42378e-06
LOC_Os10g38489.MSUv7.0	-3.37404	6.51606	5.61844e-06	9.01526e-05		LOC_Os01g67650.MSUv7.0	-2.63948	0.920447	3.81239e-05	0.000773912		LOC_Os05g03770.MSUv7.0	3.76854	-0.3317	8.0887e-08	1.44594e-06
LOC_Os09g20220.MSUv7.0	-3.40535	6.22727	5.62672e-06	9.02153e-05		LOC_Os07g49400.MSUv7.0	-1.10458	8.45745	3.82103e-05	0.000774789		LOC_Os05g45300.MSUv7.0	1.56943	4.67439	8.15263e-08	1.45522e-06
LOC_Os06g02600.MSUv7.0	-3.50368	5.48624	5.74382e-06	9.19628e-05		LOC_Os01g07500.MSUv7.0	1.59878	4.2199	3.82264e-05	0.000774789		LOC_Os04g57200.MSUv7.0	1.21057	5.30842	8.15908e-08	1.45522e-06
LOC_Os11g09474.MSUv7.0	3.93386	4.0999	5.74907e-06	9.19628e-05		LOC_Os06g35960.MSUv7.0	-2.18078	4.65672	3.82771e-05	0.000775215		LOC_Os05g01730.MSUv7.0	-1.10879	4.0849	8.27353e-08	1.47452e-06
LOC_Os05g18650.MSUv7.0	3.93386	4.0999	5.74907e-06	9.19628e-05		LOC_Os01g06280.MSUv7.0	2.87397	3.75915	3.85118e-05	0.000778776		LOC_Os07g42626.MSUv7.0	2.45379	0.88463	8.33133e-08	1.4837e-06
LOC_Os12g08670.MSUv7.0	3.74148	4.6783	5.75593e-06	9.20013e-05		LOC_Os03g64320.MSUv7.0	1.6971	4.34209	3.85173e-05	0.000778776		LOC_Os05g45810.MSUv7.0	-1.00267	5.09733	8.50147e-08	1.51211e-06
LOC_Os06g06400.MSUv7.0	4.93788	3.3381	5.76672e-06	9.20313e-05		LOC_Os05g36960.MSUv7.0	1.85336	3.67644	3.85424e-05	0.000778776		LOC_Os03g59040.MSUv7.0	1.1459	5.03348	8.50362e-08	1.51211e-06
LOC_Os03g39830.MSUv7.0	-4.64822	3.41139	5.76672e-06	9.20313e-05		LOC_Os03g46790.MSUv7.0	3.80937	0.0665016	3.86602e-05	0.000779975		LOC_Os02g35320.MSUv7.0	-2.54905	0.929241	8.5433e-08	1.51803e-06
LOC_Os05g44200.MSUv7.0	-4.301	3.99964	5.86541e-06	9.33179e-05		LOC_Os08g37060.MSUv7.0	-1.16594	6.72869	3.86843e-05	0.000779975		LOC_Os12g09580.MSUv7.0	-1.12966	3.73888	8.84088e-08	1.56972e-06
LOC_Os12g36210.MSUv7.0	-4.28622	3.98629	5.86541e-06	9.33179e-05		LOC_Os04g49860.MSUv7.0	2.50563	1.48802	3.87325e-05	0.000779975		LOC_Os01g13130.MSUv7.0	-3.90595	-0.985603	8.90048e-08	1.57912e-06
LOC_Os06g44880.MSUv7.0	3.99985	3.9471	5.86541e-06	9.33179e-05		LOC_Os05g48890.MSUv7.0	2.42722	4.98702	3.87489e-05	0.000779975		LOC_Os01g65380.MSUv7.0	1.01399	4.52585	9.12216e-08	1.61723e-06
LOC_Os08g08140.MSUv7.0	3.99985	3.9471	5.86541e-06	9.33179e-05		LOC_Os02g40410.MSUv7.0	3.26406	0.610608	3.87509e-05	0.000779975		LOC_Os04g49570.MSUv7.0	-1.25513	7.72786	9.20612e-08	1.6309e-06
LOC_Os06g11150.MSUv7.0	-3.90678	4.39665	5.87927e-06	9.34664e-05		LOC_Os06g44620.MSUv7.0	1.17025	5.6864	3.88e-05	0.00078036		LOC_Os09g24310.MSUv7.0	-1.50054	2.46602	9.30801e-08	1.64648e-06
LOC_Os07g31300.MSUv7.0	-3.46779	5.58781	5.88579e-06	9.3498e-05		LOC_Os02g55770.MSUv7.0	-6.68242	6.04918	3.8866e-05	0.000781088		LOC_Os12g02340.MSUv7.0	-1.10683	8.2159	9.31892e-08	1.64718e-06
LOC_Os04g52164.MSUv7.0	-3.7667	4.61392	5.91477e-06	9.38861e-05		LOC_Os06g32970.MSUv7.0	-7.8673	-0.228645	3.90374e-05	0.000783928		LOC_Os04g45520.MSUv7.0	4.95033	-0.760116	9.37653e-08	1.65612e-06
LOC_Os04g57819.MSUv7.0	4.08679	3.77636	5.9495e-06	9.43649e-05		LOC_Os07g28400.MSUv7.0	-1.78538	5.37639	3.91042e-05	0.000784073		LOC_Os10g05780.MSUv7.0	-1.31676	2.94124	9.40723e-08	1.66031e-06
LOC_Os02g32814.MSUv7.0	-3.27465	7.77983	5.99119e-06	9.45007e-05		LOC_Os08g41400.MSUv7.0	3.64999	0.234085	3.91121e-05	0.000784073		LOC_Os07g17970.MSUv7.0	-1.25115	4.7893	9.87104e-08	1.73987e-06
LOC_Os04g27800.MSUv7.0	5.55353	3.04033	6.00382e-06	9.45007e-05		LOC_Os04g36054.MSUv7.0	1.09902	6.71784	3.91346e-05	0.000784073		LOC_Os02g04460.MSUv7.0	1.19375	5.35964	9.87273e-08	1.73987e-06
LOC_Os04g52440.MSUv7.0	5.55353	3.04033	6.00382e-06	9.45007e-05		LOC_Os04g37500.MSUv7.0	1.95478	3.67989	3.91859e-05	0.000784498		LOC_Os03g24040.MSUv7.0	1.75639	3.13713	9.94068e-08	1.75054e-06
LOC_Os05g49740.MSUv7.0	5.55353	3.04033	6.00382e-06	9.45007e-05		LOC_Os01g06310.MSUv7.0	-2.47379	7.77621	3.92385e-05	0.000784951		LOC_Os07g34964.MSUv7.0	1.78054	2.15997	9.95201e-08	1.75123e-06
LOC_Os07g46910.MSUv7.0	-5.30156	3.14421	6.00382e-06	9.45007e-05		LOC_Os01g13770.MSUv7.0	2.0542	3.0617	3.93867e-05	0.000787312		LOC_Os02g40880.MSUv7.0	-1.1915	7.4892	1.02246e-07	1.79785e-06
LOC_Os04g58970.MSUv7.0	-5.30156	3.14421	6.00382e-06	9.45007e-05		LOC_Os02g55870.MSUv7.0	2.19949	3.48515	3.95863e-05	0.000790697		LOC_Os12g39200.MSUv7.0	1.01807	6.92245	1.059e-07	1.86072e-06
LOC_Os06g50040.MSUv7.0	-5.30156	3.14421	6.00382e-06	9.45007e-05		LOC_Os12g36170.MSUv7.0	2.25386	1.88272	3.97388e-05	0.000793137		LOC_Os03g30950.MSUv7.0	2.82889	1.91896	1.07444e-07	1.88505e-06
LOC_Os07g42310.MSUv7.0	-5.27415	3.11975	6.00382e-06	9.45007e-05		LOC_Os06g06540.MSUv7.0	-4.06744	0.00418008	4.00408e-05	0.000798372		LOC_Os06g39370.MSUv7.0	1.37704	4.8336	1.08322e-07	1.89905e-06
LOC_Os07g42590.MSUv7.0	-5.27415	3.11975	6.00382e-06	9.45007e-05		LOC_Os11g26750.MSUv7.0	-5.41287	5.30591	4.00622e-05	0.000798372		LOC_Os03g51050.MSUv7.0	1.10927	6.45699	1.11733e-07	1.9574e-06
LOC_Os01g20730.MSUv7.0	-5.27415	3.11975	6.00382e-06	9.45007e-05		LOC_Os04g49560.MSUv7.0	2.07631	2.87858	4.03992e-05	0.000804474		LOC_Os04g32850.MSUv7.0	-2.39354	2.75839	1.1202e-07	1.96098e-06
LOC_Os03g55410.MSUv7.0	-3.82461	4.50473	6.09191e-06	9.58142e-05		LOC_Os09g34910.MSUv7.0	1.08513	7.36255	4.04676e-05	0.000805096		LOC_Os05g42060.MSUv7.0	-1.61059	3.26489	1.13698e-07	1.98888e-06
LOC_Os07g19560.MSUv7.0	3.555	5.08207	6.09841e-06	9.58434e-05		LOC_Os04g48390.MSUv7.0	-2.32313	1.0969	4.04921e-05	0.000805096		LOC_Os08g41420.MSUv7.0	1.02294	4.6164	1.14111e-07	1.99462e-06
LOC_Os09g32169.MSUv7.0	-3.37357	6.27534	6.15284e-06	9.66253e-05		LOC_Os01g71474.MSUv7.0	-1.9068	5.0483	4.05552e-05	0.000805304		LOC_Os02g56840.MSUv7.0	1.01257	4.99468	1.15687e-07	2.02068e-06
LOC_Os10g25230.MSUv7.0	-3.33279	6.76469	6.18879e-06	9.7116e-05		LOC_Os11g14050.MSUv7.0	-1.35888	6.86346	4.05937e-05	0.000805304		LOC_Os02g41760.MSUv7.0	-1.9102	1.43701	1.17144e-07	2.04161e-06
LOC_Os07g38950.MSUv7.0	3.37712	6.09628	6.22164e-06	9.74891e-05		LOC_Os03g21730.MSUv7.0	2.05375	3.09708	4.0595e-05	0.000805304		ChrSy.fgenesh.gene.47.MSUv7.0	3.93101	0.20282	1.1759e-07	2.04787e-06
LOC_Os01g45720.MSUv7.0	-4.11362	4.12845	6.22673e-06	9.74891e-05		LOC_Os11g25560.MSUv7.0	1.6305	4.58687	4.06577e-05	0.000805597		LOC_Os09g32100.MSUv7.0	-1.29528	3.25068	1.21393e-07	2.11254e-06
LOC_Os02g27870.MSUv7.0	3.91777	4.08513	6.22673e-06	9.74891e-05		LOC_Os04g10650.MSUv7.0	2.47167	1.3022	4.06715e-05	0.000805597		LOC_Os06g10510.MSUv7.0	-1.05836	4.92434	1.22932e-07	2.13618e-06
LOC_Os02g13270.MSUv7.0	-3.6636	5.02882	6.26497e-06	9.80135e-05		LOC_Os06g51180.MSUv7.0	3.60281	-0.415805	4.07237e-05	0.00080602		LOC_Os02g37834.MSUv7.0	1.30007	4.37193	1.23142e-07	2.13826e-06
LOC_Os06g39744.MSUv7.0	-3.57317	5.23646	6.27392e-06	9.80793e-05		LOC_Os09g25290.MSUv7.0	1.72285	3.66247	4.11497e-05	0.000813836		LOC_Os05g49300.MSUv7.0	1.52861	5.54658	1.23697e-07	2.14632e-06
LOC_Os04g52260.MSUv7.0	-3.24323	8.61757	6.29128e-06	9.81542e-05		LOC_Os07g35390.MSUv7.0	1.42673	5.92682	4.1267e-05	0.000815537		LOC_Os09g39050.MSUv7.0	-3.23384	0.0800992	1.26278e-07	2.18789e-06
LOC_Os11g04295.MSUv7.0	8.19364	2.62674	6.31674e-06	9.81542e-05		LOC_Os02g58720.MSUv7.0	3.30091	2.28265	4.13805e-05	0.000817163		LOC_Os10g37190.MSUv7.0	-1.52921	2.53361	1.28336e-07	2.21868e-06
LOC_Os06g28790.MSUv7.0	8.19364	2.62674	6.31674e-06	9.81542e-05		LOC_Os12g09590.MSUv7.0	1.19117	5.28619	4.19656e-05	0.000828092		LOC_Os02g39360.MSUv7.0	-1.00344	5.88067	1.2888e-07	2.22645e-06
LOC_Os06g06860.MSUv7.0	8.19364	2.62674	6.31674e-06	9.81542e-05		LOC_Os02g20140.MSUv7.0	-6.18332	0.414236	4.20499e-05	0.000829129		LOC_Os10g30450.MSUv7.0	1.43773	2.38802	1.29425e-07	2.23424e-06
LOC_Os04g47770.MSUv7.0	-8.15928	2.72008	6.31674e-06	9.81542e-05		LOC_Os01g01430.MSUv7.0	-1.35376	4.30978	4.23759e-05	0.000834926		LOC_Os01g61440.MSUv7.0	1.31861	4.29412	1.30729e-07	2.25511e-06
LOC_Os02g15120.MSUv7.0	-8.15928	2.72008	6.31674e-06	9.81542e-05		LOC_Os07g01400.MSUv7.0	2.56797	1.91987	4.24837e-05	0.000836246		LOC_Os03g59340.MSUv7.0	2.35571	1.64043	1.31053e-07	2.25903e-06
LOC_Os04g48020.MSUv7.0	-8.15928	2.72008	6.31674e-06	9.81542e-05		LOC_Os11g47680.MSUv7.0	-2.5967	5.78372	4.25305e-05	0.000836246		LOC_Os02g42880.MSUv7.0	-1.96358	2.83105	1.33003e-07	2.28931e-06
LOC_Os02g40440.MSUv7.0	-8.15928	2.72008	6.31674e-06	9.81542e-05		LOC_Os01g53350.MSUv7.0	-1.28554	5.63668	4.25514e-05	0.000836246		LOC_Os06g51150.MSUv7.0	1.02952	7.46994	1.35323e-07	2.32587e-06
LOC_Os04g05010.MSUv7.0	-3.46469	5.51964	6.39058e-06	9.9227e-05		LOC_Os08g04840.MSUv7.0	-1.22653	6.10685	4.25709e-05	0.000836246		LOC_Os04g41350.MSUv7.0	-1.96462	1.46613	1.3693e-07	2.35178e-06
LOC_Os07g24830.MSUv7.0	-3.70047	4.69919	6.42141e-06	9.96308e-05		LOC_Os08g19310.MSUv7.0	2.55005	1.89081	4.28683e-05	0.000841107		LOC_Os04g58390.MSUv7.0	-1.24469	6.34281	1.38084e-07	2.36987e-06
LOC_Os01g13700.MSUv7.0	-3.59557	5.16661	6.44285e-06	9.98883e-05		LOC_Os12g44090.MSUv7.0	2.43144	2.03448	4.28827e-05	0.000841107		LOC_Os04g02060.MSUv7.0	-1.8622	2.14396	1.38872e-07	2.38167e-06
LOC_Os02g27130.MSUv7.0	3.25444	7.89763	6.48203e-06	0.000100415		LOC_Os12g37720.MSUv7.0	1.57234	6.17083	4.29254e-05	0.000841313		LOC_Os02g38970.MSUv7.0	3.86333	-0.595974	1.40261e-07	2.40375e-06
LOC_Os02g57020.MSUv7.0	-3.8142	4.49537	6.48654e-06	0.000100415		LOC_Os05g51620.MSUv7.0	3.80834	0.933283	4.31854e-05	0.000845774		LOC_Os01g67560.MSUv7.0	-1.13696	4.65425	1.41029e-07	2.41515e-06
LOC_Os08g01859.MSUv7.0	-3.98465	4.25777	6.5084e-06	0.000100603		LOC_Os04g45510.MSUv7.0	2.14585	2.06381	4.33924e-05	0.000848718		LOC_Os07g30620.MSUv7.0	-1.69949	2.77503	1.43681e-07	2.4588e-06
LOC_Os05g38800.MSUv7.0	3.86739	4.22473	6.5084e-06	0.000100603		LOC_Os02g09460.MSUv7.0	-1.33087	4.87473	4.34007e-05	0.000848718		LOC_Os10g42800.MSUv7.0	-1.30064	4.01244	1.45433e-07	2.48698e-06
LOC_Os03g26360.MSUv7.0	3.52201	5.20189	6.51873e-06	0.000100687		LOC_Os03g15720.MSUv7.0	-1.15668	6.94467	4.34835e-05	0.0008497		LOC_Os11g29870.MSUv7.0	1.58827	3.79512	1.49617e-07	2.5499e-06
LOC_Os05g30720.MSUv7.0	3.69039	4.74451	6.55052e-06	0.000101102		LOC_Os10g32110.MSUv7.0	2.67631	1.29521	4.35282e-05	0.000849938		LOC_Os10g35080.MSUv7.0	2.60384	0.605877	1.49816e-07	2.55086e-06
LOC_Os06g36910.MSUv7.0	4.91097	3.31315	6.56495e-06	0.000101174		LOC_Os09g19640.MSUv7.0	-1.23195	6.09419	4.36729e-05	0.000852127		LOC_Os08g34700.MSUv7.0	-1.73642	2.62419	1.50151e-07	2.55472e-06
LOC_Os03g54860.MSUv7.0	4.91097	3.31315	6.56495e-06	0.000101174		LOC_Os03g41330.MSUv7.0	-1.28742	4.84873	4.37344e-05	0.000852691		LOC_Os05g38830.MSUv7.0	1.10083	6.05258	1.52096e-07	2.58595e-06
LOC_Os11g29190.MSUv7.0	-3.29588	7.1357	6.61587e-06	0.000101882		LOC_Os09g29740.MSUv7.0	-5.364	0.985245	4.38931e-05	0.000855146		LOC_Os12g05890.MSUv7.0	-1.99185	1.43473	1.53953e-07	2.61487e-06
LOC_Os11g44800.MSUv7.0	-4.10009	4.11626	6.74835e-06	0.000103845		LOC_Os05g46190.MSUv7.0	-3.50566	-0.532004	4.40443e-05	0.000856889		LOC_Os09g33860.MSUv7.0	1.13572	5.24622	1.54017e-07	2.61487e-06
LOC_Os05g09704.MSUv7.0	-3.56069	5.22522	6.77408e-06	0.000104093		LOC_Os07g32390.MSUv7.0	1.81941	3.5836	4.40481e-05	0.000856889		LOC_Os08g43120.MSUv7.0	2.23762	1.31886	1.56197e-07	2.64913e-06
LOC_Os12g01290.MSUv7.0	3.41793	5.6859	6.77453e-06	0.000104093		LOC_Os12g36730.MSUv7.0	3.31261	1.29432	4.4328e-05	0.000861691		LOC_Os01g09430.MSUv7.0	1.61687	6.26997	1.56259e-07	2.64913e-06
LOC_Os02g47890.MSUv7.0	3.70884	4.64837	6.78549e-06	0.000104106		LOC_Os02g33410.MSUv7.0	-4.81166	-1.46445	4.43895e-05	0.000861864		LOC_Os01g65670.MSUv7.0	1.98683	2.57168	1.60861e-07	2.72519e-06
LOC_Os07g15640.MSUv7.0	3.70884	4.64837	6.78549e-06	0.000104106		LOC_Os11g25700.MSUv7.0	-2.28543	4.5701	4.44028e-05	0.000861864		LOC_Os09g26420.MSUv7.0	-1.21786	8.53202	1.62425e-07	2.74972e-06
LOC_Os05g19370.MSUv7.0	-3.43826	5.56126	6.85141e-06	0.00010504		LOC_Os04g32840.MSUv7.0	1.43788	4.19954	4.53464e-05	0.000879525		LOC_Os02g51890.MSUv7.0	2.35908	1.7151	1.64769e-07	2.7874e-06
LOC_Os04g35380.MSUv7.0	3.56605	4.83339	6.99756e-06	0.000106733		LOC_Os01g56850.MSUv7.0	-4.73203	-0.971215	4.54543e-05	0.000880965		LOC_Os04g01590.MSUv7.0	1.04422	5.72647	1.6611e-07	2.80808e-06
LOC_Os03g34310.MSUv7.0	3.96383	3.9141	7.00347e-06	0.000106733		LOC_Os12g36890.MSUv7.0	1.62391	4.00499	4.57112e-05	0.000885286		LOC_Os07g02460.MSUv7.0	-1.26801	5.93671	1.68297e-07	2.84303e-06
LOC_Os03g41820.MSUv7.0	5.52045	3.00972	7.01868e-06	0.000106733		LOC_Os07g32790.MSUv7.0	1.7797	3.4025	4.58641e-05	0.000887589		LOC_Os04g48010.MSUv7.0	1.07386	4.08772	1.68422e-07	2.84309e-06
LOC_Os03g20190.MSUv7.0	5.52045	3.00972	7.01868e-06	0.000106733		LOC_Os02g54140.MSUv7.0	-3.41197	1.44855	4.60001e-05	0.000889563		LOC_Os08g09170.MSUv7.0	1.59451	1.74957	1.7079e-07	2.87897e-06
LOC_Os03g22020.MSUv7.0	-5.24621	3.09485	7.01868e-06	0.000106733		LOC_Os02g37250.MSUv7.0	-1.94375	9.04317	4.60864e-05	0.000890573		LOC_Os09g32410.MSUv7.0	1.93232	1.7124	1.72e-07	2.89729e-06
LOC_Os01g40650.MSUv7.0	-5.24621	3.09485	7.01868e-06	0.000106733		LOC_Os04g34600.MSUv7.0	2.52709	5.23216	4.64625e-05	0.000897069		LOC_Os07g48830.MSUv7.0	1.71652	5.51376	1.73937e-07	2.92784e-06
LOC_Os06g02980.MSUv7.0	-5.24621	3.09485	7.01868e-06	0.000106733		LOC_Os09g30130.MSUv7.0	-1.35937	6.29456	4.64913e-05	0.000897069		LOC_Os01g02610.MSUv7.0	6.24476	-1.06619	1.75268e-07	2.94814e-06
LOC_Os04g39970.MSUv7.0	-5.24621	3.09485	7.01868e-06	0.000106733		LOC_Os02g43740.MSUv7.0	2.57584	1.77919	4.65334e-05	0.000897219		LOC_Os03g60130.MSUv7.0	1.0091	6.87072	1.76562e-07	2.9678e-06
LOC_Os12g03800.MSUv7.0	-5.24621	3.09485	7.01868e-06	0.000106733		LOC_Os06g11310.MSUv7.0	-1.36491	4.99801	4.66642e-05	0.000899078		LOC_Os07g46280.MSUv7.0	1.30508	4.76578	1.77012e-07	2.97325e-06
LOC_Os10g37530.MSUv7.0	-5.24621	3.09485	7.01868e-06	0.000106733		LOC_Os09g27040.MSUv7.0	-1.65949	3.77148	4.69232e-05	0.000903402		LOC_Os01g54010.MSUv7.0	1.00845	4.31358	1.79157e-07	3.00715e-06
LOC_Os06g49880.MSUv7.0	-5.24621	3.09485	7.01868e-06	0.000106733		LOC_Os05g11560.MSUv7.0	-1.21888	5.46777	4.7216e-05	0.000907954		LOC_Os02g08140.MSUv7.0	-1.90495	2.21579	1.83455e-07	3.07492e-06
LOC_Os05g32810.MSUv7.0	3.54965	4.90993	7.08104e-06	0.000107602		LOC_Os03g52280.MSUv7.0	-1.38142	4.35151	4.72292e-05	0.000907954		LOC_Os10g05088.MSUv7.0	-1.96253	1.38427	1.86976e-07	3.12949e-06
LOC_Os11g05700.MSUv7.0	3.21883	8.33024	7.13751e-06	0.00010838		LOC_Os11g10070.MSUv7.0	1.63513	5.45525	4.72645e-05	0.000907965		LOC_Os02g57150.MSUv7.0	-1.05501	4.42262	1.89192e-07	3.16434e-06
LOC_Os07g15440.MSUv7.0	3.27815	6.75411	7.18916e-06	0.000109011		LOC_Os04g38720.MSUv7.0	-1.36768	7.68094	4.73225e-05	0.000908327		LOC_Os05g38290.MSUv7.0	1.45333	3.52792	1.89707e-07	3.17073e-06
LOC_Os03g52830.MSUv7.0	3.40301	5.71925	7.18964e-06	0.000109011		LOC_Os10g38640.MSUv7.0	-1.44185	4.8774	4.73529e-05	0.000908327		LOC_Os07g40630.MSUv7.0	1.75777	2.22144	1.90409e-07	3.1802e-06
LOC_Os08g44210.MSUv7.0	-4.48082	3.78282	7.25586e-06	0.000109935		LOC_Os01g38970.MSUv7.0	1.20154	7.2992	4.7396e-05	0.000908487		LOC_Os06g28050.MSUv7.0	1.27534	4.16473	1.90594e-07	3.18104e-06
LOC_Os05g06920.MSUv7.0	-4.08643	4.10396	7.31836e-06	0.0001108		LOC_Os05g38160.MSUv7.0	-1.18541	6.25902	4.80014e-05	0.000919418		LOC_Os03g53030.MSUv7.0	6.44191	-0.939589	1.91604e-07	3.1934e-06
LOC_Os01g59150.MSUv7.0	-3.26478	7.18397	7.36548e-06	0.000111432		LOC_Os06g29844.MSUv7.0	-1.35136	5.29052	4.82683e-05	0.000923851		LOC_Os03g12500.MSUv7.0	-1.65532	2.13641	1.92024e-07	3.19814e-06
LOC_Os09g28370.MSUv7.0	4.16036	3.54048	7.45779e-06	0.000112729		LOC_Os01g62480.MSUv7.0	2.64309	1.39302	4.85873e-05	0.000928863		LOC_Os01g63010.MSUv7.0	-1.60195	2.72209	1.95232e-07	3.24701e-06
LOC_Os06g30940.MSUv7.0	3.47097	5.4153	7.46213e-06	0.000112729		LOC_Os09g37540.MSUv7.0	-1.72875	5.93184	4.86012e-05	0.000928863		LOC_Os09g36600.MSUv7.0	1.41902	4.37897	1.9609e-07	3.25898e-06
LOC_Os03g23030.MSUv7.0	3.31311	6.3793	7.48558e-06	0.000112846		LOC_Os03g59010.MSUv7.0	-3.25299	0.995146	4.89813e-05	0.000935443		LOC_Os02g12440.MSUv7.0	1.57178	2.06237	1.97767e-07	3.28224e-06
LOC_Os10g30560.MSUv7.0	-4.60252	3.37063	7.48629e-06	0.000112846		LOC_Os05g50930.MSUv7.0	-3.57353	-0.338631	4.91314e-05	0.000937625		LOC_Os09g10620.MSUv7.0	4.6626	-0.96862	2.01269e-07	3.33801e-06
LOC_Os02g09050.MSUv7.0	-4.60252	3.37063	7.48629e-06	0.000112846		LOC_Os02g55640.MSUv7.0	-1.11601	6.60584	4.94907e-05	0.000943792		LOC_Os08g07490.MSUv7.0	-1.91082	3.71751	2.01606e-07	3.34126e-06
LOC_Os08g12780.MSUv7.0	3.83768	4.1975	7.54907e-06	0.00011371		LOC_Os10g38060.MSUv7.0	1.85137	5.61997	4.96032e-05	0.000943917		LOC_Os04g45900.MSUv7.0	-1.12093	4.10941	2.04902e-07	3.39113e-06
LOC_Os03g58050.MSUv7.0	-3.24524	7.48206	7.58376e-06	0.000114149		LOC_Os05g49760.MSUv7.0	2.61372	2.43661	4.96212e-05	0.000943917		LOC_Os05g46020.MSUv7.0	1.34669	3.69341	2.14944e-07	3.54925e-06
LOC_Os01g31940.MSUv7.0	-4.24096	3.94549	7.66182e-06	0.000115165		LOC_Os03g02685.MSUv7.0	-1.81134	5.86154	4.96342e-05	0.000943917		LOC_Os01g59740.MSUv7.0	1.50454	4.35774	2.15056e-07	3.54925e-06
LOC_Os05g34170.MSUv7.0	-3.62654	4.7642	7.66245e-06	0.000115165		LOC_Os02g16040.MSUv7.0	-1.14457	7.35732	4.96418e-05	0.000943917		LOC_Os08g07100.MSUv7.0	-4.16762	4.00739	2.16766e-07	3.57497e-06
LOC_Os01g68790.MSUv7.0	-3.25526	7.29988	7.68502e-06	0.000115366		LOC_Os06g36670.MSUv7.0	-1.9809	2.67928	4.99754e-05	0.000949568		LOC_Os12g35590.MSUv7.0	-1.25964	4.12697	2.17224e-07	3.58003e-06
LOC_Os12g03430.MSUv7.0	8.1494	2.58609	7.72046e-06	0.000115366		LOC_Os07g46510.MSUv7.0	-1.89575	2.9135	5.01144e-05	0.000951519		LOC_Os06g44620.MSUv7.0	1.00188	5.9045	2.1767e-07	3.58489e-06
LOC_Os06g36650.MSUv7.0	8.1494	2.58609	7.72046e-06	0.000115366		LOC_Os09g39940.MSUv7.0	-1.23523	6.47332	5.0441e-05	0.000957024		LOC_Os07g36130.MSUv7.0	-1.44578	3.22558	2.18837e-07	3.6016e-06
LOC_Os08g20400.MSUv7.0	-8.12193	2.68696	7.72046e-06	0.000115366		LOC_Os09g16920.MSUv7.0	2.22917	4.24693	5.05744e-05	0.000958859		LOC_Os03g12110.MSUv7.0	1.81568	1.51574	2.20513e-07	3.62666e-06
LOC_Os02g35610.MSUv7.0	-8.12193	2.68696	7.72046e-06	0.000115366		LOC_Os07g42420.MSUv7.0	2.40529	3.08584	5.08395e-05	0.000963186		LOC_Os04g37550.MSUv7.0	-1.50814	2.72334	2.27592e-07	3.74048e-06
LOC_Os01g58910.MSUv7.0	-8.12193	2.68696	7.72046e-06	0.000115366		LOC_Os12g17530.MSUv7.0	2.64731	1.37956	5.12947e-05	0.00097096		LOC_Os11g41710.MSUv7.0	-1.56004	7.76626	2.30421e-07	3.78435e-06
LOC_Os12g29670.MSUv7.0	-8.12193	2.68696	7.72046e-06	0.000115366		LOC_Os07g35640.MSUv7.0	2.56107	2.42979	5.13242e-05	0.00097096		LOC_Os06g13870.MSUv7.0	1.90743	1.82169	2.33017e-07	3.82432e-06
LOC_Os02g32990.MSUv7.0	-8.12193	2.68696	7.72046e-06	0.000115366		LOC_Os05g09060.MSUv7.0	-3.67253	-1.08845	5.1543e-05	0.000973753		LOC_Os03g14915.MSUv7.0	-2.28481	6.25995	2.34165e-07	3.84051e-06
LOC_Os05g24150.MSUv7.0	3.51732	4.96652	7.82161e-06	0.000116792		LOC_Os03g26590.MSUv7.0	-2.55333	0.435085	5.15464e-05	0.000973753		LOC_Os04g44790.MSUv7.0	-1.42234	7.32778	2.35825e-07	3.86504e-06
LOC_Os02g51700.MSUv7.0	-3.78253	4.46692	7.84901e-06	0.000117117		LOC_Os10g02300.MSUv7.0	-1.30372	6.32049	5.15973e-05	0.000974011		LOC_Os01g61080.MSUv7.0	1.95892	2.88049	2.38379e-07	3.9042e-06
LOC_Os05g30220.MSUv7.0	3.33428	6.09196	7.86247e-06	0.000117233		LOC_Os04g28780.MSUv7.0	1.88015	3.52654	5.17728e-05	0.000976515		LOC_Os02g03700.MSUv7.0	-1.04137	5.94172	2.40457e-07	3.93551e-06
LOC_Os03g59310.MSUv7.0	-3.23665	7.38191	7.90041e-06	0.000117714		LOC_Os06g07240.MSUv7.0	2.41839	2.26396	5.18477e-05	0.000976515		LOC_Os01g58170.MSUv7.0	3.46875	0.0491373	2.42884e-07	3.97248e-06
LOC_Os01g29610.MSUv7.0	3.88502	4.05513	7.94171e-06	0.000118244		LOC_Os01g73910.MSUv7.0	-1.20357	5.06334	5.1867e-05	0.000976515		LOC_Os12g33130.MSUv7.0	-1.20365	8.91228	2.4437e-07	3.99403e-06
LOC_Os08g06344.MSUv7.0	3.22291	7.60466	8.01644e-06	0.00011927		LOC_Os06g04370.MSUv7.0	2.38528	1.40689	5.18795e-05	0.000976515		LOC_Os04g31290.MSUv7.0	-4.93421	-0.623484	2.44643e-07	3.99573e-06
LOC_Os02g20210.MSUv7.0	3.55333	4.72415	8.07792e-06	0.000120099		LOC_Os04g44320.MSUv7.0	1.1172	5.6987	5.22352e-05	0.000982503		LOC_Os01g12750.MSUv7.0	-1.01789	4.68454	2.45127e-07	4.00087e-06
LOC_Os12g04924.MSUv7.0	-3.6125	4.98279	8.18137e-06	0.000121416		LOC_Os12g32710.MSUv7.0	2.66723	2.41957	5.28386e-05	0.000993138		LOC_Os12g15530.MSUv7.0	4.57359	0.482316	2.45818e-07	4.00938e-06
LOC_Os02g57720.MSUv7.0	-3.33463	5.99675	8.21251e-06	0.000121416		LOC_Os02g42660.MSUv7.0	2.57604	2.65381	5.29716e-05	0.000994922		LOC_Os08g41860.MSUv7.0	-2.85803	1.09861	2.48712e-07	4.05099e-06
LOC_Os11g25130.MSUv7.0	3.49386	5.10324	8.21598e-06	0.000121416		LOC_Os12g27350.MSUv7.0	3.36354	-0.272742	5.3138e-05	0.00099733		LOC_Os12g04160.MSUv7.0	-1.14206	4.16593	2.54405e-07	4.14086e-06
LOC_Os05g51750.MSUv7.0	5.48659	2.97846	8.22534e-06	0.000121416		LOC_Os04g49460.MSUv7.0	-2.61814	2.10197	5.34479e-05	0.00100243		LOC_Os11g26560.MSUv7.0	6.16694	-1.13078	2.55223e-07	4.15133e-06
LOC_Os11g06210.MSUv7.0	5.48659	2.97846	8.22534e-06	0.000121416		LOC_Os07g05950.MSUv7.0	-1.20279	5.61003	5.35367e-05	0.00100337		LOC_Os06g43960.MSUv7.0	1.86622	1.59647	2.55741e-07	4.15689e-06
LOC_Os11g31705.MSUv7.0	5.48659	2.97846	8.22534e-06	0.000121416		LOC_Os05g32500.MSUv7.0	1.45983	5.0264	5.37243e-05	0.00100617		LOC_Os04g39300.MSUv7.0	-2.52301	0.841901	2.56212e-07	4.15883e-06
LOC_Os08g28784.MSUv7.0	-5.21772	3.06951	8.22534e-06	0.000121416		LOC_Os06g23350.MSUv7.0	-4.85282	0.150123	5.40648e-05	0.00101144		LOC_Os03g49430.MSUv7.0	1.57054	2.1971	2.64388e-07	4.28272e-06
LOC_Os11g36740.MSUv7.0	-5.21772	3.06951	8.22534e-06	0.000121416		LOC_Os02g26404.MSUv7.0	-1.27114	4.98835	5.40831e-05	0.00101144		LOC_Os05g09410.MSUv7.0	-1.48889	2.45845	2.68151e-07	4.3407e-06
LOC_Os05g11900.MSUv7.0	-5.21772	3.06951	8.22534e-06	0.000121416		LOC_Os03g18890.MSUv7.0	1.65137	4.68974	5.41349e-05	0.00101168		LOC_Os07g18874.MSUv7.0	-1.63292	2.37469	2.68554e-07	4.34425e-06
LOC_Os11g27400.MSUv7.0	-5.21772	3.06951	8.22534e-06	0.000121416		LOC_Os11g39990.MSUv7.0	2.07469	4.50921	5.42416e-05	0.00101206		LOC_Os12g34510.MSUv7.0	-1.58321	2.34465	2.7153e-07	4.38939e-06
LOC_Os06g39708.MSUv7.0	-3.17746	9.50051	8.24636e-06	0.00012164		LOC_Os01g45274.MSUv7.0	-1.14607	7.90014	5.42465e-05	0.00101206		LOC_Os09g28220.MSUv7.0	1.05247	6.11628	2.72123e-07	4.39597e-06
LOC_Os01g10490.MSUv7.0	-3.84981	4.34544	8.27407e-06	0.000121961		LOC_Os01g11230.MSUv7.0	-1.98064	2.94093	5.42803e-05	0.00101206		LOC_Os03g42130.MSUv7.0	-1.13779	4.88255	2.7336e-07	4.41136e-06
LOC_Os05g33380.MSUv7.0	-3.22257	7.52016	8.28286e-06	0.000122004		LOC_Os08g39550.MSUv7.0	2.4481	2.28322	5.43103e-05	0.00101206		LOC_Os04g43060.MSUv7.0	-1.05155	4.20179	2.73448e-07	4.41136e-06
LOC_Os08g08205.MSUv7.0	3.29243	6.38793	8.30181e-06	0.000122196		LOC_Os01g05064.MSUv7.0	-1.15941	5.88372	5.44048e-05	0.0010131		LOC_Os07g03220.MSUv7.0	-4.64501	-1.35703	2.74287e-07	4.42188e-06
LOC_Os05g31040.MSUv7.0	4.53577	3.49931	8.36369e-06	0.000122931		LOC_Os07g05700.MSUv7.0	-1.60925	4.30425	5.45072e-05	0.00101428		LOC_Os03g05330.MSUv7.0	1.1311	5.39326	2.74817e-07	4.42739e-06
LOC_Os04g58030.MSUv7.0	4.13655	3.51879	8.36369e-06	0.000122931		LOC_Os04g46190.MSUv7.0	-1.24718	5.18771	5.47831e-05	0.00101869		LOC_Os05g43440.MSUv7.0	-1.24079	2.92914	2.77246e-07	4.46348e-06
LOC_Os02g50374.MSUv7.0	-4.22556	3.93163	8.38877e-06	0.000123212		LOC_Os06g13600.MSUv7.0	1.96161	3.38304	5.49144e-05	0.00102041		LOC_Os01g46080.MSUv7.0	1.18275	5.37241	2.80122e-07	4.49755e-06
LOC_Os08g24946.MSUv7.0	3.19431	8.16674	8.42385e-06	0.00012364		LOC_Os01g60040.MSUv7.0	1.42293	6.58522	5.51624e-05	0.00102315		LOC_Os05g07960.MSUv7.0	1.05786	3.7181	2.81071e-07	4.50973e-06
LOC_Os01g68524.MSUv7.0	3.54277	4.71455	8.51827e-06	0.000124937		LOC_Os03g19200.MSUv7.0	2.2686	3.81831	5.51756e-05	0.00102315		LOC_Os06g35410.MSUv7.0	1.17081	3.7584	2.81309e-07	4.51049e-06
LOC_Os05g03460.MSUv7.0	4.8556	3.26194	8.55173e-06	0.000125338		LOC_Os03g26130.MSUv7.0	-3.40901	-0.230699	5.51793e-05	0.00102315		LOC_Os12g32230.MSUv7.0	1.36403	5.11929	2.84347e-07	4.55449e-06
LOC_Os01g63800.MSUv7.0	-3.60505	4.9761	8.55939e-06	0.000125362		LOC_Os03g22800.MSUv7.0	1.28595	5.05591	5.52755e-05	0.0010242		LOC_Os12g32290.MSUv7.0	2.27996	0.972526	2.84439e-07	4.55449e-06
LOC_Os02g57110.MSUv7.0	-3.37779	5.79539	8.66998e-06	0.000126891		LOC_Os07g42395.MSUv7.0	-1.19031	5.10747	5.54628e-05	0.00102695		LOC_Os02g39510.MSUv7.0	-1.47637	2.4045	2.85911e-07	4.57496e-06
LOC_Os10g31856.MSUv7.0	3.21209	7.47872	8.77317e-06	0.00012812		LOC_Os07g02200.MSUv7.0	2.33167	4.16469	5.55154e-05	0.00102719		LOC_Os01g43590.MSUv7.0	-2.11051	2.46742	2.86281e-07	4.57779e-06
LOC_Os04g38980.MSUv7.0	3.80734	4.16975	8.7754e-06	0.00012812		LOC_Os01g55190.MSUv7.0	1.86791	3.19661	5.58306e-05	0.00103229		LOC_Os12g16200.MSUv7.0	-1.26838	6.03575	2.88184e-07	4.59913e-06
LOC_Os11g34760.MSUv7.0	3.80734	4.16975	8.7754e-06	0.00012812		LOC_Os12g44390.MSUv7.0	1.8587	3.69017	5.65481e-05	0.00104482		LOC_Os02g36150.MSUv7.0	-1.08163	5.58593	2.88199e-07	4.59913e-06
LOC_Os12g38800.MSUv7.0	3.3782	5.49921	8.77873e-06	0.00012812		LOC_Os03g20440.MSUv7.0	-1.48312	3.70676	5.66837e-05	0.00104637		LOC_Os02g46030.MSUv7.0	1.24471	4.07428	2.9264e-07	4.66183e-06
LOC_Os03g61900.MSUv7.0	-4.44611	3.75154	8.88422e-06	0.000129568		LOC_Os05g22940.MSUv7.0	1.22615	7.07072	5.67118e-05	0.00104637		LOC_Os05g05460.MSUv7.0	-1.93141	1.73598	2.9272e-07	4.66183e-06
LOC_Os12g44360.MSUv7.0	3.2053	7.39811	8.90194e-06	0.000129735		LOC_Os04g44640.MSUv7.0	2.60975	1.56327	5.68797e-05	0.00104872		LOC_Os05g34830.MSUv7.0	1.42074	5.34606	2.94289e-07	4.68367e-06
LOC_Os12g29330.MSUv7.0	-3.64503	4.64947	8.98092e-06	0.000130762		LOC_Os07g12510.MSUv7.0	-1.3895	6.13827	5.70265e-05	0.00105069		LOC_Os06g44190.MSUv7.0	1.71186	4.41087	2.9588e-07	4.70583e-06
LOC_Os01g33020.MSUv7.0	-3.59138	4.73272	8.98512e-06	0.000130762		LOC_Os11g01620.MSUv7.0	2.33079	2.01852	5.71139e-05	0.00105156		LOC_Os12g13340.MSUv7.0	-4.36411	7.53165	2.96652e-07	4.71493e-06
LOC_Os02g42570.MSUv7.0	-3.36505	5.78396	9.13379e-06	0.000132832		LOC_Os09g34850.MSUv7.0	-1.18476	5.92983	5.71815e-05	0.00105206		LOC_Os05g22730.MSUv7.0	-1.2834	7.98962	2.99373e-07	4.75498e-06
LOC_Os10g07440.MSUv7.0	-3.45325	5.29331	9.18907e-06	0.000133542		LOC_Os10g26110.MSUv7.0	6.48911	-1.08457	5.73688e-05	0.00105407		LOC_Os03g56470.MSUv7.0	-1.07973	4.57521	3.01684e-07	4.78526e-06
LOC_Os12g36580.MSUv7.0	3.46032	5.14573	9.26108e-06	0.000134494		LOC_Os07g02780.MSUv7.0	1.93127	2.86433	5.73712e-05	0.00105407		LOC_Os03g38970.MSUv7.0	1.07659	6.4558	3.02768e-07	4.79923e-06
LOC_Os09g04210.MSUv7.0	3.36558	5.5899	9.27021e-06	0.000134532		LOC_Os09g11170.MSUv7.0	-1.60783	3.99736	5.78271e-05	0.00106143		LOC_Os03g02685.MSUv7.0	-1.05926	4.20619	3.05324e-07	4.82681e-06
LOC_Os05g39760.MSUv7.0	3.23662	6.8365	9.29548e-06	0.000134804		LOC_Os12g09640.MSUv7.0	-1.64983	3.71342	5.78533e-05	0.00106143		LOC_Os12g39380.MSUv7.0	-1.04418	5.64542	3.05613e-07	4.82751e-06
LOC_Os06g06910.MSUv7.0	-4.04466	4.06643	9.37092e-06	0.000135485		LOC_Os07g48830.MSUv7.0	-2.38675	3.83198	5.80013e-05	0.0010634		LOC_Os03g44620.MSUv7.0	1.11648	7.2206	3.08771e-07	4.87154e-06
LOC_Os02g31100.MSUv7.0	-4.04466	4.06643	9.37092e-06	0.000135485		LOC_Os08g35510.MSUv7.0	2.56105	1.56063	5.80843e-05	0.00106391		LOC_Os01g62900.MSUv7.0	1.41901	4.13549	3.16574e-07	4.98831e-06
LOC_Os01g62780.MSUv7.0	3.85151	4.02451	9.37092e-06	0.000135485		LOC_Os02g03020.MSUv7.0	-1.41387	5.29151	5.81104e-05	0.00106391		LOC_Os07g01310.MSUv7.0	-1.06253	5.23843	3.16594e-07	4.98831e-06
LOC_Os04g28420.MSUv7.0	4.51156	3.47697	9.39195e-06	0.000135485		LOC_Os06g18880.MSUv7.0	2.26922	2.08817	5.81697e-05	0.00106424		LOC_Os06g48560.MSUv7.0	-1.19158	4.77642	3.17477e-07	4.99889e-06
LOC_Os03g05980.MSUv7.0	-3.19868	7.68651	9.40445e-06	0.000135485		LOC_Os02g07870.MSUv7.0	1.98811	4.49427	5.82292e-05	0.00106459		LOC_Os01g65500.MSUv7.0	6.30684	-1.05977	3.20334e-07	5.04052e-06
LOC_Os12g36630.MSUv7.0	3.49311	4.85852	9.41168e-06	0.000135485		LOC_Os02g07190.MSUv7.0	2.06564	3.1226	5.8456e-05	0.00106799		LOC_Os03g58320.MSUv7.0	-2.28832	3.33801	3.22694e-07	5.07428e-06
LOC_Os06g40440.MSUv7.0	-3.3831	5.69164	9.45766e-06	0.000135485		LOC_Os03g58500.MSUv7.0	-2.24864	2.19346	5.85977e-05	0.00106941		LOC_Os02g42550.MSUv7.0	-1.06176	4.13253	3.275e-07	5.14642e-06
LOC_Os04g03760.MSUv7.0	8.10376	2.54429	9.4751e-06	0.000135485		LOC_Os01g58650.MSUv7.0	-6.92647	0.445535	5.86159e-05	0.00106941		LOC_Os01g19770.MSUv7.0	2.94714	0.379376	3.2938e-07	5.17254e-06
LOC_Os05g29020.MSUv7.0	8.10376	2.54429	9.4751e-06	0.000135485		LOC_Os01g66030.MSUv7.0	-1.51488	3.906	5.86984e-05	0.00107017		LOC_Os09g27950.MSUv7.0	1.19523	4.33256	3.30307e-07	5.18365e-06
LOC_Os04g12950.MSUv7.0	8.10376	2.54429	9.4751e-06	0.000135485		LOC_Os03g09940.MSUv7.0	1.74377	3.52374	5.879e-05	0.00107078		LOC_Os02g06980.MSUv7.0	2.6762	0.517252	3.31223e-07	5.19458e-06
LOC_Os10g23240.MSUv7.0	8.10376	2.54429	9.4751e-06	0.000135485		LOC_Os06g51200.MSUv7.0	4.41091	-0.186271	5.89053e-05	0.00107078		LOC_Os02g39570.MSUv7.0	1.06891	6.09635	3.32058e-07	5.20422e-06
LOC_Os09g16780.MSUv7.0	8.10376	2.54429	9.4751e-06	0.000135485		LOC_Os07g39680.MSUv7.0	-1.32174	8.50022	5.89153e-05	0.00107078		LOC_Os02g11070.MSUv7.0	1.65687	3.46611	3.38276e-07	5.29816e-06
LOC_Os03g01730.MSUv7.0	8.10376	2.54429	9.4751e-06	0.000135485		LOC_Os02g44730.MSUv7.0	1.82431	2.58144	5.89283e-05	0.00107078		LOC_Os01g03310.MSUv7.0	-1.3041	8.85025	3.40163e-07	5.32419e-06
LOC_Os09g16950.MSUv7.0	-8.0836	2.65304	9.4751e-06	0.000135485		LOC_Os02g36530.MSUv7.0	-1.24082	5.43516	5.90226e-05	0.00107078		LOC_Os01g51670.MSUv7.0	1.42275	4.26811	3.46092e-07	5.4134e-06
LOC_Os07g03170.MSUv7.0	-8.0836	2.65304	9.4751e-06	0.000135485		LOC_Os04g53760.MSUv7.0	1.54994	5.38617	5.90336e-05	0.00107078		LOC_Os06g11330.MSUv7.0	-1.57063	5.06515	3.48062e-07	5.44062e-06
LOC_Os06g49190.MSUv7.0	-8.0836	2.65304	9.4751e-06	0.000135485		LOC_Os03g07810.MSUv7.0	2.57196	1.60688	5.90561e-05	0.00107078		LOC_Os06g01790.MSUv7.0	1.34801	3.52912	3.50042e-07	5.46797e-06
LOC_Os05g37470.MSUv7.0	-8.0836	2.65304	9.4751e-06	0.000135485		LOC_Os10g38160.MSUv7.0	-2.03745	3.5144	5.90938e-05	0.00107078		LOC_Os05g50250.MSUv7.0	1.81087	1.89525	3.50669e-07	5.47414e-06
LOC_Os09g28600.MSUv7.0	-8.0836	2.65304	9.4751e-06	0.000135485		LOC_Os08g36570.MSUv7.0	2.67917	1.4157	5.91007e-05	0.00107078		LOC_Os03g53800.MSUv7.0	1.83782	4.40472	3.5097e-07	5.47523e-06
LOC_Os09g28210.MSUv7.0	-8.0836	2.65304	9.4751e-06	0.000135485		LOC_Os07g15320.MSUv7.0	2.43938	1.3776	5.91457e-05	0.00107085		LOC_Os10g33990.MSUv7.0	1.73857	1.81815	3.54306e-07	5.52057e-06
LOC_Os02g05780.MSUv7.0	3.62725	4.68676	9.48023e-06	0.000135485		LOC_Os01g67410.MSUv7.0	2.14846	2.68641	6.00354e-05	0.00108621		LOC_Os11g42970.MSUv7.0	-2.06737	1.67142	3.54344e-07	5.52057e-06
LOC_Os01g49060.MSUv7.0	3.52141	4.69516	9.48023e-06	0.000135485		LOC_Os01g08990.MSUv7.0	-1.90276	2.36824	6.00965e-05	0.00108656		LOC_Os10g36500.MSUv7.0	-3.78414	-0.128562	3.58494e-07	5.57788e-06
LOC_Os02g42890.MSUv7.0	-3.67751	4.53392	9.52672e-06	0.000135854		LOC_Os01g54210.MSUv7.0	2.26644	3.07342	6.02763e-05	0.00108906		LOC_Os11g18170.MSUv7.0	-1.31051	4.24146	3.61898e-07	5.62714e-06
LOC_Os03g17580.MSUv7.0	-3.67751	4.53392	9.52672e-06	0.000135854		LOC_Os09g06560.MSUv7.0	2.17187	2.38557	6.07399e-05	0.00109668		LOC_Os04g35560.MSUv7.0	1.07902	4.90772	3.62636e-07	5.63492e-06
LOC_Os04g26870.MSUv7.0	-3.75014	4.43789	9.53232e-06	0.000135854		LOC_Os09g36740.MSUv7.0	2.19054	2.54672	6.10677e-05	0.00110183		LOC_Os02g11870.MSUv7.0	3.46594	-0.335182	3.63721e-07	5.64807e-06
LOC_Os12g10190.MSUv7.0	3.70363	4.38706	9.53232e-06	0.000135854		LOC_Os04g31950.MSUv7.0	-1.30545	4.81995	6.14493e-05	0.00110765		LOC_Os10g42230.MSUv7.0	1.8672	2.05979	3.6644e-07	5.68282e-06
LOC_Os04g54300.MSUv7.0	-3.46754	5.22622	9.58287e-06	0.00013648		LOC_Os02g50730.MSUv7.0	-1.16229	5.95341	6.15233e-05	0.00110765		LOC_Os03g56840.MSUv7.0	1.18744	3.73244	3.67719e-07	5.69891e-06
LOC_Os01g62790.MSUv7.0	3.45242	5.13856	9.63685e-06	0.000137068		LOC_Os05g33030.MSUv7.0	1.66517	3.28462	6.15326e-05	0.00110765		LOC_Os04g09920.MSUv7.0	-1.43302	2.78263	3.6878e-07	5.71162e-06
LOC_Os03g36110.MSUv7.0	5.45192	2.94653	9.66399e-06	0.000137068		LOC_Os03g55830.MSUv7.0	2.69771	2.03222	6.15595e-05	0.00110765		LOC_Os03g25960.MSUv7.0	1.02314	5.15444	3.70575e-07	5.73567e-06
LOC_Os01g62970.MSUv7.0	5.45192	2.94653	9.66399e-06	0.000137068		LOC_Os04g33210.MSUv7.0	1.9717	2.66963	6.1637e-05	0.00110768		LOC_Os03g10320.MSUv7.0	1.81415	2.36929	3.72583e-07	5.75935e-06
LOC_Os01g27650.MSUv7.0	5.45192	2.94653	9.66399e-06	0.000137068		LOC_Os07g43740.MSUv7.0	-1.84145	2.28264	6.1646e-05	0.00110768		LOC_Os02g37590.MSUv7.0	1.59388	1.8526	3.83769e-07	5.92437e-06
LOC_Os11g26880.MSUv7.0	-5.18865	3.0437	9.66399e-06	0.000137068		LOC_Os01g68020.MSUv7.0	1.16091	7.25168	6.17791e-05	0.00110931		LOC_Os09g16760.MSUv7.0	1.58551	3.44809	3.88066e-07	5.9829e-06
LOC_Os12g09280.MSUv7.0	-5.18865	3.0437	9.66399e-06	0.000137068		LOC_Os03g19390.MSUv7.0	-1.46906	4.29144	6.2024e-05	0.00111294		LOC_Os05g47730.MSUv7.0	7.22737	-0.370295	3.8868e-07	5.98674e-06
LOC_Os06g49160.MSUv7.0	-3.31555	6.10654	9.67702e-06	0.000137159		LOC_Os05g36930.MSUv7.0	-2.36964	2.34604	6.22264e-05	0.0011158		LOC_Os03g50450.MSUv7.0	1.1425	4.30114	3.88822e-07	5.98674e-06
LOC_Os09g31260.MSUv7.0	-3.52196	5.10044	9.69333e-06	0.000137296		LOC_Os03g25300.MSUv7.0	3.49633	1.5029	6.22962e-05	0.00111596		LOC_Os09g29820.MSUv7.0	-1.93308	1.09463	3.90509e-07	6.0088e-06
LOC_Os02g07070.MSUv7.0	3.16961	8.03657	9.7122e-06	0.000137469		LOC_Os11g13810.MSUv7.0	1.12068	6.32969	6.23203e-05	0.00111596		LOC_Os03g57310.MSUv7.0	1.74981	2.52033	3.96955e-07	6.10402e-06
LOC_Os01g20830.MSUv7.0	-4.55532	3.32865	9.78617e-06	0.000138421		LOC_Os08g09010.MSUv7.0	-1.20196	8.79828	6.26308e-05	0.00112075		LOC_Os02g34250.MSUv7.0	5.99985	-1.26789	3.9883e-07	6.12887e-06
LOC_Os12g05430.MSUv7.0	-3.40885	5.59736	9.83553e-06	0.000139024		LOC_Os02g30110.MSUv7.0	-1.73841	3.58723	6.27008e-05	0.00112123		LOC_Os03g13840.MSUv7.0	1.01391	6.10711	4.02237e-07	6.17321e-06
LOC_Os05g48930.MSUv7.0	-3.19772	7.5402	9.8776e-06	0.000139523		LOC_Os02g57620.MSUv7.0	1.34451	5.0389	6.2971e-05	0.00112529		LOC_Os01g48390.MSUv7.0	-1.00258	4.29072	4.02623e-07	6.17512e-06
LOC_Os09g34070.MSUv7.0	3.21494	7.0469	9.90972e-06	0.000139881		LOC_Os05g34830.MSUv7.0	-1.66634	4.49053	6.30916e-05	0.00112631		LOC_Os10g25130.MSUv7.0	1.41555	6.76647	4.03672e-07	6.18406e-06
LOC_Os05g15040.MSUv7.0	3.19123	7.48393	9.95605e-06	0.000140397		LOC_Os10g41580.MSUv7.0	-1.22176	5.24859	6.31139e-05	0.00112631		LOC_Os03g58900.MSUv7.0	2.32052	0.491181	4.03729e-07	6.18406e-06
LOC_Os10g38234.MSUv7.0	-3.37213	5.50198	9.95991e-06	0.000140397		LOC_Os07g10530.MSUv7.0	1.98748	2.85757	6.35691e-05	0.00113366		LOC_Os07g11300.MSUv7.0	1.25793	5.9364	4.09393e-07	6.26675e-06
LOC_Os05g40010.MSUv7.0	-3.20144	7.19952	9.98646e-06	0.000140676		LOC_Os05g48850.MSUv7.0	2.68772	1.6184	6.38147e-05	0.00113726		LOC_Os10g39410.MSUv7.0	-1.09326	6.97857	4.09984e-07	6.27174e-06
LOC_Os02g40260.MSUv7.0	-3.22392	6.81452	1.00618e-05	0.000141641		LOC_Os02g57090.MSUv7.0	2.54533	0.616129	6.38634e-05	0.00113735		LOC_Os06g25010.MSUv7.0	2.75055	1.9127	4.13327e-07	6.3188e-06
LOC_Os12g03810.MSUv7.0	3.2391	6.633	1.00724e-05	0.000141693		LOC_Os04g42570.MSUv7.0	2.70597	0.609725	6.45523e-05	0.00114884		LOC_Os05g39800.MSUv7.0	-1.26659	3.27322	4.17939e-07	6.38106e-06
LOC_Os06g01320.MSUv7.0	3.17947	7.53165	1.01116e-05	0.000142148		LOC_Os08g34150.MSUv7.0	-1.25246	5.77919	6.47758e-05	0.00115203		LOC_Os04g52550.MSUv7.0	2.1877	0.510231	4.1844e-07	6.38459e-06
LOC_Os02g26810.MSUv7.0	-3.66725	4.52475	1.01278e-05	0.000142245		LOC_Os02g34430.MSUv7.0	1.55059	4.40331	6.48924e-05	0.00115261		LOC_Os01g32259.MSUv7.0	-1.18501	3.47819	4.18946e-07	6.38819e-06
LOC_Os01g52010.MSUv7.0	-3.3991	5.58862	1.01323e-05	0.000142245		LOC_Os03g08870.MSUv7.0	-1.27687	5.3418	6.49315e-05	0.00115261		LOC_Os01g57890.MSUv7.0	2.85153	2.24038	4.28504e-07	6.52972e-06
LOC_Os02g48480.MSUv7.0	-3.73918	4.42808	1.01786e-05	0.000142798		LOC_Os06g09990.MSUv7.0	-1.79882	3.5139	6.49684e-05	0.00115261		LOC_Os09g04050.MSUv7.0	-2.6244	0.554574	4.36013e-07	6.63558e-06
LOC_Os10g02630.MSUv7.0	3.14581	8.7272	1.0396e-05	0.000145749		LOC_Os12g30520.MSUv7.0	-1.3702	4.40699	6.49846e-05	0.00115261		LOC_Os01g53880.MSUv7.0	1.07527	5.55746	4.40053e-07	6.69277e-06
LOC_Os02g55060.MSUv7.0	-3.2829	6.33597	1.04533e-05	0.000146452		LOC_Os08g13920.MSUv7.0	1.27791	7.45087	6.51859e-05	0.00115539		LOC_Os03g24730.MSUv7.0	1.28723	3.39449	4.4489e-07	6.76198e-06
LOC_Os04g52390.MSUv7.0	3.2491	6.20656	1.06928e-05	0.000149706		LOC_Os07g01710.MSUv7.0	1.93748	2.07799	6.54751e-05	0.0011595		LOC_Os12g06630.MSUv7.0	1.01204	5.40389	4.54564e-07	6.90458e-06
LOC_Os02g04950.MSUv7.0	3.22694	6.59976	1.07257e-05	0.000150065		LOC_Os12g07874.MSUv7.0	6.48495	-1.09297	6.5524e-05	0.0011595		LOC_Os03g58040.MSUv7.0	-1.16462	4.03761	4.55184e-07	6.90957e-06
LOC_Os03g36419.MSUv7.0	3.69035	4.37495	1.08733e-05	0.000151925		LOC_Os04g40990.MSUv7.0	-1.36313	6.77804	6.55507e-05	0.0011595		LOC_Os05g24650.MSUv7.0	-1.1578	8.53188	4.64972e-07	7.04543e-06
LOC_Os03g53500.MSUv7.0	3.69035	4.37495	1.08733e-05	0.000151925		LOC_Os08g44750.MSUv7.0	1.57948	5.08845	6.57347e-05	0.00116077		LOC_Os05g50750.MSUv7.0	-1.23038	4.73788	4.65028e-07	7.04543e-06
LOC_Os07g34570.MSUv7.0	-3.11668	10.772	1.08837e-05	0.000151967		LOC_Os10g32990.MSUv7.0	1.273	5.0922	6.57471e-05	0.00116077		LOC_Os02g45820.MSUv7.0	-1.35623	4.72183	4.69079e-07	7.09771e-06
LOC_Os02g36110.MSUv7.0	-4.41055	3.71956	1.0923e-05	0.000152412		LOC_Os05g45450.MSUv7.0	-1.61222	3.79555	6.57561e-05	0.00116077		LOC_Os08g16880.MSUv7.0	-1.32571	3.51843	4.72557e-07	7.14119e-06
LOC_Os04g11390.MSUv7.0	-3.80256	4.3031	1.09681e-05	0.000152939		LOC_Os10g41400.MSUv7.0	-1.08784	7.47045	6.60993e-05	0.00116604		LOC_Os01g56560.MSUv7.0	1.22469	4.66777	4.7319e-07	7.14619e-06
LOC_Os09g36110.MSUv7.0	3.43602	5.05072	1.09928e-05	0.000153179		LOC_Os06g21910.MSUv7.0	-4.80826	-0.275213	6.61554e-05	0.00116625		LOC_Os07g09010.MSUv7.0	2.13584	2.04949	4.76216e-07	7.1873e-06
LOC_Os03g05660.MSUv7.0	3.7606	4.12712	1.10453e-05	0.000153807		LOC_Os04g10530.MSUv7.0	1.87353	2.43694	6.66567e-05	0.00117409		LOC_Os09g04100.MSUv7.0	7.02506	-0.513091	4.77016e-07	7.19478e-06
LOC_Os08g16830.MSUv7.0	-4.17832	3.8892	1.1065e-05	0.000153874		LOC_Os06g23440.MSUv7.0	-1.08009	8.09146	6.66901e-05	0.00117409		LOC_Os01g50420.MSUv7.0	2.74937	1.47732	4.85457e-07	7.31277e-06
LOC_Os03g14642.MSUv7.0	3.88898	3.84578	1.1065e-05	0.000153874		LOC_Os05g15040.MSUv7.0	1.14084	5.96094	6.6864e-05	0.00117584		LOC_Os12g17310.MSUv7.0	-1.37734	3.92713	4.86502e-07	7.32385e-06
LOC_Os02g24604.MSUv7.0	-4.01613	4.04084	1.10877e-05	0.000154086		LOC_Os11g34690.MSUv7.0	-1.87772	2.53196	6.68795e-05	0.00117584		LOC_Os01g05640.MSUv7.0	2.16744	2.51189	4.90776e-07	7.3835e-06
LOC_Os03g08820.MSUv7.0	3.17429	7.2645	1.11141e-05	0.000154349		LOC_Os08g01670.MSUv7.0	-1.38888	4.69388	6.7955e-05	0.00119394		LOC_Os12g18410.MSUv7.0	-6.32684	3.84952	4.9336e-07	7.41765e-06
LOC_Os08g38900.MSUv7.0	-3.14671	8.19645	1.11432e-05	0.000154649		LOC_Os03g52150.MSUv7.0	1.09444	6.51301	6.81863e-05	0.0011972		LOC_Os06g37070.MSUv7.0	-1.3945	4.55293	4.95972e-07	7.45026e-06
LOC_Os01g51420.MSUv7.0	3.48877	4.66558	1.11544e-05	0.000154701		LOC_Os04g40500.MSUv7.0	1.6848	3.67003	6.82437e-05	0.0011974		LOC_Os06g45500.MSUv7.0	1.07605	4.39914	4.96159e-07	7.45026e-06
LOC_Os06g28880.MSUv7.0	4.79801	3.20889	1.12192e-05	0.000155287		LOC_Os05g07700.MSUv7.0	-1.08482	9.82824	6.83062e-05	0.0011977		LOC_Os01g71330.MSUv7.0	1.42543	2.63066	4.98203e-07	7.47621e-06
LOC_Os08g23410.MSUv7.0	-4.53113	3.30719	1.12192e-05	0.000155287		LOC_Os04g34410.MSUv7.0	2.66187	1.04646	6.83609e-05	0.00119785		LOC_Os05g04610.MSUv7.0	-1.16571	6.224	4.98581e-07	7.47714e-06
LOC_Os02g14160.MSUv7.0	-4.53113	3.30719	1.12192e-05	0.000155287		LOC_Os02g08150.MSUv7.0	-2.23773	2.60686	6.87141e-05	0.00120323		LOC_Os09g21120.MSUv7.0	2.03392	1.21243	4.99199e-07	7.48166e-06
LOC_Os11g48060.MSUv7.0	3.17142	7.24815	1.12593e-05	0.000155738		LOC_Os06g16390.MSUv7.0	1.22168	5.21142	6.93337e-05	0.0012128		LOC_Os07g37310.MSUv7.0	1.45074	3.84603	5.01565e-07	7.51235e-06
LOC_Os01g02400.MSUv7.0	3.45364	4.90871	1.12721e-05	0.00015581		LOC_Os05g30940.MSUv7.0	-2.95838	0.981965	6.93533e-05	0.0012128		LOC_Os03g51760.MSUv7.0	3.06408	0.0318837	5.07015e-07	7.58438e-06
LOC_Os02g38210.MSUv7.0	-3.17728	7.17788	1.1363e-05	0.000156729		LOC_Os06g46770.MSUv7.0	-1.08057	10.755	6.94718e-05	0.00121406		LOC_Os10g08474.MSUv7.0	1.354	3.6382	5.13907e-07	7.68261e-06
LOC_Os08g02040.MSUv7.0	5.41639	2.91389	1.13841e-05	0.000156729		LOC_Os02g02310.MSUv7.0	3.53357	0.164367	7.00686e-05	0.00122367		LOC_Os04g51160.MSUv7.0	1.79845	2.10646	5.28922e-07	7.89212e-06
LOC_Os02g03320.MSUv7.0	5.41639	2.91389	1.13841e-05	0.000156729		LOC_Os09g37600.MSUv7.0	2.29479	3.42552	7.04103e-05	0.00122882		LOC_Os02g04550.MSUv7.0	-2.4075	0.502226	5.30045e-07	7.90146e-06
LOC_Os11g38040.MSUv7.0	-5.15899	3.01742	1.13841e-05	0.000156729		LOC_Os02g10794.MSUv7.0	2.92023	0.496001	7.10887e-05	0.00123983		LOC_Os02g40680.MSUv7.0	-1.2499	3.2886	5.30217e-07	7.90146e-06
LOC_Os06g51470.MSUv7.0	-5.15899	3.01742	1.13841e-05	0.000156729		LOC_Os05g33320.MSUv7.0	2.01203	2.91859	7.11599e-05	0.00124024		LOC_Os05g49220.MSUv7.0	1.04339	4.08129	5.34477e-07	7.95994e-06
LOC_Os01g26120.MSUv7.0	-5.15899	3.01742	1.13841e-05	0.000156729		LOC_Os03g44620.MSUv7.0	1.20724	9.38709	7.18568e-05	0.00125155		LOC_Os08g24750.MSUv7.0	3.29167	1.43274	5.43115e-07	8.0835e-06
LOC_Os03g48480.MSUv7.0	-3.64652	4.50623	1.14588e-05	0.000157652		LOC_Os08g42740.MSUv7.0	1.70956	6.40802	7.21661e-05	0.0012561		LOC_Os06g05740.MSUv7.0	-1.11127	5.28558	5.48882e-07	8.16419e-06
LOC_Os01g52540.MSUv7.0	3.42756	5.04306	1.14675e-05	0.000157667		LOC_Os11g30600.MSUv7.0	2.66487	0.714373	7.24988e-05	0.00126097		LOC_Os11g32260.MSUv7.0	1.07283	5.12405	5.53923e-07	8.22882e-06
LOC_Os05g01262.MSUv7.0	-3.43571	5.19774	1.16194e-05	0.000158459		LOC_Os06g44050.MSUv7.0	1.94768	2.19377	7.25424e-05	0.00126097		LOC_Os01g12470.MSUv7.0	1.06856	3.85739	5.59393e-07	8.30486e-06
LOC_Os05g39670.MSUv7.0	-3.70579	4.39824	1.16205e-05	0.000158459		LOC_Os07g05370.MSUv7.0	2.51095	1.64569	7.27038e-05	0.00126294		LOC_Os03g29540.MSUv7.0	1.24119	4.04643	5.64022e-07	8.36308e-06
LOC_Os11g47809.MSUv7.0	-3.11217	9.90834	1.16738e-05	0.000158459		LOC_Os03g43440.MSUv7.0	-1.21123	7.28734	7.30572e-05	0.00126823		LOC_Os03g61920.MSUv7.0	1.18144	5.61105	5.68913e-07	8.41637e-06
LOC_Os03g30580.MSUv7.0	8.05663	2.50129	1.16786e-05	0.000158459		LOC_Os03g61590.MSUv7.0	-2.44238	0.425169	7.34052e-05	0.00127343		LOC_Os06g18930.MSUv7.0	-2.14503	0.862448	5.69039e-07	8.41637e-06
LOC_Os01g02270.MSUv7.0	8.05663	2.50129	1.16786e-05	0.000158459		LOC_Os02g04120.MSUv7.0	-1.40477	4.27735	7.36864e-05	0.00127744		LOC_Os03g53520.MSUv7.0	-1.26872	3.6562	5.70454e-07	8.43203e-06
LOC_Os10g02970.MSUv7.0	8.05663	2.50129	1.16786e-05	0.000158459		LOC_Os09g17970.MSUv7.0	3.49216	0.0652779	7.37438e-05	0.00127744		LOC_Os07g30600.MSUv7.0	2.83122	0.660236	5.7182e-07	8.44694e-06
LOC_Os08g39750.MSUv7.0	8.05663	2.50129	1.16786e-05	0.000158459		LOC_Os02g05040.MSUv7.0	2.95291	0.804265	7.37829e-05	0.00127744		LOC_Os02g50570.MSUv7.0	1.49426	2.44505	5.83822e-07	8.61346e-06
LOC_Os06g37690.MSUv7.0	8.05663	2.50129	1.16786e-05	0.000158459		LOC_Os06g44970.MSUv7.0	2.09831	4.01196	7.415e-05	0.00128294		LOC_Os01g14440.MSUv7.0	1.49431	4.74638	5.87115e-07	8.65665e-06
LOC_Os12g08700.MSUv7.0	8.05663	2.50129	1.16786e-05	0.000158459		LOC_Os05g05930.MSUv7.0	-5.32943	1.31317	7.44719e-05	0.00128766		LOC_Os01g08690.MSUv7.0	1.45061	3.02851	5.98419e-07	8.81782e-06
LOC_Os12g03630.MSUv7.0	8.05663	2.50129	1.16786e-05	0.000158459		LOC_Os04g24700.MSUv7.0	3.46675	0.303592	7.45628e-05	0.00128838		LOC_Os01g50610.MSUv7.0	-1.9315	1.49192	6.06169e-07	8.91024e-06
LOC_Os01g37090.MSUv7.0	-8.04422	2.61828	1.16786e-05	0.000158459		LOC_Os03g50520.MSUv7.0	2.02849	4.51296	7.5101e-05	0.00129654		LOC_Os01g37960.MSUv7.0	1.04086	5.63579	6.06198e-07	8.91024e-06
LOC_Os08g32840.MSUv7.0	-8.04422	2.61828	1.16786e-05	0.000158459		LOC_Os01g08820.MSUv7.0	3.0051	0.400144	7.51342e-05	0.00129654		LOC_Os02g54890.MSUv7.0	1.4635	2.974	6.07507e-07	8.92393e-06
LOC_Os05g42100.MSUv7.0	-8.04422	2.61828	1.16786e-05	0.000158459		LOC_Os10g31510.MSUv7.0	3.88073	0.125726	7.54328e-05	0.00130083		LOC_Os01g42810.MSUv7.0	1.76935	3.28311	6.18169e-07	9.06929e-06
LOC_Os10g38540.MSUv7.0	-8.04422	2.61828	1.16786e-05	0.000158459		LOC_Os08g01100.MSUv7.0	2.15199	2.76337	7.59081e-05	0.00130816		LOC_Os03g52680.MSUv7.0	-1.83102	5.44477	6.2065e-07	9.10004e-06
LOC_Os06g42700.MSUv7.0	-8.04422	2.61828	1.16786e-05	0.000158459		LOC_Os03g56270.MSUv7.0	1.30465	5.01775	7.61389e-05	0.00131128		LOC_Os07g38570.MSUv7.0	2.57739	0.985621	6.31686e-07	9.25039e-06
LOC_Os06g18960.MSUv7.0	-8.04422	2.61828	1.16786e-05	0.000158459		LOC_Os06g04000.MSUv7.0	-1.29446	4.52957	7.62042e-05	0.00131153		LOC_Os04g44320.MSUv7.0	-1.65999	3.07522	6.44706e-07	9.43521e-06
LOC_Os11g10870.MSUv7.0	-8.04422	2.61828	1.16786e-05	0.000158459		LOC_Os05g33130.MSUv7.0	-1.45507	9.26599	7.75732e-05	0.00133365		LOC_Os09g31270.MSUv7.0	1.93491	3.61553	6.47911e-07	9.47625e-06
LOC_Os07g07920.MSUv7.0	-8.04422	2.61828	1.16786e-05	0.000158459		LOC_Os03g02040.MSUv7.0	1.49232	5.0385	7.75912e-05	0.00133365		LOC_Os07g04200.MSUv7.0	-1.34025	3.18314	6.50463e-07	9.5077e-06
LOC_Os02g40730.MSUv7.0	-8.04422	2.61828	1.16786e-05	0.000158459		LOC_Os10g40360.MSUv7.0	-1.554	7.06818	7.77008e-05	0.00133465		LOC_Os06g11990.MSUv7.0	-1.32032	4.04279	6.65525e-07	9.71585e-06
LOC_Os07g32560.MSUv7.0	-8.04422	2.61828	1.16786e-05	0.000158459		LOC_Os12g36810.MSUv7.0	2.59959	3.12917	7.80733e-05	0.00134017		LOC_Os08g20410.MSUv7.0	-1.82689	1.97828	6.66923e-07	9.73025e-06
LOC_Os04g53950.MSUv7.0	-3.77834	4.28145	1.17835e-05	0.000159777		LOC_Os03g52650.MSUv7.0	1.93446	3.64766	7.81949e-05	0.00134078		LOC_Os01g45460.MSUv7.0	1.16315	3.99258	6.85867e-07	9.99431e-06
LOC_Os01g65100.MSUv7.0	-3.3531	5.41968	1.18369e-05	0.000160396		LOC_Os08g29510.MSUv7.0	-3.26355	1.85941	7.82113e-05	0.00134078		LOC_Os01g73980.MSUv7.0	6.77514	-0.72677	6.91333e-07	1.00677e-05
LOC_Os11g38959.MSUv7.0	-3.17378	7.35698	1.18624e-05	0.000160636		LOC_Os04g28820.MSUv7.0	2.67299	1.63697	7.85397e-05	0.00134553		LOC_Os05g26630.MSUv7.0	-1.31022	2.51219	6.94785e-07	1.01118e-05
LOC_Os01g57250.MSUv7.0	-3.25737	6.17104	1.18857e-05	0.000160847		LOC_Os11g06820.MSUv7.0	3.04692	2.08719	7.8897e-05	0.00135076		LOC_Os09g08280.MSUv7.0	-5.87096	-0.448247	6.96251e-07	1.01269e-05
LOC_Os01g03040.MSUv7.0	-3.88259	4.16619	1.19396e-05	0.000161259		LOC_Os03g22540.MSUv7.0	1.14289	6.67981	7.93889e-05	0.00135829		LOC_Os11g08314.MSUv7.0	6.05544	-1.22172	7.01008e-07	1.01898e-05
LOC_Os05g49320.MSUv7.0	-3.88259	4.16619	1.19396e-05	0.000161259		LOC_Os06g30500.MSUv7.0	1.54051	4.65037	7.95294e-05	0.00135981		LOC_Os04g44354.MSUv7.0	-2.55297	0.513849	7.12033e-07	1.03374e-05
ChrSy.fgenesh.gene.50.MSUv7.0	3.74468	4.11262	1.19396e-05	0.000161259		LOC_Os10g27980.MSUv7.0	-1.64363	3.26007	7.96165e-05	0.00136041		LOC_Os03g18890.MSUv7.0	1.42139	3.06672	7.55164e-07	1.09568e-05
LOC_Os03g43880.MSUv7.0	-3.32676	5.69647	1.20374e-05	0.000162473		LOC_Os11g14040.MSUv7.0	-1.51913	4.95126	7.97088e-05	0.00136109		LOC_Os09g34150.MSUv7.0	1.32144	3.00157	7.60449e-07	1.10267e-05
LOC_Os03g15870.MSUv7.0	-4.00165	4.02787	1.20733e-05	0.000162852		LOC_Os01g11600.MSUv7.0	-1.73757	4.81713	7.99944e-05	0.00136498		LOC_Os01g61810.MSUv7.0	-1.00092	4.85218	7.62473e-07	1.10493e-05
LOC_Os03g19420.MSUv7.0	-4.39243	3.7033	1.2131e-05	0.000163416		LOC_Os06g38970.MSUv7.0	1.77213	4.08639	8.00406e-05	0.00136498		LOC_Os09g22460.MSUv7.0	6.32327	-1.01533	7.67179e-07	1.10903e-05
LOC_Os07g06410.MSUv7.0	3.96146	3.662	1.2131e-05	0.000163416		LOC_Os03g18440.MSUv7.0	2.10279	4.08043	8.01628e-05	0.00136617		LOC_Os12g07880.MSUv7.0	1.36211	3.04648	7.74851e-07	1.11944e-05
LOC_Os03g06850.MSUv7.0	3.86964	3.82819	1.21556e-05	0.000163641		LOC_Os03g12730.MSUv7.0	1.45382	4.43446	8.02685e-05	0.00136708		LOC_Os02g09790.MSUv7.0	1.7698	1.49534	7.81166e-07	1.12787e-05
LOC_Os03g62580.MSUv7.0	3.63254	4.45614	1.21954e-05	0.00016407		LOC_Os04g53120.MSUv7.0	1.68649	3.81664	8.04217e-05	0.00136879		LOC_Os02g14480.MSUv7.0	1.2467	4.05787	7.9813e-07	1.15096e-05
LOC_Os03g52390.MSUv7.0	-3.23504	6.39116	1.22085e-05	0.000164139		LOC_Os12g04924.MSUv7.0	-1.26472	4.61573	8.0536e-05	0.00136985		LOC_Os01g63280.MSUv7.0	-1.26674	2.44721	8.04936e-07	1.15866e-05
LOC_Os06g05000.MSUv7.0	-3.50224	4.77326	1.22171e-05	0.000164149		LOC_Os10g25450.MSUv7.0	2.26335	1.91286	8.06675e-05	0.00137119		LOC_Os03g14900.MSUv7.0	-2.00456	1.20935	8.40754e-07	1.20728e-05
LOC_Os08g33920.MSUv7.0	-3.18568	6.9142	1.23353e-05	0.000165466		LOC_Os03g11400.MSUv7.0	2.49906	1.6618	8.08419e-05	0.00137289		LOC_Os01g62990.MSUv7.0	5.95767	-1.29654	8.4427e-07	1.21085e-05
LOC_Os02g21190.MSUv7.0	3.25402	6.01944	1.23366e-05	0.000165466		LOC_Os03g57740.MSUv7.0	-8.41963	0.32009	8.08725e-05	0.00137289		LOC_Os05g05040.MSUv7.0	-1.57061	2.61192	8.46521e-07	1.21335e-05
LOC_Os05g04850.MSUv7.0	-3.35259	5.60684	1.23393e-05	0.000165466		LOC_Os04g56700.MSUv7.0	-2.28809	2.82468	8.14273e-05	0.00138141		LOC_Os12g03880.MSUv7.0	-1.05157	3.68219	8.47203e-07	1.21359e-05
LOC_Os07g43800.MSUv7.0	-3.5362	4.91436	1.23761e-05	0.000165853		LOC_Os04g30030.MSUv7.0	1.65011	5.53122	8.20227e-05	0.00139061		LOC_Os01g74160.MSUv7.0	1.05536	6.02873	8.54846e-07	1.22306e-05
LOC_Os02g49440.MSUv7.0	-3.69449	4.38815	1.24244e-05	0.000166391		LOC_Os07g44830.MSUv7.0	1.49534	3.95606	8.21148e-05	0.00139127		LOC_Os10g23060.MSUv7.0	-2.85876	-0.144231	8.70821e-07	1.24441e-05
LOC_Os05g35330.MSUv7.0	-3.20151	6.53928	1.24438e-05	0.000166544		LOC_Os02g25060.MSUv7.0	1.30578	5.46808	8.23604e-05	0.00139452		LOC_Os04g40900.MSUv7.0	2.15312	1.96082	8.84232e-07	1.26204e-05
LOC_Os02g57040.MSUv7.0	-3.18975	6.87458	1.24811e-05	0.000166934		LOC_Os12g32670.MSUv7.0	1.76789	3.48782	8.25388e-05	0.00139664		LOC_Os11g43860.MSUv7.0	-1.27614	6.95739	8.8561e-07	1.26325e-05
LOC_Os08g02420.MSUv7.0	-3.57753	4.58918	1.2705e-05	0.000169819		LOC_Os10g31240.MSUv7.0	2.98757	1.3783	8.27771e-05	0.00139976		LOC_Os01g46120.MSUv7.0	1.15953	3.19958	8.94885e-07	1.27417e-05
LOC_Os05g33210.MSUv7.0	-3.25788	6.09484	1.28857e-05	0.000172123		LOC_Os06g18790.MSUv7.0	3.27141	0.664669	8.30986e-05	0.00140429		LOC_Os02g35220.MSUv7.0	1.02727	4.66012	8.96441e-07	1.27562e-05
LOC_Os04g56230.MSUv7.0	-3.85591	4.14234	1.2914e-05	0.00017239		LOC_Os09g14410.MSUv7.0	2.05673	2.71786	8.3736e-05	0.00141415		LOC_Os07g31390.MSUv7.0	1.98885	1.86347	9.09372e-07	1.29324e-05
LOC_Os03g11890.MSUv7.0	3.10183	8.87538	1.30187e-05	0.000173676		LOC_Os06g46500.MSUv7.0	2.41568	3.41153	8.38847e-05	0.00141552		LOC_Os07g44900.MSUv7.0	-1.93164	1.22409	9.12409e-07	1.29678e-05
LOC_Os10g34180.MSUv7.0	-3.41627	5.18037	1.30667e-05	0.000174203		LOC_Os03g08860.MSUv7.0	-1.19473	7.20471	8.39259e-05	0.00141552		LOC_Os08g38710.MSUv7.0	2.09913	2.39786	9.13968e-07	1.29822e-05
LOC_Os10g38238.MSUv7.0	-3.52771	4.67591	1.31589e-05	0.000175319		LOC_Os01g47410.MSUv7.0	-1.25449	4.5437	8.39905e-05	0.0014157		LOC_Os09g39430.MSUv7.0	-2.06426	0.47147	9.23167e-07	1.3105e-05
LOC_Os05g51790.MSUv7.0	3.12139	7.81457	1.31785e-05	0.000175467		LOC_Os11g30060.MSUv7.0	1.94326	2.16392	8.44827e-05	0.00142301		LOC_Os10g32300.MSUv7.0	1.21437	3.74049	9.26331e-07	1.3142e-05
LOC_Os06g07140.MSUv7.0	-3.6831	4.37799	1.32897e-05	0.000176834		LOC_Os02g34840.MSUv7.0	-1.31846	4.38388	8.45332e-05	0.00142301		LOC_Os01g53330.MSUv7.0	-1.23624	4.95642	9.2906e-07	1.31649e-05
LOC_Os02g21040.MSUv7.0	-4.14595	3.86019	1.33653e-05	0.000177725		LOC_Os05g42424.MSUv7.0	-1.05729	8.02494	8.47613e-05	0.00142433		LOC_Os04g05010.MSUv7.0	1.34697	4.331	9.38375e-07	1.3289e-05
LOC_Os09g33740.MSUv7.0	4.0627	3.4517	1.34086e-05	0.000177745		LOC_Os02g06410.MSUv7.0	-3.57374	0.37789	8.47627e-05	0.00142433		LOC_Os10g28000.MSUv7.0	1.77524	1.8878	9.47134e-07	1.3397e-05
LOC_Os07g28900.MSUv7.0	4.0627	3.4517	1.34086e-05	0.000177745		LOC_Os06g10880.MSUv7.0	-2.01724	2.59771	8.47754e-05	0.00142433		LOC_Os02g09480.MSUv7.0	2.27517	2.28691	9.52928e-07	1.34709e-05
LOC_Os05g27050.MSUv7.0	4.0627	3.4517	1.34086e-05	0.000177745		LOC_Os12g03470.MSUv7.0	1.0789	7.16538	8.48693e-05	0.001425		LOC_Os01g45530.MSUv7.0	-1.17921	2.85082	9.58017e-07	1.35347e-05
LOC_Os02g26550.MSUv7.0	3.16958	6.75688	1.34114e-05	0.000177745		LOC_Os10g31290.MSUv7.0	1.32119	4.67905	8.50745e-05	0.00142672		LOC_Os03g16400.MSUv7.0	1.02195	4.07703	9.72109e-07	1.37256e-05
ChrUn.fgenesh.gene.7.MSUv7.0	5.37997	2.88052	1.34468e-05	0.000177745		LOC_Os08g39490.MSUv7.0	1.52268	4.77575	8.50809e-05	0.00142672		LOC_Os03g27040.MSUv7.0	-1.31246	4.97361	9.75158e-07	1.37604e-05
LOC_Os01g08120.MSUv7.0	5.37997	2.88052	1.34468e-05	0.000177745		LOC_Os05g49080.MSUv7.0	-1.51263	4.58675	8.59042e-05	0.00143911		LOC_Os01g60170.MSUv7.0	1.80689	1.18514	9.77531e-07	1.37857e-05
LOC_Os03g60200.MSUv7.0	5.37997	2.88052	1.34468e-05	0.000177745		LOC_Os02g16030.MSUv7.0	2.02565	2.74753	8.59302e-05	0.00143911		LOC_Os09g31120.MSUv7.0	1.08952	4.10361	9.82384e-07	1.38459e-05
LOC_Os10g40370.MSUv7.0	5.37997	2.88052	1.34468e-05	0.000177745		LOC_Os07g25680.MSUv7.0	1.20662	7.28768	8.59906e-05	0.0014392		LOC_Os01g20860.MSUv7.0	1.02297	4.85406	9.99938e-07	1.40849e-05
LOC_Os07g27150.MSUv7.0	-5.1287	2.99063	1.34468e-05	0.000177745		LOC_Os03g38800.MSUv7.0	-1.53217	5.83405	8.62486e-05	0.00144259		LOC_Os06g46799.MSUv7.0	-1.87981	0.818644	1.00934e-06	1.41942e-05
LOC_Os01g68589.MSUv7.0	-3.56762	4.58036	1.34768e-05	0.000177745		LOC_Os07g44480.MSUv7.0	6.91931	-0.785017	8.63059e-05	0.00144263		LOC_Os01g38510.MSUv7.0	-1.41966	6.19428	1.00946e-06	1.41942e-05
LOC_Os01g45520.MSUv7.0	3.93948	3.64204	1.34873e-05	0.000177745		LOC_Os01g42690.MSUv7.0	-1.66277	5.63391	8.66625e-05	0.00144766		LOC_Os06g15330.MSUv7.0	1.82588	3.18309	1.00952e-06	1.41942e-05
LOC_Os06g06930.MSUv7.0	3.93948	3.64204	1.34873e-05	0.000177745		LOC_Os06g41770.MSUv7.0	-1.15257	6.7182	8.68274e-05	0.00144949		LOC_Os04g02620.MSUv7.0	-1.8407	3.49761	1.0101e-06	1.41942e-05
LOC_Os10g39950.MSUv7.0	3.93948	3.64204	1.34873e-05	0.000177745		LOC_Os03g15890.MSUv7.0	-1.06566	5.97359	8.70172e-05	0.00145173		LOC_Os11g45400.MSUv7.0	2.49397	1.45735	1.01308e-06	1.42276e-05
LOC_Os08g14610.MSUv7.0	3.93948	3.64204	1.34873e-05	0.000177745		LOC_Os07g28644.MSUv7.0	2.26126	3.70894	8.72358e-05	0.00145445		LOC_Os05g29676.MSUv7.0	3.33046	-0.432611	1.02692e-06	1.44134e-05
LOC_Os03g06900.MSUv7.0	3.30296	5.37734	1.3543e-05	0.000178365		LOC_Os04g35260.MSUv7.0	1.60454	4.54954	8.7861e-05	0.00146394		LOC_Os05g45320.MSUv7.0	1.20379	3.52617	1.0282e-06	1.44229e-05
LOC_Os07g15490.MSUv7.0	-3.75371	4.25947	1.36213e-05	0.000179168		LOC_Os08g39150.MSUv7.0	-1.22117	7.19535	8.79597e-05	0.00146465		LOC_Os05g37190.MSUv7.0	-1.40222	3.00367	1.02961e-06	1.44341e-05
LOC_Os05g40900.MSUv7.0	3.68539	4.22294	1.36213e-05	0.000179168		LOC_Os01g68950.MSUv7.0	-1.07216	7.11182	8.80409e-05	0.00146507		LOC_Os01g63220.MSUv7.0	1.00371	3.97737	1.05772e-06	1.48106e-05
LOC_Os04g21110.MSUv7.0	3.12744	7.50763	1.36481e-05	0.000179407		LOC_Os01g11040.MSUv7.0	1.2894	5.88132	8.82227e-05	0.00146716		LOC_Os12g01370.MSUv7.0	-1.69881	1.33303	1.06042e-06	1.48396e-05
LOC_Os01g01689.MSUv7.0	3.11619	7.97254	1.37233e-05	0.00018028		LOC_Os02g53690.MSUv7.0	2.38269	2.59725	8.86836e-05	0.00147389		LOC_Os06g45040.MSUv7.0	-1.1754	3.74085	1.06258e-06	1.4861e-05
LOC_Os10g16974.MSUv7.0	-3.3137	5.44984	1.37517e-05	0.000180538		LOC_Os08g29200.MSUv7.0	2.48574	2.76041	8.98812e-05	0.00149284		LOC_Os10g40490.MSUv7.0	1.29092	4.5361	1.08931e-06	1.52078e-05
LOC_Os01g19840.MSUv7.0	-3.18888	6.49981	1.37898e-05	0.000180923		LOC_Os07g44910.MSUv7.0	-1.95698	2.10474	9.00705e-05	0.00149503		LOC_Os06g51450.MSUv7.0	1.04034	3.90601	1.09467e-06	1.52737e-05
LOC_Os02g13870.MSUv7.0	-3.22327	6.17743	1.38014e-05	0.000180961		LOC_Os01g12750.MSUv7.0	-2.15993	1.72229	9.02432e-05	0.00149695		LOC_Os06g13940.MSUv7.0	4.42739	0.102726	1.10055e-06	1.53467e-05
LOC_Os03g13140.MSUv7.0	-3.1456	7.13181	1.38487e-05	0.000181466		LOC_Os06g02530.MSUv7.0	2.22371	2.50395	9.06112e-05	0.0015021		LOC_Os05g29030.MSUv7.0	-1.23944	5.72763	1.11215e-06	1.5494e-05
LOC_Os01g73110.MSUv7.0	3.56122	4.62662	1.39125e-05	0.000182186		LOC_Os02g46920.MSUv7.0	2.0524	5.22216	9.10428e-05	0.0015083		LOC_Os01g10110.MSUv7.0	3.85799	0.862771	1.11242e-06	1.5494e-05
LOC_Os03g49520.MSUv7.0	3.17664	6.55452	1.40496e-05	0.000183865		LOC_Os07g36490.MSUv7.0	-1.18301	5.1507	9.11287e-05	0.00150876		LOC_Os03g08360.MSUv7.0	-1.34319	2.50252	1.11543e-06	1.55267e-05
LOC_Os12g31780.MSUv7.0	-3.31319	5.6291	1.40623e-05	0.000183914		LOC_Os01g21440.MSUv7.0	-1.07851	6.41266	9.12231e-05	0.00150937		LOC_Os08g06550.MSUv7.0	-1.02706	7.68386	1.11907e-06	1.55682e-05
LOC_Os05g05060.MSUv7.0	-3.19352	6.58691	1.41318e-05	0.000184707		LOC_Os06g27760.MSUv7.0	-2.32573	1.56213	9.15363e-05	0.00151359		LOC_Os03g59200.MSUv7.0	-1.32347	2.01301	1.14173e-06	1.58742e-05
LOC_Os10g37180.MSUv7.0	-3.15304	6.92706	1.42136e-05	0.000185647		LOC_Os04g47520.MSUv7.0	1.15173	5.82252	9.16794e-05	0.001515		LOC_Os08g16820.MSUv7.0	-1.11733	3.38589	1.14242e-06	1.58744e-05
LOC_Os01g56290.MSUv7.0	3.63596	4.32546	1.42217e-05	0.000185647		LOC_Os04g38780.MSUv7.0	-1.2849	4.73074	9.19371e-05	0.0015183		LOC_Os04g41620.MSUv7.0	2.64853	3.36885	1.14656e-06	1.59226e-05
LOC_Os09g27670.MSUv7.0	8.00791	2.457	1.44592e-05	0.000187561		LOC_Os03g06050.MSUv7.0	7.32354	-0.462798	9.19985e-05	0.00151835		LOC_Os06g12455.MSUv7.0	-1.43293	1.82025	1.17478e-06	1.63049e-05
LOC_Os06g03530.MSUv7.0	8.00791	2.457	1.44592e-05	0.000187561		LOC_Os12g08920.MSUv7.0	3.28192	0.755378	9.21331e-05	0.00151962		LOC_Os09g29360.MSUv7.0	-3.58457	-0.969539	1.1819e-06	1.63941e-05
LOC_Os02g47830.MSUv7.0	8.00791	2.457	1.44592e-05	0.000187561		LOC_Os01g18890.MSUv7.0	-6.90476	4.82918	9.2265e-05	0.00152032		LOC_Os03g22790.MSUv7.0	1.04762	6.45034	1.19262e-06	1.65331e-05
LOC_Os12g32590.MSUv7.0	8.00791	2.457	1.44592e-05	0.000187561		LOC_Os04g30720.MSUv7.0	2.10762	2.07414	9.22923e-05	0.00152032		LOC_Os08g01220.MSUv7.0	1.22662	3.56583	1.19422e-06	1.65456e-05
LOC_Os07g12560.MSUv7.0	8.00791	2.457	1.44592e-05	0.000187561		LOC_Os03g42810.MSUv7.0	-2.33624	3.12005	9.25432e-05	0.0015227		LOC_Os07g02990.MSUv7.0	3.58792	-0.491205	1.21151e-06	1.67573e-05
LOC_Os10g17230.MSUv7.0	8.00791	2.457	1.44592e-05	0.000187561		LOC_Os08g43630.MSUv7.0	-1.9793	2.01008	9.2553e-05	0.0015227		LOC_Os11g47910.MSUv7.0	1.5344	2.28511	1.21163e-06	1.67573e-05
LOC_Os01g13390.MSUv7.0	-8.00373	2.58264	1.44592e-05	0.000187561		LOC_Os07g46500.MSUv7.0	-1.12924	6.00069	9.29452e-05	0.00152818		LOC_Os05g45954.MSUv7.0	-1.70877	1.35163	1.21737e-06	1.68269e-05
LOC_Os07g48060.MSUv7.0	-8.00373	2.58264	1.44592e-05	0.000187561		LOC_Os05g35810.MSUv7.0	4.92331	-0.526391	9.30278e-05	0.00152858		LOC_Os01g72900.MSUv7.0	1.68011	2.30815	1.22027e-06	1.68571e-05
LOC_Os02g51414.MSUv7.0	-8.00373	2.58264	1.44592e-05	0.000187561		LOC_Os05g03630.MSUv7.0	-1.10718	5.608	9.3344e-05	0.00153281		LOC_Os09g32520.MSUv7.0	-1.02922	5.46077	1.22945e-06	1.6969e-05
LOC_Os01g16550.MSUv7.0	-8.00373	2.58264	1.44592e-05	0.000187561		LOC_Os07g07950.MSUv7.0	1.57703	3.72867	9.38527e-05	0.00153945		LOC_Os07g47430.MSUv7.0	-2.86384	-0.411641	1.22981e-06	1.6969e-05
LOC_Os01g25320.MSUv7.0	3.13425	7.08453	1.44762e-05	0.000187664		LOC_Os04g57810.MSUv7.0	-1.15722	7.27042	9.38659e-05	0.00153945		LOC_Os12g12000.MSUv7.0	-1.29418	3.27116	1.23116e-06	1.69778e-05
LOC_Os02g54700.MSUv7.0	-3.1595	6.73336	1.46532e-05	0.000189763		LOC_Os01g55220.MSUv7.0	2.27961	2.32687	9.40443e-05	0.00154141		LOC_Os02g49340.MSUv7.0	-1.60344	1.90042	1.24282e-06	1.71287e-05
LOC_Os08g20486.MSUv7.0	3.67045	4.20937	1.46565e-05	0.000189763		LOC_Os06g48290.MSUv7.0	-2.37127	0.483662	9.50905e-05	0.00155758		LOC_Os01g07120.MSUv7.0	1.22363	5.15257	1.24624e-06	1.7161e-05
LOC_Os11g35360.MSUv7.0	-4.12949	3.84546	1.47086e-05	0.000189917		LOC_Os03g39690.MSUv7.0	-1.86001	3.80919	9.51548e-05	0.00155765		LOC_Os11g03060.MSUv7.0	-1.24256	2.92503	1.24662e-06	1.7161e-05
LOC_Os05g05040.MSUv7.0	-4.11284	3.83058	1.47086e-05	0.000189917		LOC_Os03g40600.MSUv7.0	2.19003	2.11956	9.53396e-05	0.0015595		LOC_Os10g08319.MSUv7.0	-5.9446	-1.49055	1.27128e-06	1.74801e-05
LOC_Os10g37400.MSUv7.0	-4.11284	3.83058	1.47086e-05	0.000189917		LOC_Os06g41670.MSUv7.0	1.60455	3.92835	9.53871e-05	0.0015595		LOC_Os03g55420.MSUv7.0	4.48204	0.171226	1.27687e-06	1.75468e-05
LOC_Os04g35190.MSUv7.0	3.36656	5.13027	1.47144e-05	0.000189917		LOC_Os12g13295.MSUv7.0	3.02218	0.108928	9.55313e-05	0.00156088		LOC_Os03g22050.MSUv7.0	-1.34128	6.47458	1.29441e-06	1.77672e-05
LOC_Os06g05870.MSUv7.0	3.36656	5.13027	1.47144e-05	0.000189917		LOC_Os06g51270.MSUv7.0	1.41899	4.68466	9.67862e-05	0.0015804		LOC_Os05g49240.MSUv7.0	-3.49918	0.60648	1.30866e-06	1.79524e-05
LOC_Os10g30910.MSUv7.0	3.13056	7.066	1.47334e-05	0.000189957		LOC_Os06g43840.MSUv7.0	1.16388	6.44428	9.69521e-05	0.00158212		LOC_Os09g31380.MSUv7.0	2.18878	1.53288	1.31513e-06	1.80098e-05
LOC_Os02g41904.MSUv7.0	-3.60412	4.46845	1.47359e-05	0.000189957		LOC_Os11g28340.MSUv7.0	-1.05765	6.30771	9.73285e-05	0.00158651		LOC_Os03g60100.MSUv7.0	1.05494	5.3022	1.32166e-06	1.80887e-05
LOC_Os03g12010.MSUv7.0	3.34847	5.30419	1.48074e-05	0.00019076		LOC_Os03g09290.MSUv7.0	-1.22961	4.94578	9.73424e-05	0.00158651		LOC_Os02g11640.MSUv7.0	-1.20951	5.53502	1.32748e-06	1.81578e-05
LOC_Os03g01200.MSUv7.0	3.22063	5.91947	1.48261e-05	0.000190807		LOC_Os03g05700.MSUv7.0	-2.05479	2.54077	9.75802e-05	0.00158939		LOC_Os11g05562.MSUv7.0	-1.07178	6.23305	1.34197e-06	1.83455e-05
LOC_Os03g48270.MSUv7.0	-4.48149	3.26326	1.48295e-05	0.000190807		LOC_Os10g36703.MSUv7.0	-1.12671	6.43585	9.78169e-05	0.00159225		LOC_Os05g32970.MSUv7.0	-1.44995	4.71567	1.35084e-06	1.84454e-05
LOC_Os03g02110.MSUv7.0	3.26499	5.7266	1.49235e-05	0.000191896		LOC_Os12g07840.MSUv7.0	3.82571	-0.213652	9.82982e-05	0.00159909		LOC_Os04g10924.MSUv7.0	-1.30152	5.21795	1.36979e-06	1.86718e-05
LOC_Os10g31040.MSUv7.0	-3.36659	5.2159	1.49399e-05	0.000191987		LOC_Os10g41120.MSUv7.0	1.79574	2.84708	9.87028e-05	0.00160443		LOC_Os03g22200.MSUv7.0	1.11841	4.95933	1.38526e-06	1.88718e-05
LOC_Os06g47600.MSUv7.0	-4.3555	3.6702	1.50121e-05	0.000192556		LOC_Os09g02250.MSUv7.0	1.69368	4.03913	9.87494e-05	0.00160443		LOC_Os02g37800.MSUv7.0	-1.22561	3.48438	1.39319e-06	1.89689e-05
LOC_Os02g45820.MSUv7.0	-4.3555	3.6702	1.50121e-05	0.000192556		LOC_Os08g02250.MSUv7.0	1.99992	2.41844	9.93349e-05	0.00161294		LOC_Os06g16640.MSUv7.0	-2.60651	3.83229	1.40318e-06	1.90939e-05
LOC_Os01g24200.MSUv7.0	3.91715	3.62181	1.50121e-05	0.000192556		LOC_Os01g72680.MSUv7.0	1.81524	2.65717	9.95877e-05	0.00161469		LOC_Os11g05770.MSUv7.0	-3.99987	-0.955166	1.4101e-06	1.9167e-05
LOC_Os08g44270.MSUv7.0	-3.45815	4.73405	1.50787e-05	0.00019329		LOC_Os10g36390.MSUv7.0	2.25803	1.47706	9.9624e-05	0.00161469		LOC_Os04g40090.MSUv7.0	1.00301	4.97775	1.41017e-06	1.9167e-05
LOC_Os09g36420.MSUv7.0	3.7123	4.0832	1.51357e-05	0.000193728		LOC_Os02g08018.MSUv7.0	1.47186	4.6001	9.96281e-05	0.00161469		LOC_Os07g37100.MSUv7.0	-1.07785	3.46819	1.42385e-06	1.93307e-05
LOC_Os09g19160.MSUv7.0	4.03721	3.42865	1.5141e-05	0.000193728		LOC_Os08g01220.MSUv7.0	1.19298	5.69485	0.000100062	0.00162072		LOC_Os10g36260.MSUv7.0	1.11262	7.3549	1.43708e-06	1.94991e-05
LOC_Os07g05960.MSUv7.0	4.03721	3.42865	1.5141e-05	0.000193728		LOC_Os02g39930.MSUv7.0	-1.77692	4.35406	0.000100218	0.00162223		LOC_Os02g57940.MSUv7.0	-1.45916	2.1767	1.4486e-06	1.96329e-05
LOC_Os03g50270.MSUv7.0	-3.31335	5.57179	1.51917e-05	0.000194027		LOC_Os10g13694.MSUv7.0	2.01891	5.81692	0.000101725	0.00164561		LOC_Os07g37510.MSUv7.0	-2.41109	0.447868	1.47983e-06	2.00103e-05
LOC_Os01g07810.MSUv7.0	-3.31335	5.57179	1.51917e-05	0.000194027		LOC_Os03g22670.MSUv7.0	-1.6114	3.03776	0.00010188	0.00164675		LOC_Os01g03680.MSUv7.0	-2.57452	2.07859	1.48624e-06	2.00854e-05
LOC_Os07g20510.MSUv7.0	3.26467	5.68359	1.51926e-05	0.000194027		LOC_Os01g06290.MSUv7.0	1.47581	5.22716	0.000101921	0.00164675		LOC_Os11g03780.MSUv7.0	1.28252	3.42655	1.50237e-06	2.02919e-05
LOC_Os10g22370.MSUv7.0	3.62204	4.31282	1.5226e-05	0.000194334		LOC_Os02g03280.MSUv7.0	-1.59714	8.88181	0.000102143	0.00164932		LOC_Os05g42080.MSUv7.0	2.45043	0.814411	1.50506e-06	2.03166e-05
LOC_Os06g43570.MSUv7.0	-3.2988	5.61626	1.53411e-05	0.000195682		LOC_Os08g33680.MSUv7.0	-1.1934	5.98773	0.000102527	0.0016539		LOC_Os04g10530.MSUv7.0	1.59445	3.51217	1.50595e-06	2.0317e-05
LOC_Os03g20630.MSUv7.0	-3.19841	6.32652	1.54878e-05	0.000197431		LOC_Os02g09850.MSUv7.0	-1.20344	5.7153	0.000102554	0.0016539		LOC_Os02g22160.MSUv7.0	2.32582	1.32339	1.52577e-06	2.05492e-05
LOC_Os03g29850.MSUv7.0	-3.94224	3.97479	1.5656e-05	0.000199452		LOC_Os07g36140.MSUv7.0	-1.05568	6.74389	0.000102929	0.00165808		LOC_Os07g46846.MSUv7.0	-1.07771	4.12714	1.54808e-06	2.0826e-05
LOC_Os04g25400.MSUv7.0	3.08194	8.04346	1.56705e-05	0.000199514		LOC_Os08g02440.MSUv7.0	2.91719	1.2054	0.00010294	0.00165808		LOC_Os04g28210.MSUv7.0	1.4616	4.51373	1.55077e-06	2.08388e-05
LOC_Os01g73500.MSUv7.0	-3.59333	4.45885	1.57077e-05	0.000199864		LOC_Os03g14110.MSUv7.0	-1.21249	5.45615	0.000103026	0.00165844		LOC_Os01g65460.MSUv7.0	2.3437	0.918242	1.55079e-06	2.08388e-05
LOC_Os04g20210.MSUv7.0	3.15768	6.49189	1.5745e-05	0.000200128		LOC_Os03g22010.MSUv7.0	7.3849	-0.418116	0.000103852	0.00167071		LOC_Os11g40410.MSUv7.0	1.47335	4.02891	1.55462e-06	2.08784e-05
LOC_Os05g41580.MSUv7.0	3.20991	5.97977	1.57478e-05	0.000200128		LOC_Os01g14410.MSUv7.0	-2.26064	1.29729	0.000104055	0.00167295		LOC_Os04g51680.MSUv7.0	5.76116	-1.41923	1.55696e-06	2.08861e-05
LOC_Os02g55640.MSUv7.0	-3.22769	6.02799	1.5846e-05	0.000201252		LOC_Os03g45260.MSUv7.0	-1.13638	5.82128	0.000104184	0.001674		LOC_Os01g04040.MSUv7.0	3.14541	-0.56822	1.57023e-06	2.10521e-05
LOC_Os03g17600.MSUv7.0	-5.09777	2.96332	1.59279e-05	0.000201424		LOC_Os11g40249.MSUv7.0	-7.0473	-1.02169	0.000104472	0.00167759		LOC_Os08g41000.MSUv7.0	-1.20272	3.22961	1.57361e-06	2.10852e-05
LOC_Os03g22170.MSUv7.0	-5.09777	2.96332	1.59279e-05	0.000201424		LOC_Os04g20230.MSUv7.0	-1.07715	7.05122	0.00010487	0.00168294		LOC_Os12g05550.MSUv7.0	-1.54195	2.52161	1.57448e-06	2.10852e-05
LOC_Os08g27090.MSUv7.0	-5.09777	2.96332	1.59279e-05	0.000201424		LOC_Os10g35010.MSUv7.0	1.38842	5.27903	0.000105172	0.00168675		LOC_Os10g36960.MSUv7.0	4.0265	-0.848648	1.57962e-06	2.11421e-05
LOC_Os12g39400.MSUv7.0	-5.09777	2.96332	1.59279e-05	0.000201424		LOC_Os06g10950.MSUv7.0	3.20167	1.81554	0.000105492	0.00169084		LOC_Os02g57010.MSUv7.0	1.05173	3.63298	1.60067e-06	2.13754e-05
LOC_Os01g72120.MSUv7.0	-5.09777	2.96332	1.59279e-05	0.000201424		LOC_Os05g02740.MSUv7.0	-1.28538	4.40082	0.000105684	0.00169206		LOC_Os01g70950.MSUv7.0	1.0488	5.99367	1.62188e-06	2.16464e-05
LOC_Os10g34270.MSUv7.0	-5.09777	2.96332	1.59279e-05	0.000201424		LOC_Os04g56610.MSUv7.0	-1.65103	3.64141	0.000105697	0.00169206		LOC_Os02g44940.MSUv7.0	-1.06667	3.28401	1.65346e-06	2.20306e-05
LOC_Os03g05710.MSUv7.0	-5.09777	2.96332	1.59279e-05	0.000201424		LOC_Os02g54900.MSUv7.0	1.78969	2.41573	0.000105902	0.00169355		LOC_Os05g34040.MSUv7.0	1.23618	3.45809	1.67097e-06	2.22138e-05
LOC_Os03g38520.MSUv7.0	-3.14547	6.69689	1.60632e-05	0.000203012		LOC_Os06g05920.MSUv7.0	2.78636	0.0814325	0.000105956	0.00169355		LOC_Os06g43510.MSUv7.0	-1.19108	3.52624	1.67198e-06	2.22148e-05
LOC_Os07g23270.MSUv7.0	3.20344	6.10441	1.61172e-05	0.000203216		LOC_Os01g39830.MSUv7.0	1.77047	3.26802	0.000105985	0.00169355		LOC_Os02g51570.MSUv7.0	1.00117	4.36795	1.69354e-06	2.24886e-05
LOC_Os01g74020.MSUv7.0	-3.14163	6.71744	1.61182e-05	0.000203216		LOC_Os03g54900.MSUv7.0	1.15079	6.38953	0.000106147	0.00169511		LOC_Os09g36930.MSUv7.0	-1.21086	9.10748	1.69729e-06	2.25257e-05
LOC_Os01g41220.MSUv7.0	-3.53749	4.55355	1.61188e-05	0.000203216		LOC_Os07g49200.MSUv7.0	-1.70384	2.9615	0.00010627	0.00169604		LOC_Os01g36580.MSUv7.0	-1.10323	5.15141	1.71425e-06	2.27381e-05
LOC_Os08g04460.MSUv7.0	-3.53749	4.55355	1.61188e-05	0.000203216		LOC_Os10g31690.MSUv7.0	7.25572	-0.516006	0.000107006	0.00170674		LOC_Os08g23870.MSUv7.0	4.07404	-0.144627	1.71624e-06	2.27518e-05
LOC_Os04g57340.MSUv7.0	-3.42983	5.01808	1.61872e-05	0.000203524		LOC_Os05g43895.MSUv7.0	-1.88386	4.28485	0.000107279	0.00171005		LOC_Os12g36735.MSUv7.0	-3.16051	-0.851207	1.72198e-06	2.28151e-05
LOC_Os04g57720.MSUv7.0	-4.09599	3.81554	1.62017e-05	0.000203524		LOC_Os02g07930.MSUv7.0	-1.33667	5.23424	0.000107387	0.00171072		LOC_Os07g08950.MSUv7.0	1.01462	5.33159	1.74293e-06	2.30409e-05
LOC_Os06g07560.MSUv7.0	-4.09599	3.81554	1.62017e-05	0.000203524		LOC_Os10g07290.MSUv7.0	2.93055	2.04912	0.000107571	0.00171261		LOC_Os05g46340.MSUv7.0	1.20844	5.71825	1.74693e-06	2.3081e-05
LOC_Os07g43316.MSUv7.0	3.81003	3.77413	1.62017e-05	0.000203524		LOC_Os12g33220.MSUv7.0	3.18906	-0.122583	0.000107892	0.00171668		LOC_Os05g11300.MSUv7.0	-5.99239	-1.45677	1.75547e-06	2.31808e-05
LOC_Os06g49310.MSUv7.0	3.39365	4.76857	1.62023e-05	0.000203524		LOC_Os07g47990.MSUv7.0	2.39658	7.14083	0.000108603	0.00172694		LOC_Os01g42140.MSUv7.0	1.36129	2.53971	1.78439e-06	2.35364e-05
LOC_Os07g32890.MSUv7.0	3.39365	4.76857	1.62023e-05	0.000203524		LOC_Os11g44940.MSUv7.0	-1.43269	6.85819	0.000108724	0.00172781		LOC_Os03g32499.MSUv7.0	-1.206	4.6869	1.78756e-06	2.3552e-05
LOC_Os03g60740.MSUv7.0	-3.28912	5.60763	1.62644e-05	0.00020418		LOC_Os07g43140.MSUv7.0	-1.96221	1.98602	0.000109395	0.00173742		LOC_Os02g20960.MSUv7.0	3.51394	0.0906828	1.81611e-06	2.39015e-05
LOC_Os08g44015.MSUv7.0	3.35046	5.11574	1.65929e-05	0.000208168		LOC_Os03g56330.MSUv7.0	-1.21702	4.79331	0.000109629	0.00174008		LOC_Os02g02524.MSUv7.0	-1.00253	3.85865	1.87055e-06	2.45906e-05
LOC_Os02g52290.MSUv7.0	-3.09932	7.39549	1.66022e-05	0.000208168		LOC_Os06g45890.MSUv7.0	-1.36346	5.08405	0.000109972	0.00174446		LOC_Os03g04110.MSUv7.0	1.07294	5.57603	1.94177e-06	2.54985e-05
LOC_Os02g40690.MSUv7.0	-4.33667	3.65336	1.67283e-05	0.000209494		LOC_Os05g44990.MSUv7.0	2.96858	1.48063	0.000110107	0.00174555		LOC_Os01g36720.MSUv7.0	-3.06256	3.5303	1.96796e-06	2.58244e-05
LOC_Os08g16050.MSUv7.0	-4.3176	3.63631	1.67283e-05	0.000209494		LOC_Os07g46680.MSUv7.0	-1.88605	2.11318	0.000110207	0.00174607		LOC_Os06g38160.MSUv7.0	-2.03688	0.785399	1.96973e-06	2.58244e-05
LOC_Os06g49130.MSUv7.0	3.5679	4.39745	1.67503e-05	0.000209625		LOC_Os03g21160.MSUv7.0	2.1468	1.83086	0.000110571	0.00175077		LOC_Os05g05070.MSUv7.0	-2.16358	0.866529	1.96986e-06	2.58244e-05
LOC_Os07g36780.MSUv7.0	3.26226	5.3946	1.67721e-05	0.000209625		LOC_Os06g16640.MSUv7.0	4.24857	0.529382	0.000110769	0.00175285		LOC_Os06g21410.MSUv7.0	3.68352	0.0320109	1.97104e-06	2.58255e-05
LOC_Os01g17150.MSUv7.0	-3.44013	4.71805	1.67794e-05	0.000209625		LOC_Os11g47710.MSUv7.0	-1.08014	6.54938	0.000111133	0.00175754		LOC_Os08g05830.MSUv7.0	1.07492	3.68522	1.9823e-06	2.59587e-05
LOC_Os05g39690.MSUv7.0	3.40113	4.68397	1.67794e-05	0.000209625		LOC_Os08g07480.MSUv7.0	-3.59577	-0.904175	0.000111335	0.00175967		LOC_Os04g13590.MSUv7.0	-1.87591	1.04035	2.00033e-06	2.61658e-05
LOC_Os08g04450.MSUv7.0	-3.10649	7.32768	1.68938e-05	0.000210927		LOC_Os03g04550.MSUv7.0	2.0385	2.55813	0.000111722	0.00176473		LOC_Os02g13190.MSUv7.0	-1.45356	2.36857	2.06123e-06	2.69177e-05
LOC_Os01g05970.MSUv7.0	-3.32685	5.25611	1.6931e-05	0.000211264		LOC_Os03g50710.MSUv7.0	-2.82098	-0.198726	0.000111867	0.00176594		LOC_Os03g05880.MSUv7.0	-1.50147	4.63706	2.06553e-06	2.69591e-05
LOC_Os05g01020.MSUv7.0	3.04972	9.04	1.70649e-05	0.000212116		LOC_Os08g28680.MSUv7.0	-1.08019	6.64017	0.000112106	0.00176755		LOC_Os06g37020.MSUv7.0	-2.98636	0.383868	2.06787e-06	2.69747e-05
LOC_Os06g04620.MSUv7.0	-3.92699	3.9612	1.70981e-05	0.000212116		LOC_Os03g59710.MSUv7.0	-1.09591	5.67021	0.000112158	0.00176755		LOC_Os12g17600.MSUv7.0	-1.2293	11.1966	2.07096e-06	2.70001e-05
LOC_Os10g21240.MSUv7.0	-3.92699	3.9612	1.70981e-05	0.000212116		LOC_Os03g02470.MSUv7.0	10.9681	2.84647	0.000112227	0.00176755		LOC_Os03g02830.MSUv7.0	-1.04019	4.33295	2.09293e-06	2.72415e-05
LOC_Os12g34320.MSUv7.0	4.73803	3.15386	1.70996e-05	0.000212116		LOC_Os04g33310.MSUv7.0	-1.46089	4.80972	0.000112239	0.00176755		LOC_Os09g38400.MSUv7.0	-1.03001	3.41738	2.10056e-06	2.73258e-05
LOC_Os06g49185.MSUv7.0	4.73803	3.15386	1.70996e-05	0.000212116		LOC_Os05g08820.MSUv7.0	-1.33178	4.46236	0.000112522	0.00177093		LOC_Os03g48660.MSUv7.0	1.16218	6.30727	2.12091e-06	2.75602e-05
LOC_Os01g68200.MSUv7.0	4.73803	3.15386	1.70996e-05	0.000212116		LOC_Os03g27310.MSUv7.0	-1.05997	9.51746	0.000112665	0.00177133		LOC_Os01g03080.MSUv7.0	6.27036	-1.09953	2.12319e-06	2.75747e-05
LOC_Os03g64050.MSUv7.0	-4.45602	3.24077	1.70996e-05	0.000212116		LOC_Os01g62610.MSUv7.0	-2.05044	5.83103	0.000112683	0.00177133		LOC_Os04g39420.MSUv7.0	1.27356	3.10656	2.1405e-06	2.77633e-05
LOC_Os02g05890.MSUv7.0	-3.51704	4.5354	1.71219e-05	0.000212116		LOC_Os10g09110.MSUv7.0	-2.8175	0.197949	0.000113116	0.00177707		LOC_Os02g38140.MSUv7.0	1.2321	4.80906	2.14368e-06	2.77797e-05
LOC_Os09g20020.MSUv7.0	4.41048	3.3841	1.71225e-05	0.000212116		LOC_Os08g41890.MSUv7.0	1.88572	2.69452	0.000113295	0.00177808		LOC_Os12g13640.MSUv7.0	6.79998	-0.730724	2.16719e-06	2.80343e-05
LOC_Os11g04910.MSUv7.0	4.41048	3.3841	1.71225e-05	0.000212116		LOC_Os02g38970.MSUv7.0	2.25557	2.81929	0.000113317	0.00177808		LOC_Os09g37394.MSUv7.0	-2.07408	3.00087	2.23142e-06	2.8822e-05
LOC_Os11g37300.MSUv7.0	4.01127	3.40522	1.71225e-05	0.000212116		LOC_Os01g73960.MSUv7.0	-1.0306	7.23285	0.000113573	0.00178103		LOC_Os02g56500.MSUv7.0	5.82174	-1.36865	2.23667e-06	2.88583e-05
LOC_Os07g10810.MSUv7.0	4.01127	3.40522	1.71225e-05	0.000212116		LOC_Os12g37740.MSUv7.0	2.90174	-0.173013	0.000113706	0.00178205		LOC_Os08g38300.MSUv7.0	-1.40027	2.92688	2.2775e-06	2.93371e-05
LOC_Os07g20164.MSUv7.0	-3.22216	5.80508	1.7249e-05	0.000213554		LOC_Os01g05105.MSUv7.0	2.55616	0.687004	0.000113845	0.00178317		LOC_Os11g21804.MSUv7.0	-1.96679	3.45651	2.28123e-06	2.93691e-05
LOC_Os10g24094.MSUv7.0	3.13955	6.4523	1.7276e-05	0.000213719		LOC_Os01g36590.MSUv7.0	2.06209	1.90294	0.000114201	0.00178766		LOC_Os09g24620.MSUv7.0	-1.08252	6.28715	2.28808e-06	2.94413e-05
LOC_Os02g05410.MSUv7.0	3.37724	4.83969	1.7283e-05	0.000213719		LOC_Os06g17840.MSUv7.0	1.24093	6.33838	0.000114684	0.00179314		LOC_Os07g41580.MSUv7.0	-1.13961	2.89176	2.33343e-06	2.99759e-05
LOC_Os03g04920.MSUv7.0	3.05639	8.45398	1.73118e-05	0.000213947		LOC_Os12g32620.MSUv7.0	2.5965	3.40561	0.000114688	0.00179314		LOC_Os07g03020.MSUv7.0	2.13129	1.03455	2.34279e-06	3.00635e-05
LOC_Os12g36830.MSUv7.0	-3.0514	8.74466	1.74174e-05	0.000215123		LOC_Os05g48730.MSUv7.0	-2.29999	1.5504	0.000115888	0.00181081		LOC_Os09g29710.MSUv7.0	1.50297	3.01774	2.3594e-06	3.02111e-05
LOC_Os10g37660.MSUv7.0	3.23813	5.70244	1.75337e-05	0.000216431		LOC_Os11g42070.MSUv7.0	1.90055	2.88749	0.000116117	0.00181332		LOC_Os10g37290.MSUv7.0	-3.46357	0.0884522	2.38195e-06	3.04832e-05
LOC_Os05g43252.MSUv7.0	-3.11398	7.01137	1.76455e-05	0.00021768		LOC_Os05g39240.MSUv7.0	-1.11146	5.47676	0.000116352	0.0018159		LOC_Os02g48870.MSUv7.0	-1.69573	1.84048	2.38386e-06	3.04913e-05
LOC_Os01g48770.MSUv7.0	-3.07854	7.54091	1.77602e-05	0.000218964		LOC_Os04g38310.MSUv7.0	1.49051	4.58503	0.000116748	0.00182098		LOC_Os02g32570.MSUv7.0	1.05959	3.28594	2.40558e-06	3.07524e-05
LOC_Os03g06390.MSUv7.0	-3.20441	5.83562	1.77723e-05	0.000218983		LOC_Os04g09800.MSUv7.0	2.76781	0.691433	0.000116902	0.0018223		LOC_Os05g04210.MSUv7.0	5.02886	-0.738099	2.42213e-06	3.09306e-05
LOC_Os02g27030.MSUv7.0	-3.04691	8.96009	1.78601e-05	0.000219786		LOC_Os01g12160.MSUv7.0	1.20913	6.0062	0.000117019	0.00182244		LOC_Os12g41590.MSUv7.0	-1.26229	3.49966	2.45851e-06	3.13782e-05
LOC_Os02g34840.MSUv7.0	-4.07894	3.80033	1.78628e-05	0.000219786		LOC_Os04g33920.MSUv7.0	-3.30551	3.78238	0.00011705	0.00182244		LOC_Os12g42610.MSUv7.0	-1.38929	2.96762	2.46762e-06	3.14605e-05
LOC_Os06g24404.MSUv7.0	-3.56045	4.42964	1.78693e-05	0.000219786		LOC_Os06g19390.MSUv7.0	1.30089	4.28994	0.000117279	0.00182491		LOC_Os06g43280.MSUv7.0	-1.08283	3.15388	2.487e-06	3.16905e-05
LOC_Os05g14310.MSUv7.0	-7.96208	2.54607	1.79859e-05	0.000219841		LOC_Os02g11740.MSUv7.0	1.18979	6.63398	0.000117377	0.00182535		LOC_Os05g47690.MSUv7.0	2.52554	-0.0565664	2.50178e-06	3.18617e-05
LOC_Os11g37490.MSUv7.0	-7.96208	2.54607	1.79859e-05	0.000219841		LOC_Os06g51250.MSUv7.0	1.08196	7.10082	0.000119104	0.00185047		LOC_Os04g12970.MSUv7.0	2.46872	-0.0762752	2.50554e-06	3.18924e-05
LOC_Os07g40910.MSUv7.0	-7.96208	2.54607	1.79859e-05	0.000219841		LOC_Os09g29070.MSUv7.0	1.53092	6.29886	0.000119134	0.00185047		LOC_Os01g28450.MSUv7.0	1.58553	5.09503	2.51976e-06	3.20407e-05
LOC_Os06g03080.MSUv7.0	-7.96208	2.54607	1.79859e-05	0.000219841		LOC_Os10g38880.MSUv7.0	2.26547	3.07431	0.000119283	0.00185168		LOC_Os05g08554.MSUv7.0	-1.2751	6.12617	2.5199e-06	3.20407e-05
LOC_Os11g38790.MSUv7.0	-7.96208	2.54607	1.79859e-05	0.000219841		LOC_Os09g23740.MSUv7.0	1.48879	3.63933	0.000120479	0.00186914		LOC_Os07g34070.MSUv7.0	-1.88305	1.33964	2.52869e-06	3.21351e-05
LOC_Os03g05570.MSUv7.0	-7.96208	2.54607	1.79859e-05	0.000219841		LOC_Os03g51140.MSUv7.0	1.27402	7.41278	0.000120578	0.00186957		LOC_Os01g45914.MSUv7.0	-4.66312	9.82684	2.55658e-06	3.24722e-05
LOC_Os02g50200.MSUv7.0	-7.96208	2.54607	1.79859e-05	0.000219841		LOC_Os06g06530.MSUv7.0	-1.08225	6.55695	0.00012126	0.00187903		LOC_Os02g21040.MSUv7.0	1.64561	2.698	2.56455e-06	3.25558e-05
LOC_Os05g03030.MSUv7.0	-7.96208	2.54607	1.79859e-05	0.000219841		LOC_Os10g09850.MSUv7.0	-2.30682	2.85152	0.00012192	0.00188733		LOC_Os03g62670.MSUv7.0	-1.02262	8.24314	2.62667e-06	3.3273e-05
LOC_Os03g40070.MSUv7.0	-7.96208	2.54607	1.79859e-05	0.000219841		LOC_Os10g10130.MSUv7.0	1.9098	4.52736	0.00012194	0.00188733		LOC_Os10g35644.MSUv7.0	1.16232	3.76937	2.65778e-06	3.36311e-05
LOC_Os09g33830.MSUv7.0	-7.96208	2.54607	1.79859e-05	0.000219841		LOC_Os06g09820.MSUv7.0	-2.1205	1.00327	0.000122959	0.00190198		LOC_Os02g15740.MSUv7.0	3.82552	-0.601722	2.66772e-06	3.37388e-05
LOC_Os01g71350.MSUv7.0	-3.35633	5.12697	1.79909e-05	0.000219841		LOC_Os03g02460.MSUv7.0	2.86314	2.03211	0.000123528	0.00190959		LOC_Os07g46870.MSUv7.0	-1.8813	1.25867	2.67524e-06	3.38158e-05
LOC_Os01g01570.MSUv7.0	3.185	5.99115	1.80939e-05	0.00022096		LOC_Os04g01500.MSUv7.0	-1.32542	5.38876	0.000123598	0.00190959		LOC_Os01g55110.MSUv7.0	1.69407	2.62506	2.68325e-06	3.3899e-05
LOC_Os01g08420.MSUv7.0	3.13057	6.42051	1.81039e-05	0.00022096		LOC_Os07g22840.MSUv7.0	2.1645	1.72862	0.000123885	0.0019129		LOC_Os03g60340.MSUv7.0	2.01242	1.01864	2.69399e-06	3.40164e-05
LOC_Os06g16070.MSUv7.0	3.53356	4.4887	1.8194e-05	0.000221928		LOC_Os05g16430.MSUv7.0	-1.64486	6.19623	0.00012418	0.0019152		LOC_Os05g39350.MSUv7.0	1.90117	1.94492	2.71157e-06	3.4202e-05
LOC_Os05g12450.MSUv7.0	-3.31436	5.24502	1.82465e-05	0.000222438		LOC_Os10g34590.MSUv7.0	-1.14609	5.84224	0.000124231	0.0019152		LOC_Os08g17784.MSUv7.0	1.4833	1.77891	2.71925e-06	3.42681e-05
LOC_Os04g48070.MSUv7.0	3.39794	4.58363	1.84649e-05	0.000224967		LOC_Os08g45210.MSUv7.0	-1.06007	6.80137	0.000124254	0.0019152		LOC_Os02g28220.MSUv7.0	2.09822	1.13283	2.71971e-06	3.42681e-05
LOC_Os03g04370.MSUv7.0	-3.37353	5.05778	1.86153e-05	0.000226665		LOC_Os07g10230.MSUv7.0	2.34131	1.65787	0.000124397	0.00191627		LOC_Os03g21210.MSUv7.0	1.07586	3.47657	2.74426e-06	3.45193e-05
LOC_Os02g33540.MSUv7.0	3.87143	3.5805	1.86624e-05	0.000227105		LOC_Os05g22840.MSUv7.0	-8.60319	0.32959	0.000125335	0.00192958		LOC_Os10g34150.MSUv7.0	2.87542	-0.253705	2.74695e-06	3.45193e-05
LOC_Os06g04520.MSUv7.0	3.23799	5.47486	1.87124e-05	0.00022758		LOC_Os01g73940.MSUv7.0	-1.28784	7.9185	0.000125562	0.00193193		LOC_Os07g43390.MSUv7.0	1.18484	4.65106	2.75613e-06	3.46162e-05
LOC_Os02g32580.MSUv7.0	-3.10096	6.90122	1.87562e-05	0.000227977		LOC_Os12g40279.MSUv7.0	1.25547	6.33022	0.000126202	0.00194064		LOC_Os11g04370.MSUv7.0	-1.42658	2.78141	2.76512e-06	3.47108e-05
LOC_Os02g19890.MSUv7.0	3.31581	5.15074	1.88477e-05	0.000228955		LOC_Os11g04560.MSUv7.0	-1.46934	5.92199	0.000126385	0.00194231		LOC_Os06g05420.MSUv7.0	1.98194	4.1707	2.77453e-06	3.48104e-05
LOC_Os01g08690.MSUv7.0	5.34261	2.84637	1.89214e-05	0.000229043		LOC_Os02g17910.MSUv7.0	1.45434	4.32251	0.000126678	0.00194568		LOC_Os04g47570.MSUv7.0	3.47922	-0.556848	2.78638e-06	3.49405e-05
LOC_Os04g31020.MSUv7.0	5.34261	2.84637	1.89214e-05	0.000229043		LOC_Os10g06090.MSUv7.0	2.61474	2.52049	0.000126901	0.00194796		LOC_Os02g40900.MSUv7.0	1.17548	5.83985	2.79927e-06	3.50836e-05
LOC_Os01g03980.MSUv7.0	-5.06615	2.93548	1.89214e-05	0.000229043		LOC_Os02g40710.MSUv7.0	-1.82521	5.86748	0.00012737	0.001954		LOC_Os03g01530.MSUv7.0	-1.33875	2.83262	2.81507e-06	3.52629e-05
LOC_Os03g48830.MSUv7.0	-5.06615	2.93548	1.89214e-05	0.000229043		LOC_Os06g12610.MSUv7.0	1.48875	4.82107	0.000127726	0.0019572		LOC_Os06g04090.MSUv7.0	1.90077	1.30679	2.82422e-06	3.53401e-05
LOC_Os01g13120.MSUv7.0	-5.06615	2.93548	1.89214e-05	0.000229043		LOC_Os08g32540.MSUv7.0	-3.51229	0.34412	0.000127739	0.0019572		LOC_Os12g16220.MSUv7.0	-1.08058	6.84325	2.84562e-06	3.55702e-05
LOC_Os03g64219.MSUv7.0	3.14559	6.309	1.89214e-05	0.000229043		LOC_Os05g03610.MSUv7.0	1.28227	5.96144	0.000127803	0.0019572		LOC_Os01g65904.MSUv7.0	1.94384	1.32631	2.85413e-06	3.56399e-05
LOC_Os04g56070.MSUv7.0	-3.45564	4.84248	1.9052e-05	0.000230488		LOC_Os03g03610.MSUv7.0	1.08259	7.92059	0.000128034	0.00195958		LOC_Os04g47190.MSUv7.0	1.00096	4.02604	2.85506e-06	3.56399e-05
LOC_Os12g37419.MSUv7.0	-3.09189	7.04777	1.91275e-05	0.000231266		LOC_Os01g07376.MSUv7.0	-1.20306	5.07616	0.000128137	0.00195961		LOC_Os06g49970.MSUv7.0	1.82853	1.2655	2.85571e-06	3.56399e-05
LOC_Os01g16890.MSUv7.0	-3.10838	6.82382	1.9149e-05	0.00023139		LOC_Os06g47770.MSUv7.0	1.57793	3.32015	0.000128186	0.00195961		LOC_Os03g57200.MSUv7.0	1.94419	1.41004	2.89738e-06	3.61409e-05
LOC_Os07g08030.MSUv7.0	-3.14125	6.36939	1.93102e-05	0.000233202		LOC_Os03g22810.MSUv7.0	-1.14857	9.10214	0.00012835	0.00196051		LOC_Os05g35930.MSUv7.0	-1.75178	1.43428	2.92825e-06	3.65066e-05
LOC_Os10g38580.MSUv7.0	-3.4963	4.51701	1.93402e-05	0.000233428		LOC_Os02g40280.MSUv7.0	-3.66618	-1.05682	0.000128394	0.00196051		LOC_Os10g34940.MSUv7.0	-1.52814	2.34778	2.94363e-06	3.66405e-05
LOC_Os12g04110.MSUv7.0	3.98485	3.38142	1.93925e-05	0.000233786		LOC_Os09g22160.MSUv7.0	-2.76468	0.42859	0.000128687	0.00196335		LOC_Os11g37980.MSUv7.0	1.20923	3.29922	2.95017e-06	3.67025e-05
LOC_Os09g02410.MSUv7.0	3.98485	3.38142	1.93925e-05	0.000233786		LOC_Os10g38050.MSUv7.0	-2.61357	0.608561	0.000128731	0.00196335		LOC_Os05g39690.MSUv7.0	1.0588	5.00633	2.97791e-06	3.70087e-05
LOC_Os03g18130.MSUv7.0	3.21628	5.68282	1.95507e-05	0.000235519		LOC_Os02g03730.MSUv7.0	-1.17983	5.53158	0.000129125	0.00196821		LOC_Os07g02140.MSUv7.0	-1.74148	1.37647	2.99522e-06	3.72043e-05
LOC_Os01g71720.MSUv7.0	-3.45133	4.60808	1.95591e-05	0.000235519		LOC_Os04g41450.MSUv7.0	2.10911	2.97037	0.000130075	0.00198153		LOC_Os03g60080.MSUv7.0	1.50509	6.21845	3.0388e-06	3.76862e-05
LOC_Os02g41510.MSUv7.0	-3.13371	6.39262	1.96643e-05	0.00023639		LOC_Os04g12660.MSUv7.0	-6.5383	0.0768523	0.000130252	0.00198308		LOC_Os06g36390.MSUv7.0	1.96043	2.72824	3.04196e-06	3.77057e-05
LOC_Os03g22010.MSUv7.0	-4.06169	3.78497	1.97128e-05	0.00023639		LOC_Os01g50170.MSUv7.0	1.92754	4.80725	0.000131146	0.00199553		LOC_Os09g04339.MSUv7.0	-5.95056	-0.365751	3.05417e-06	3.78372e-05
LOC_Os11g01154.MSUv7.0	3.76887	3.73695	1.97128e-05	0.00023639		LOC_Os07g48460.MSUv7.0	-1.11369	7.71004	0.000131713	0.00200299		LOC_Os01g52270.MSUv7.0	-1.26298	3.2465	3.06587e-06	3.79623e-05
LOC_Os10g39090.MSUv7.0	-3.41267	4.69373	1.97386e-05	0.00023639		LOC_Os04g29210.MSUv7.0	3.89636	-0.150252	0.000131827	0.00200356		LOC_Os04g56990.MSUv7.0	-1.16693	3.20468	3.082e-06	3.81419e-05
LOC_Os01g18210.MSUv7.0	-3.69022	4.20298	1.9752e-05	0.00023639		LOC_Os02g58670.MSUv7.0	-1.52705	3.96435	0.000132103	0.00200658		LOC_Os07g48790.MSUv7.0	3.1316	-0.252106	3.08869e-06	3.82048e-05
LOC_Os02g57460.MSUv7.0	3.60913	4.15382	1.9752e-05	0.00023639		LOC_Os05g13780.MSUv7.0	1.37976	5.73492	0.000133221	0.00202128		LOC_Os03g18170.MSUv7.0	-1.80147	1.15375	3.10528e-06	3.83898e-05
LOC_Os12g21940.MSUv7.0	4.70708	3.12556	1.97573e-05	0.00023639		LOC_Os03g63250.MSUv7.0	1.4741	4.71185	0.000133225	0.00202128		LOC_Os07g10190.MSUv7.0	-1.95954	0.935379	3.10877e-06	3.84097e-05
LOC_Os05g44580.MSUv7.0	4.70708	3.12556	1.97573e-05	0.00023639		LOC_Os05g43940.MSUv7.0	2.37137	5.24673	0.000133806	0.00202891		LOC_Os08g13920.MSUv7.0	-1.45538	2.23433	3.11013e-06	3.84097e-05
LOC_Os05g39260.MSUv7.0	-4.43009	3.21792	1.97573e-05	0.00023639		LOC_Os07g01920.MSUv7.0	1.2755	5.79745	0.000134082	0.00203192		LOC_Os10g25030.MSUv7.0	1.08985	5.95202	3.20498e-06	3.95191e-05
LOC_Os03g46640.MSUv7.0	-4.43009	3.21792	1.97573e-05	0.00023639		LOC_Os07g41350.MSUv7.0	2.6975	4.37624	0.000134328	0.00203408		LOC_Os05g34030.MSUv7.0	3.7778	-1.01231	3.20674e-06	3.95203e-05
LOC_Os12g38051.MSUv7.0	-4.43009	3.21792	1.97573e-05	0.00023639		LOC_Os01g11660.MSUv7.0	-1.413	3.77005	0.00013438	0.00203408		LOC_Os05g38230.MSUv7.0	-3.00556	-0.946109	3.21446e-06	3.95741e-05
LOC_Os08g14860.MSUv7.0	3.23362	5.31503	1.97978e-05	0.000236737		LOC_Os08g45160.MSUv7.0	1.70603	4.50998	0.000134898	0.00204074		LOC_Os09g03939.MSUv7.0	-1.49778	1.40799	3.22578e-06	3.96929e-05
LOC_Os09g36520.MSUv7.0	-3.24714	5.3907	1.98495e-05	0.000237218		LOC_Os09g15670.MSUv7.0	-2.72927	3.90453	0.000135059	0.00204199		LOC_Os03g19250.MSUv7.0	1.04747	5.83623	3.22775e-06	3.96965e-05
LOC_Os03g13800.MSUv7.0	-3.14479	6.17855	1.98989e-05	0.000237671		LOC_Os08g05520.MSUv7.0	2.24017	2.08984	0.000135322	0.00204478		LOC_Os03g55164.MSUv7.0	1.32113	3.18035	3.22974e-06	3.97003e-05
LOC_Os02g32469.MSUv7.0	-3.08646	6.9086	1.99292e-05	0.000237894		LOC_Os01g54300.MSUv7.0	1.23642	5.31015	0.00013583	0.00205127		LOC_Os03g44670.MSUv7.0	-1.02266	6.81445	3.255e-06	3.99738e-05
LOC_Os03g59220.MSUv7.0	-3.26275	5.52674	1.99752e-05	0.000238306		LOC_Os02g06260.MSUv7.0	3.04912	-0.24894	0.000136005	0.00205273		LOC_Os02g09250.MSUv7.0	1.06852	4.13611	3.25745e-06	3.99785e-05
LOC_Os08g34984.MSUv7.0	-3.11534	6.46255	2.00325e-05	0.000238851		LOC_Os04g47580.MSUv7.0	1.94575	2.89607	0.000136224	0.0020542		LOC_Os03g10950.MSUv7.0	1.39258	3.27334	3.26532e-06	4.00543e-05
LOC_Os03g09940.MSUv7.0	-3.60073	4.30477	2.00975e-05	0.000239488		LOC_Os02g53130.MSUv7.0	-2.29103	2.44551	0.00013626	0.0020542		LOC_Os09g39410.MSUv7.0	3.73675	-0.683043	3.27612e-06	4.01452e-05
LOC_Os08g13690.MSUv7.0	-3.054	7.77836	2.01691e-05	0.000240203		LOC_Os04g56850.MSUv7.0	2.14577	1.14047	0.000136812	0.00206133		LOC_Os03g08940.MSUv7.0	1.3914	2.42985	3.28859e-06	4.02772e-05
LOC_Os07g09150.MSUv7.0	-3.38524	4.9784	2.02006e-05	0.000240439		LOC_Os02g37360.MSUv7.0	2.10228	6.57451	0.000137019	0.00206326		LOC_Os02g41580.MSUv7.0	1.84168	4.98663	3.29139e-06	4.02906e-05
LOC_Os08g28670.MSUv7.0	-3.5381	4.40983	2.0362e-05	0.000241942		LOC_Os04g12530.MSUv7.0	6.7594	-0.90244	0.000137257	0.00206566		LOC_Os08g13900.MSUv7.0	-1.36469	2.81099	3.3944e-06	4.14871e-05
LOC_Os09g36710.MSUv7.0	-3.5381	4.40983	2.0362e-05	0.000241942		LOC_Os12g40480.MSUv7.0	1.23716	4.64857	0.000137545	0.0020688		LOC_Os07g23660.MSUv7.0	6.18933	-1.15327	3.39748e-06	4.14928e-05
LOC_Os07g10660.MSUv7.0	-3.5381	4.40983	2.0362e-05	0.000241942		LOC_Os03g02830.MSUv7.0	-2.17939	1.00833	0.000137645	0.00206911		LOC_Os03g19670.MSUv7.0	-2.49286	-0.320193	3.40268e-06	4.1524e-05
LOC_Os10g42180.MSUv7.0	3.29988	5.13641	2.03897e-05	0.000242132		LOC_Os07g03730.MSUv7.0	-3.95466	6.43598	0.000138215	0.00207649		LOC_Os01g64520.MSUv7.0	1.33729	5.04217	3.41541e-06	4.16578e-05
LOC_Os01g58140.MSUv7.0	-3.09506	6.83345	2.04065e-05	0.000242192		LOC_Os03g17210.MSUv7.0	1.02322	5.87805	0.000138334	0.00207707		LOC_Os01g19170.MSUv7.0	-1.62245	1.40315	3.44852e-06	4.20399e-05
LOC_Os07g47420.MSUv7.0	-3.89601	3.93363	2.04403e-05	0.000242314		LOC_Os04g34610.MSUv7.0	1.29748	4.45529	0.000138635	0.0020804		LOC_Os07g02330.MSUv7.0	1.71722	2.05401	3.45984e-06	4.21345e-05
LOC_Os04g26320.MSUv7.0	-3.89601	3.93363	2.04403e-05	0.000242314		LOC_Os01g52550.MSUv7.0	2.08365	4.56818	0.000139029	0.00208432		LOC_Os11g33110.MSUv7.0	1.82592	1.2819	3.46587e-06	4.21862e-05
LOC_Os02g14800.MSUv7.0	3.22145	5.35799	2.05366e-05	0.000243316		LOC_Os01g16860.MSUv7.0	-1.84779	2.06126	0.000139056	0.00208432		LOC_Os02g34990.MSUv7.0	-1.41917	2.89698	3.49031e-06	4.24619e-05
LOC_Os03g63480.MSUv7.0	-3.25759	5.52216	2.06015e-05	0.000243806		LOC_Os07g11300.MSUv7.0	-1.28027	4.50839	0.000139817	0.00209352		LOC_Os02g37700.MSUv7.0	-1.18992	3.39879	3.55795e-06	4.31959e-05
LOC_Os01g20880.MSUv7.0	3.21449	5.50222	2.06015e-05	0.000243806		LOC_Os03g27190.MSUv7.0	-1.48276	5.02669	0.00013983	0.00209352		LOC_Os05g35410.MSUv7.0	-1.02728	4.76029	3.57838e-06	4.34216e-05
LOC_Os08g10320.MSUv7.0	3.07827	6.84022	2.06633e-05	0.000244397		LOC_Os07g29330.MSUv7.0	1.09161	5.84393	0.000139912	0.00209356		LOC_Os09g22000.MSUv7.0	-2.15405	-0.148847	3.6593e-06	4.43353e-05
LOC_Os02g07060.MSUv7.0	-3.11179	6.59257	2.06859e-05	0.000244444		LOC_Os05g45090.MSUv7.0	-1.70585	3.70372	0.000140053	0.00209446		LOC_Os06g20150.MSUv7.0	-1.89265	1.97459	3.68941e-06	4.46772e-05
LOC_Os06g21210.MSUv7.0	-3.17979	5.98538	2.06967e-05	0.000244444		LOC_Os06g05980.MSUv7.0	2.02247	2.34572	0.000140398	0.00209842		LOC_Os04g43290.MSUv7.0	3.55258	-0.78537	3.7077e-06	4.48758e-05
LOC_Os07g35979.MSUv7.0	-3.14964	6.11192	2.07027e-05	0.000244444		LOC_Os10g02650.MSUv7.0	2.22107	1.67588	0.00014051	0.00209889		LOC_Os08g05530.MSUv7.0	-1.04121	4.73243	3.71759e-06	4.49724e-05
LOC_Os01g50934.MSUv7.0	-3.44149	4.59937	2.07249e-05	0.000244566		LOC_Os04g41510.MSUv7.0	2.52646	3.29003	0.000141123	0.00210685		LOC_Os05g30760.MSUv7.0	-2.72153	-0.171603	3.77012e-06	4.55379e-05
LOC_Os01g29820.MSUv7.0	3.84801	3.5594	2.08449e-05	0.000245747		LOC_Os10g05690.MSUv7.0	2.23417	2.77053	0.000142254	0.00212252		LOC_Os03g03790.MSUv7.0	-1.66327	1.2593	3.8012e-06	4.58899e-05
LOC_Os03g03770.MSUv7.0	-3.4034	4.68552	2.08488e-05	0.000245747		LOC_Os08g36760.MSUv7.0	2.43076	2.02237	0.000142722	0.00212828		LOC_Os03g50260.MSUv7.0	-3.40032	-1.07248	3.87189e-06	4.66957e-05
LOC_Os03g55540.MSUv7.0	-3.03002	8.42663	2.08624e-05	0.000245767		LOC_Os09g34230.MSUv7.0	-3.54377	1.45629	0.000144	0.00214612		LOC_Os10g42860.MSUv7.0	-1.10211	3.84124	3.8781e-06	4.67303e-05
LOC_Os02g48870.MSUv7.0	-3.43898	4.82766	2.10218e-05	0.000247504		LOC_Os08g41730.MSUv7.0	-1.13191	5.19967	0.000144236	0.00214641		LOC_Os11g39200.MSUv7.0	-2.87239	-0.232565	3.88069e-06	4.67303e-05
LOC_Os10g04060.MSUv7.0	3.32202	4.94784	2.11278e-05	0.00024861		LOC_Os02g13800.MSUv7.0	-1.37746	6.14593	0.000144292	0.00214641		LOC_Os02g50820.MSUv7.0	-2.86635	-0.879525	3.89242e-06	4.68477e-05
LOC_Os06g04030.MSUv7.0	-3.05515	7.35622	2.11592e-05	0.000248838		LOC_Os07g32010.MSUv7.0	-1.03741	6.295	0.00014431	0.00214641		LOC_Os07g48430.MSUv7.0	1.00426	4.6058	3.90076e-06	4.69242e-05
LOC_Os10g21324.MSUv7.0	-3.32191	5.09642	2.11914e-05	0.000249074		LOC_Os03g36760.MSUv7.0	1.69554	4.01476	0.000144348	0.00214641		LOC_Os04g45920.MSUv7.0	3.41359	-0.892387	3.95293e-06	4.75276e-05
LOC_Os06g06290.MSUv7.0	-3.06806	7.16621	2.12573e-05	0.000249707		LOC_Os01g55200.MSUv7.0	4.44819	-0.864751	0.000144463	0.00214689		LOC_Os03g18910.MSUv7.0	1.73265	2.12615	3.97738e-06	4.77973e-05
LOC_Os04g35620.MSUv7.0	3.59338	4.1396	2.13111e-05	0.000250196		LOC_Os07g06560.MSUv7.0	-1.82714	2.42581	0.000145694	0.00216396		LOC_Os03g15460.MSUv7.0	-1.26348	4.30214	3.98062e-06	4.78119e-05
LOC_Os05g37350.MSUv7.0	3.11793	6.23109	2.19039e-05	0.00025701		LOC_Os02g37480.MSUv7.0	-3.82	5.72412	0.000146794	0.00217906		LOC_Os02g40690.MSUv7.0	-1.3446	3.41149	3.99962e-06	4.79914e-05
LOC_Os11g19800.MSUv7.0	3.46819	4.54238	2.19674e-05	0.000257609		LOC_Os09g37580.MSUv7.0	2.98685	-0.0849493	0.000147265	0.00218481		LOC_Os05g38720.MSUv7.0	2.08908	0.941331	4.16685e-06	4.98968e-05
LOC_Os06g05380.MSUv7.0	3.95794	3.35723	2.19975e-05	0.000257815		LOC_Os05g51660.MSUv7.0	-1.14775	5.88025	0.000147795	0.00219142		LOC_Os08g43290.MSUv7.0	3.46224	-0.386875	4.22514e-06	5.04415e-05
LOC_Os06g51380.MSUv7.0	3.21215	5.29581	2.20127e-05	0.000257847		LOC_Os01g70390.MSUv7.0	1.76798	3.2357	0.000148496	0.00220057		LOC_Os01g74410.MSUv7.0	-1.00012	4.65807	4.23477e-06	5.05309e-05
LOC_Os04g38600.MSUv7.0	-3.04789	7.34979	2.21092e-05	0.000258831		LOC_Os10g30880.MSUv7.0	-1.49653	3.74831	0.000149098	0.00220824		LOC_Os05g49920.MSUv7.0	1.84306	1.73736	4.23882e-06	5.05385e-05
LOC_Os02g30050.MSUv7.0	-3.05707	7.07081	2.22349e-05	0.000260155		LOC_Os08g07670.MSUv7.0	1.73198	2.70217	0.000149813	0.00221757		LOC_Os03g20120.MSUv7.0	1.01525	5.48176	4.24276e-06	5.05497e-05
LOC_Os08g19590.MSUv7.0	3.14878	5.74342	2.23589e-05	0.000260793		LOC_Os03g62400.MSUv7.0	3.14612	0.0216765	0.0001499	0.0022176		LOC_Os01g51870.MSUv7.0	1.39819	4.74775	4.27631e-06	5.09238e-05
LOC_Os08g15444.MSUv7.0	3.69027	3.87821	2.23754e-05	0.000260793		LOC_Os02g33550.MSUv7.0	1.86072	4.98463	0.000150495	0.00222515		LOC_Os02g21920.MSUv7.0	1.22016	5.83429	4.28104e-06	5.09545e-05
LOC_Os10g34940.MSUv7.0	7.95749	2.41135	2.24824e-05	0.000260793		LOC_Os04g57560.MSUv7.0	1.12212	7.23988	0.000151071	0.0022324		LOC_Os07g35510.MSUv7.0	1.05355	6.33367	4.28782e-06	5.10096e-05
LOC_Os12g04940.MSUv7.0	7.95749	2.41135	2.24824e-05	0.000260793		LOC_Os02g30790.MSUv7.0	-1.85543	2.35315	0.000151227	0.00223286		LOC_Os02g04325.MSUv7.0	-1.27375	2.58944	4.29604e-06	5.10816e-05
LOC_Os08g29770.MSUv7.0	7.95749	2.41135	2.24824e-05	0.000260793		LOC_Os12g03810.MSUv7.0	1.67719	2.83656	0.000151273	0.00223286		LOC_Os06g41020.MSUv7.0	1.39288	1.97647	4.31606e-06	5.12681e-05
LOC_Os02g37834.MSUv7.0	7.95749	2.41135	2.24824e-05	0.000260793		LOC_Os04g47930.MSUv7.0	1.28844	4.96949	0.000151477	0.00223461		LOC_Os10g25210.MSUv7.0	1.44653	3.35626	4.40671e-06	5.22661e-05
LOC_Os01g06920.MSUv7.0	7.95749	2.41135	2.24824e-05	0.000260793		LOC_Os02g55190.MSUv7.0	-2.12729	1.47608	0.0001521	0.00224167		LOC_Os06g16290.MSUv7.0	-1.05383	3.95239	4.42567e-06	5.24122e-05
LOC_Os08g30820.MSUv7.0	7.95749	2.41135	2.24824e-05	0.000260793		LOC_Os06g04870.MSUv7.0	1.62291	4.15217	0.000152128	0.00224167		LOC_Os05g03620.MSUv7.0	1.72736	1.90571	4.43601e-06	5.25084e-05
LOC_Os04g51404.MSUv7.0	7.95749	2.41135	2.24824e-05	0.000260793		LOC_Os08g09170.MSUv7.0	1.94197	2.09506	0.000152254	0.00224226		LOC_Os11g40590.MSUv7.0	1.11155	3.70598	4.45112e-06	5.26345e-05
LOC_Os07g03025.MSUv7.0	7.95749	2.41135	2.24824e-05	0.000260793		LOC_Os06g01966.MSUv7.0	2.37332	1.35948	0.000152374	0.00224278		LOC_Os01g40190.MSUv7.0	1.91347	1.3974	4.48121e-06	5.29639e-05
LOC_Os07g31960.MSUv7.0	-7.91918	2.50852	2.24824e-05	0.000260793		LOC_Os05g11980.MSUv7.0	2.23245	1.47284	0.000152506	0.00224345		LOC_Os03g55380.MSUv7.0	1.6478	1.60047	4.52666e-06	5.3421e-05
LOC_Os03g21960.MSUv7.0	-7.91918	2.50852	2.24824e-05	0.000260793		LOC_Os04g20260.MSUv7.0	2.62667	1.11301	0.000153037	0.00224891		LOC_Os05g43130.MSUv7.0	-1.40332	1.97512	4.54832e-06	5.36498e-05
LOC_Os02g34930.MSUv7.0	-7.91918	2.50852	2.24824e-05	0.000260793		LOC_Os10g18510.MSUv7.0	-5.97866	-0.44967	0.000153049	0.00224891		LOC_Os01g03390.MSUv7.0	1.88757	6.77335	4.58941e-06	5.40805e-05
LOC_Os09g32100.MSUv7.0	-7.91918	2.50852	2.24824e-05	0.000260793		LOC_Os11g38580.MSUv7.0	1.38802	4.94051	0.000153184	0.00224951		LOC_Os01g68950.MSUv7.0	-1.12665	7.44969	4.59915e-06	5.41683e-05
LOC_Os03g46150.MSUv7.0	-7.91918	2.50852	2.24824e-05	0.000260793		LOC_Os07g47490.MSUv7.0	1.75766	2.8378	0.000153262	0.00224951		LOC_Os01g24810.MSUv7.0	5.65546	-1.48444	4.65819e-06	5.48363e-05
LOC_Os05g48320.MSUv7.0	-3.10013	6.42089	2.24915e-05	0.000260793		LOC_Os04g41560.MSUv7.0	-1.60563	3.0031	0.000153447	0.00224982		LOC_Os02g56120.MSUv7.0	2.16709	0.619641	4.7142e-06	5.54681e-05
LOC_Os02g02110.MSUv7.0	5.30425	2.81143	2.2545e-05	0.000260973		LOC_Os08g44290.MSUv7.0	1.31991	4.00244	0.000153456	0.00224982		LOC_Os01g41710.MSUv7.0	1.33067	9.13016	4.73043e-06	5.56313e-05
LOC_Os07g47790.MSUv7.0	-5.03383	2.90707	2.2545e-05	0.000260973		LOC_Os01g04660.MSUv7.0	-1.89969	2.20476	0.000154105	0.00225808		LOC_Os03g14910.MSUv7.0	-2.40075	3.73604	4.74882e-06	5.58199e-05
LOC_Os07g25050.MSUv7.0	-5.03383	2.90707	2.2545e-05	0.000260973		LOC_Os09g39400.MSUv7.0	-1.00723	6.85227	0.000154711	0.0022647		LOC_Os04g53800.MSUv7.0	2.43584	0.451639	4.80628e-06	5.64406e-05
LOC_Os10g36160.MSUv7.0	-3.75843	4.05558	2.27615e-05	0.000263185		LOC_Os10g39420.MSUv7.0	1.16783	6.24715	0.000154731	0.0022647		LOC_Os07g01090.MSUv7.0	-1.00246	5.09155	4.92015e-06	5.76618e-05
LOC_Os10g37770.MSUv7.0	-3.75843	4.05558	2.27615e-05	0.000263185		LOC_Os02g57120.MSUv7.0	2.2852	1.90387	0.00015512	0.00226912		LOC_Os11g47820.MSUv7.0	1.03662	4.33446	4.92261e-06	5.76621e-05
LOC_Os03g15250.MSUv7.0	4.67545	3.0967	2.28759e-05	0.000264211		LOC_Os02g03210.MSUv7.0	3.56117	0.151145	0.000155662	0.00227578		LOC_Os07g02360.MSUv7.0	-2.17903	0.424906	4.93415e-06	5.77687e-05
LOC_Os04g51166.MSUv7.0	-4.40368	3.19469	2.28759e-05	0.000264211		LOC_Os08g29809.MSUv7.0	1.54741	3.11879	0.000156402	0.00228452		LOC_Os03g06080.MSUv7.0	4.87851	-0.8076	4.95429e-06	5.79484e-05
LOC_Os03g05390.MSUv7.0	2.99454	9.19128	2.29638e-05	0.000265078		LOC_Os01g42410.MSUv7.0	1.19359	7.93125	0.000156434	0.00228452		LOC_Os07g38130.MSUv7.0	5.79228	-1.4111	5.04478e-06	5.8918e-05
LOC_Os03g11520.MSUv7.0	3.04342	7.14744	2.30335e-05	0.000265734		LOC_Os07g43770.MSUv7.0	-1.05789	5.72245	0.000157668	0.00230124		LOC_Os06g37610.MSUv7.0	1.2372	5.28618	5.06542e-06	5.91008e-05
LOC_Os10g40410.MSUv7.0	-3.36241	4.95814	2.31256e-05	0.000266649		LOC_Os02g11990.MSUv7.0	-1.56678	3.40226	0.000157989	0.00230464		LOC_Os06g47120.MSUv7.0	5.8798	-1.3532	5.12628e-06	5.96931e-05
LOC_Os04g42910.MSUv7.0	-3.42212	4.81269	2.32175e-05	0.000267558		LOC_Os11g39730.MSUv7.0	6.62707	-0.967017	0.00015834	0.00230848		LOC_Os07g47590.MSUv7.0	1.32475	4.93993	5.15353e-06	5.99808e-05
LOC_Os10g38206.MSUv7.0	-3.38468	4.66898	2.32807e-05	0.00026812		LOC_Os02g56100.MSUv7.0	2.32606	1.37857	0.000158599	0.00231097		LOC_Os12g01480.MSUv7.0	-1.08086	3.0118	5.16656e-06	6.01028e-05
LOC_Os08g31240.MSUv7.0	3.35029	4.54087	2.32922e-05	0.00026812		LOC_Os02g02890.MSUv7.0	-1.1701	10.4567	0.000158902	0.00231409		LOC_Os01g65110.MSUv7.0	-2.84234	0.128559	5.2094e-06	6.05715e-05
LOC_Os04g39150.MSUv7.0	-3.08385	6.59299	2.36148e-05	0.000271682		LOC_Os01g16370.MSUv7.0	2.21153	1.61179	0.000159312	0.00231877		LOC_Os08g34240.MSUv7.0	1.29064	2.9934	5.26633e-06	6.11733e-05
LOC_Os02g06584.MSUv7.0	3.03468	7.34383	2.36975e-05	0.000272482		LOC_Os09g34847.MSUv7.0	-7.6353	-0.602497	0.000159975	0.00232712		LOC_Os03g27190.MSUv7.0	-1.07425	5.26028	5.33269e-06	6.19137e-05
LOC_Os04g58090.MSUv7.0	-3.19306	5.63067	2.38037e-05	0.000273551		LOC_Os01g14370.MSUv7.0	1.17236	5.56695	0.000160369	0.00233156		LOC_Os04g45130.MSUv7.0	1.27116	3.11042	5.35431e-06	6.21037e-05
LOC_Os02g04130.MSUv7.0	-3.17157	5.89484	2.38636e-05	0.000274086		LOC_Os07g42500.MSUv7.0	-1.10057	7.24643	0.000161067	0.00233912		LOC_Os03g54100.MSUv7.0	-1.66605	5.32597	5.39666e-06	6.25338e-05
LOC_Os01g14670.MSUv7.0	-3.11665	6.11858	2.38818e-05	0.000274143		LOC_Os06g29470.MSUv7.0	6.72931	-0.91745	0.000161174	0.00233912		LOC_Os12g29580.MSUv7.0	-1.7138	2.02467	5.45762e-06	6.31471e-05
LOC_Os02g08090.MSUv7.0	-3.05891	6.84337	2.39705e-05	0.000275008		LOC_Os08g14210.MSUv7.0	6.69249	-0.950264	0.000161178	0.00233912		LOC_Os12g39630.MSUv7.0	1.38835	3.28937	5.54595e-06	6.41064e-05
LOC_Os12g03080.MSUv7.0	3.27565	5.04846	2.40018e-05	0.000275062		LOC_Os11g03430.MSUv7.0	2.79345	0.377048	0.000161248	0.00233912		LOC_Os01g18120.MSUv7.0	-1.83511	0.897045	5.62469e-06	6.49531e-05
LOC_Os10g37330.MSUv7.0	3.27565	5.04846	2.40018e-05	0.000275062		LOC_Os08g42080.MSUv7.0	2.0227	2.8445	0.000161391	0.0023399		LOC_Os11g19240.MSUv7.0	-2.29318	0.197587	5.65994e-06	6.53283e-05
LOC_Os05g38520.MSUv7.0	-3.00335	8.29749	2.40512e-05	0.000275317		LOC_Os01g10860.MSUv7.0	-1.28539	4.64642	0.000161751	0.00234382		LOC_Os01g04160.MSUv7.0	2.44782	0.393963	5.66984e-06	6.53864e-05
LOC_Os01g47570.MSUv7.0	-4.02656	3.75373	2.40774e-05	0.000275317		LOC_Os07g03900.MSUv7.0	-2.39349	0.560344	0.000162002	0.00234616		LOC_Os01g56930.MSUv7.0	1.29581	4.09561	5.67051e-06	6.53864e-05
LOC_Os01g65692.MSUv7.0	-4.02656	3.75373	2.40774e-05	0.000275317		LOC_Os08g43480.MSUv7.0	-1.09273	5.66879	0.000163053	0.00235902		LOC_Os07g44060.MSUv7.0	-1.07042	4.40693	5.68349e-06	6.54404e-05
LOC_Os10g39430.MSUv7.0	-4.02656	3.75373	2.40774e-05	0.000275317		LOC_Os09g36070.MSUv7.0	2.1939	1.86196	0.000163071	0.00235902		LOC_Os11g28184.MSUv7.0	1.58158	2.01085	5.71318e-06	6.57182e-05
LOC_Os10g21398.MSUv7.0	-3.35473	4.95133	2.42016e-05	0.000276584		LOC_Os07g02140.MSUv7.0	3.82559	-0.658185	0.000163869	0.0023691		LOC_Os05g43880.MSUv7.0	-2.89506	-1.02618	5.76948e-06	6.63189e-05
LOC_Os08g13440.MSUv7.0	-2.99432	8.51835	2.43339e-05	0.000277942		LOC_Os03g46490.MSUv7.0	-1.26533	4.64536	0.000163949	0.0023691		LOC_Os09g27670.MSUv7.0	1.6417	4.03379	5.79045e-06	6.651e-05
LOC_Os08g05750.MSUv7.0	3.30691	4.77649	2.44087e-05	0.000278643		LOC_Os02g19990.MSUv7.0	1.60815	2.93608	0.000164065	0.00236946		LOC_Os01g67530.MSUv7.0	-1.09868	4.66423	5.82637e-06	6.68901e-05
LOC_Os06g05120.MSUv7.0	-3.04146	7.15916	2.44291e-05	0.000278722		LOC_Os01g04720.MSUv7.0	1.61675	3.1316	0.000164363	0.00237246		LOC_Os06g11135.MSUv7.0	1.00729	3.95106	5.86834e-06	6.73392e-05
LOC_Os11g01220.MSUv7.0	3.31971	4.70213	2.4512e-05	0.000279512		LOC_Os10g39120.MSUv7.0	-1.0214	7.87351	0.000164591	0.00237444		LOC_Os06g23684.MSUv7.0	1.0928	4.4774	5.87907e-06	6.73711e-05
LOC_Os11g18770.MSUv7.0	3.03411	7.21914	2.46932e-05	0.000281423		LOC_Os11g43750.MSUv7.0	1.43644	4.4303	0.000164871	0.00237678		LOC_Os01g32364.MSUv7.0	1.11663	4.25423	5.88385e-06	6.73865e-05
LOC_Os02g13360.MSUv7.0	3.61056	3.99123	2.47461e-05	0.000281715		LOC_Os07g37560.MSUv7.0	1.08895	7.04784	0.000164959	0.00237678		LOC_Os05g08450.MSUv7.0	-3.58313	-1.2119	5.95622e-06	6.81823e-05
LOC_Os06g47780.MSUv7.0	3.61056	3.99123	2.47461e-05	0.000281715		LOC_Os07g40550.MSUv7.0	1.0427	6.99369	0.000165026	0.00237678		LOC_Os12g43350.MSUv7.0	-2.02173	1.00786	6.0025e-06	6.86612e-05
LOC_Os03g51150.MSUv7.0	-3.45391	4.47951	2.47862e-05	0.000282016		LOC_Os12g16200.MSUv7.0	2.06239	3.02752	0.000165621	0.00238404		LOC_Os09g31031.MSUv7.0	-1.08931	3.11797	6.00677e-06	6.86612e-05
LOC_Os01g72290.MSUv7.0	-3.63734	4.15611	2.48508e-05	0.00028244		LOC_Os03g62770.MSUv7.0	-7.1777	-0.847047	0.000166155	0.0023904		LOC_Os12g34450.MSUv7.0	5.6413	-1.48863	6.03324e-06	6.88972e-05
LOC_Os05g47640.MSUv7.0	-3.63734	4.15611	2.48508e-05	0.00028244		LOC_Os11g16260.MSUv7.0	-2.82323	3.49001	0.000166741	0.00239751		LOC_Os01g65169.MSUv7.0	1.82195	0.8946	6.06069e-06	6.91439e-05
LOC_Os12g20144.MSUv7.0	3.0215	7.27136	2.4981e-05	0.000283264		LOC_Os09g32250.MSUv7.0	1.44397	4.41784	0.000166989	0.00239976		LOC_Os05g09650.MSUv7.0	-1.5839	1.55357	6.08265e-06	6.93276e-05
LOC_Os11g34880.MSUv7.0	4.32973	3.31039	2.49918e-05	0.000283264		LOC_Os11g01510.MSUv7.0	2.43214	3.90388	0.000167466	0.00240529		LOC_Os12g34440.MSUv7.0	1.16967	4.31439	6.15077e-06	7.00364e-05
LOC_Os12g10930.MSUv7.0	4.32973	3.31039	2.49918e-05	0.000283264		LOC_Os06g06150.MSUv7.0	-6.55004	-1.48123	0.000167925	0.00240923		LOC_Os06g14420.MSUv7.0	-1.00025	6.97399	6.25297e-06	7.11317e-05
LOC_Os08g14050.MSUv7.0	3.93052	3.33264	2.49918e-05	0.000283264		LOC_Os04g15800.MSUv7.0	2.3095	1.99056	0.000168098	0.00241039		LOC_Os02g49860.MSUv7.0	1.43896	3.28327	6.27733e-06	7.13744e-05
LOC_Os10g03330.MSUv7.0	3.93052	3.33264	2.49918e-05	0.000283264		LOC_Os01g58010.MSUv7.0	-1.6662	3.7572	0.000168298	0.00241183		LOC_Os01g45350.MSUv7.0	4.14391	-0.800918	6.35154e-06	7.21489e-05
LOC_Os06g28060.MSUv7.0	3.02784	7.20054	2.54659e-05	0.000288479		LOC_Os02g58010.MSUv7.0	-1.06889	6.02888	0.000168383	0.00241183		LOC_Os03g04790.MSUv7.0	6.47549	-0.930462	6.36799e-06	7.22663e-05
LOC_Os12g04204.MSUv7.0	2.97953	8.95891	2.55115e-05	0.000288837		LOC_Os09g24220.MSUv7.0	2.32694	1.59692	0.000168784	0.00241625		LOC_Os02g09830.MSUv7.0	1.52236	1.68542	6.3773e-06	7.23327e-05
LOC_Os05g31230.MSUv7.0	3.07025	6.43676	2.55451e-05	0.000289058		LOC_Os01g47780.MSUv7.0	2.31094	5.70737	0.000169253	0.00242163		LOC_Os04g31550.MSUv7.0	-3.49292	-0.589208	6.37996e-06	7.23327e-05
LOC_Os01g59080.MSUv7.0	-3.01787	7.43447	2.56995e-05	0.000290568		LOC_Os02g41830.MSUv7.0	-2.93356	0.665159	0.000169601	0.00242484		LOC_Os12g37850.MSUv7.0	-1.09501	3.12023	6.41112e-06	7.26163e-05
LOC_Os05g01270.MSUv7.0	-3.02	7.32507	2.57066e-05	0.000290568		LOC_Os01g50490.MSUv7.0	-5.83378	0.564962	0.000169662	0.00242484		LOC_Os05g33590.MSUv7.0	-1.0293	4.47014	6.51189e-06	7.36519e-05
LOC_Os04g35260.MSUv7.0	3.02157	7.35577	2.57789e-05	0.000291225		LOC_Os05g45100.MSUv7.0	-2.02719	1.71049	0.000170415	0.00243384		LOC_Os01g25540.MSUv7.0	-1.25434	2.19626	6.53154e-06	7.38389e-05
LOC_Os03g02730.MSUv7.0	-3.35614	4.64379	2.60274e-05	0.000293872		LOC_Os07g33100.MSUv7.0	1.38288	4.28302	0.000170478	0.00243384		LOC_Os02g04120.MSUv7.0	-1.08984	3.88553	6.60132e-06	7.44143e-05
LOC_Os02g06360.MSUv7.0	-4.23868	3.566	2.61012e-05	0.000294544		LOC_Os03g11990.MSUv7.0	-1.17161	4.65675	0.000171391	0.00244553		LOC_Os01g03750.MSUv7.0	1.18572	4.30318	6.69646e-06	7.54149e-05
LOC_Os07g01890.MSUv7.0	-3.39126	4.55501	2.62128e-05	0.000295642		LOC_Os09g32010.MSUv7.0	1.60878	3.62347	0.00017187	0.00245102		LOC_Os10g37660.MSUv7.0	1.15185	6.00405	6.70971e-06	7.55281e-05
LOC_Os07g44740.MSUv7.0	-3.07553	6.37038	2.62754e-05	0.000296186		LOC_Os04g33690.MSUv7.0	1.91221	3.05339	0.000172644	0.0024605		LOC_Os03g21400.MSUv7.0	-1.18539	3.4332	6.72522e-06	7.56667e-05
LOC_Os04g28170.MSUv7.0	3.26667	4.97105	2.63054e-05	0.000296363		LOC_Os04g06500.MSUv7.0	3.62347	-0.394069	0.00017281	0.0024605		LOC_Os09g21670.MSUv7.0	5.7663	-1.41864	6.74688e-06	7.58744e-05
LOC_Os02g52710.MSUv7.0	-3.01846	7.39426	2.65155e-05	0.000297425		LOC_Os12g15520.MSUv7.0	-1.13235	6.55229	0.000172817	0.0024605		LOC_Os01g48760.MSUv7.0	-1.40681	3.47704	6.78726e-06	7.62922e-05
LOC_Os06g19470.MSUv7.0	3.01577	7.33886	2.65213e-05	0.000297425		LOC_Os08g29600.MSUv7.0	-2.84107	0.170343	0.000173716	0.00247195		LOC_Os01g74510.MSUv7.0	1.38504	2.28527	6.83284e-06	7.67681e-05
LOC_Os02g53860.MSUv7.0	-3.33141	4.93068	2.65222e-05	0.000297425		LOC_Os03g08200.MSUv7.0	-2.21341	2.60874	0.000173905	0.0024733		LOC_Os03g14040.MSUv7.0	-1.22802	6.07064	6.85746e-06	7.7008e-05
LOC_Os10g13800.MSUv7.0	-3.33141	4.93068	2.65222e-05	0.000297425		LOC_Os11g20360.MSUv7.0	2.14305	1.28704	0.000174704	0.0024833		LOC_Os08g42550.MSUv7.0	1.18019	2.87722	6.88592e-06	7.72909e-05
LOC_Os11g04954.MSUv7.0	4.64311	3.06727	2.65437e-05	0.000297425		LOC_Os04g22130.MSUv7.0	-2.13434	1.2644	0.000174941	0.00248532		LOC_Os03g26530.MSUv7.0	-4.99155	-1.13787	6.939e-06	7.7776e-05
LOC_Os02g55600.MSUv7.0	-4.37678	3.17107	2.65437e-05	0.000297425		LOC_Os06g04850.MSUv7.0	2.80915	1.7168	0.000176377	0.00250437		LOC_Os02g52670.MSUv7.0	2.86367	1.24407	6.94784e-06	7.78382e-05
LOC_Os03g29184.MSUv7.0	-4.37678	3.17107	2.65437e-05	0.000297425		LOC_Os09g25190.MSUv7.0	-2.20822	2.10308	0.000176628	0.00250656		LOC_Os02g39930.MSUv7.0	1.32822	6.5343	7.04351e-06	7.88727e-05
LOC_Os03g39820.MSUv7.0	-4.37678	3.17107	2.65437e-05	0.000297425		LOC_Os02g50640.MSUv7.0	1.80938	3.57619	0.000176995	0.00251039		LOC_Os04g45890.MSUv7.0	2.78304	-0.0441943	7.06032e-06	7.90013e-05
LOC_Os04g48840.MSUv7.0	-4.34937	3.14705	2.65437e-05	0.000297425		LOC_Os02g35720.MSUv7.0	-1.14112	5.09626	0.00017709	0.00251039		LOC_Os01g62190.MSUv7.0	3.29013	0.743602	7.06168e-06	7.90013e-05
LOC_Os03g11210.MSUv7.0	-4.34937	3.14705	2.65437e-05	0.000297425		LOC_Os11g13820.MSUv7.0	-1.77756	2.7717	0.000177712	0.00251702		LOC_Os01g49380.MSUv7.0	1.29128	3.65545	7.22408e-06	8.078e-05
LOC_Os05g05030.MSUv7.0	-3.49235	4.36937	2.65744e-05	0.000297607		LOC_Os11g32520.MSUv7.0	2.00659	1.78594	0.00017775	0.00251702		LOC_Os01g51020.MSUv7.0	-1.19349	3.53409	7.25008e-06	8.10323e-05
LOC_Os06g04889.MSUv7.0	-4.00867	3.73784	2.66494e-05	0.000298124		LOC_Os03g62260.MSUv7.0	-1.43855	3.48744	0.000178223	0.00252207		LOC_Os11g03660.MSUv7.0	2.29526	0.64628	7.29368e-06	8.14811e-05
LOC_Os01g14410.MSUv7.0	-4.00867	3.73784	2.66494e-05	0.000298124		LOC_Os05g01380.MSUv7.0	-1.43792	5.68553	0.0001783	0.00252207		LOC_Os01g31050.MSUv7.0	-4.29821	2.77968	7.30653e-06	8.15861e-05
LOC_Os11g45890.MSUv7.0	-3.62381	4.14415	2.68589e-05	0.000299011		LOC_Os11g26760.MSUv7.0	-3.19799	1.16078	0.000178781	0.00252744		LOC_Os01g19850.MSUv7.0	2.1082	0.132352	7.31212e-06	8.161e-05
LOC_Os11g23170.MSUv7.0	3.65186	3.84362	2.68782e-05	0.000299011		LOC_Os11g23770.MSUv7.0	-7.31867	-0.698618	0.000179003	0.00252744		LOC_Os02g45690.MSUv7.0	1.05705	4.14261	7.31858e-06	8.16436e-05
LOC_Os02g10794.MSUv7.0	3.16484	5.55005	2.69039e-05	0.000299011		LOC_Os07g44090.MSUv7.0	2.52439	2.1415	0.000179144	0.00252744		LOC_Os01g72810.MSUv7.0	6.28979	-1.09496	7.44141e-06	8.28965e-05
LOC_Os01g04710.MSUv7.0	-3.71455	4.01671	2.69222e-05	0.000299011		LOC_Os02g30100.MSUv7.0	-2.08476	2.66064	0.000179146	0.00252744		LOC_Os09g24330.MSUv7.0	1.36557	2.11854	7.52034e-06	8.36575e-05
LOC_Os02g05790.MSUv7.0	3.59288	3.97532	2.69222e-05	0.000299011		LOC_Os07g09310.MSUv7.0	-1.04221	6.34837	0.000179164	0.00252744		LOC_Os07g09670.MSUv7.0	1.00641	3.58345	7.53883e-06	8.37844e-05
LOC_Os07g09914.MSUv7.0	5.26484	2.77563	2.69459e-05	0.000299011		LOC_Os02g20210.MSUv7.0	2.68465	0.186306	0.000179609	0.00253237		LOC_Os09g25850.MSUv7.0	-1.71335	1.73598	7.56029e-06	8.39835e-05
LOC_Os04g50850.MSUv7.0	5.26484	2.77563	2.69459e-05	0.000299011		LOC_Os04g52860.MSUv7.0	1.41147	3.69134	0.000179853	0.00253444		LOC_Os04g01310.MSUv7.0	1.12064	3.65517	7.57433e-06	8.41e-05
LOC_Os11g45180.MSUv7.0	5.26484	2.77563	2.69459e-05	0.000299011		LOC_Os03g62270.MSUv7.0	-1.13352	5.42461	0.00018049	0.00254204		LOC_Os05g38880.MSUv7.0	-1.90753	0.555634	7.64181e-06	8.48077e-05
LOC_Os11g07260.MSUv7.0	5.26484	2.77563	2.69459e-05	0.000299011		LOC_Os04g40140.MSUv7.0	-1.38559	4.72474	0.000182388	0.00256627		LOC_Os05g05670.MSUv7.0	-1.49738	1.58731	7.67285e-06	8.50342e-05
LOC_Os06g06920.MSUv7.0	5.26484	2.77563	2.69459e-05	0.000299011		LOC_Os08g10320.MSUv7.0	-1.32001	6.26294	0.000182407	0.00256627		LOC_Os07g35300.MSUv7.0	2.44759	0.5267	7.82489e-06	8.64356e-05
LOC_Os06g49390.MSUv7.0	5.26484	2.77563	2.69459e-05	0.000299011		LOC_Os01g40870.MSUv7.0	-1.17671	6.84568	0.000183684	0.00258284		LOC_Os03g21260.MSUv7.0	2.54339	-0.221478	7.83186e-06	8.64722e-05
LOC_Os02g33380.MSUv7.0	-5.00077	2.87808	2.69459e-05	0.000299011		LOC_Os01g64900.MSUv7.0	2.33891	1.57313	0.000183818	0.00258334		LOC_Os06g16040.MSUv7.0	-2.50624	-0.21914	7.88141e-06	8.69381e-05
LOC_Os01g53160.MSUv7.0	-5.00077	2.87808	2.69459e-05	0.000299011		LOC_Os05g49260.MSUv7.0	1.481	4.16981	0.000184052	0.00258524		LOC_Os08g01390.MSUv7.0	1.07999	5.17129	8.2232e-06	9.02872e-05
LOC_Os09g28740.MSUv7.0	-5.00077	2.87808	2.69459e-05	0.000299011		LOC_Os05g10620.MSUv7.0	-1.40887	4.08953	0.000184522	0.00259045		LOC_Os11g02540.MSUv7.0	-1.60801	2.04698	8.25346e-06	9.05774e-05
LOC_Os06g33880.MSUv7.0	-5.00077	2.87808	2.69459e-05	0.000299011		LOC_Os09g13410.MSUv7.0	3.2201	1.3575	0.000184745	0.00259219		LOC_Os02g04780.MSUv7.0	2.7559	-0.0667803	8.28998e-06	9.08939e-05
LOC_Os01g11370.MSUv7.0	3.01918	6.93572	2.71925e-05	0.000301585		LOC_Os11g38240.MSUv7.0	-3.54706	1.43567	0.000184858	0.00259238		LOC_Os12g42730.MSUv7.0	1.02244	6.85893	8.32801e-06	9.11855e-05
LOC_Os01g49026.MSUv7.0	-3.16393	5.60489	2.7503e-05	0.000304865		LOC_Os01g58270.MSUv7.0	-3.36538	3.16383	0.000185412	0.00259876		LOC_Os03g01270.MSUv7.0	-5.701	-1.64131	8.32814e-06	9.11855e-05
LOC_Os01g04350.MSUv7.0	-3.06362	6.38858	2.75375e-05	0.000305076		LOC_Os12g24330.MSUv7.0	1.36805	6.87023	0.000185692	0.00260128		LOC_Os04g57750.MSUv7.0	5.82722	-1.38528	8.35499e-06	9.1437e-05
LOC_Os05g41760.MSUv7.0	-3.21549	5.22921	2.75516e-05	0.000305076		LOC_Os06g41660.MSUv7.0	1.85766	3.73861	0.000186394	0.00260972		LOC_Os10g26940.MSUv7.0	-6.58036	-1.05502	8.50391e-06	9.28091e-05
LOC_Os05g19390.MSUv7.0	3.11196	5.67136	2.78595e-05	0.00030832		LOC_Os05g35530.MSUv7.0	1.26248	5.11044	0.000186607	0.00261108		LOC_Os02g35200.MSUv7.0	-1.4822	2.14859	8.50782e-06	9.28091e-05
LOC_Os09g30100.MSUv7.0	3.16518	5.30768	2.80402e-05	0.000308477		LOC_Os02g51290.MSUv7.0	-1.13703	5.01045	0.000186691	0.00261108		LOC_Os08g35860.MSUv7.0	-1.36209	6.24462	8.60437e-06	9.37757e-05
LOC_Os01g39060.MSUv7.0	3.27568	4.82954	2.80771e-05	0.000308477		LOC_Os08g43654.MSUv7.0	2.96535	1.6593	0.000186838	0.00261173		LOC_Os01g58340.MSUv7.0	4.51571	-1.08239	8.61616e-06	9.3861e-05
LOC_Os01g73234.MSUv7.0	-3.25385	5.1159	2.80997e-05	0.000308477		LOC_Os04g28320.MSUv7.0	-2.20111	0.58893	0.000187772	0.00262339		LOC_Os10g01540.MSUv7.0	-1.0822	3.06733	8.67991e-06	9.4512e-05
LOC_Os08g01590.MSUv7.0	-3.43224	4.46038	2.81241e-05	0.000308477		LOC_Os06g46799.MSUv7.0	1.97292	4.23067	0.000187883	0.00262353		LOC_Os05g06780.MSUv7.0	-1.85312	3.48363	8.72865e-06	9.49446e-05
LOC_Os09g14660.MSUv7.0	7.90523	2.36426	2.82471e-05	0.000308477		LOC_Os03g53070.MSUv7.0	-1.14967	7.45227	0.000188398	0.00262932		LOC_Os03g55990.MSUv7.0	1.66763	3.02274	8.7317e-06	9.49446e-05
LOC_Os08g14850.MSUv7.0	7.90523	2.36426	2.82471e-05	0.000308477		LOC_Os01g61860.MSUv7.0	1.23539	4.85697	0.000188531	0.00262977		LOC_Os08g09060.MSUv7.0	-2.85941	0.505396	9.12299e-06	9.89265e-05
LOC_Os04g30180.MSUv7.0	7.90523	2.36426	2.82471e-05	0.000308477		LOC_Os02g01940.MSUv7.0	2.00498	2.06571	0.000188819	0.00263238		LOC_Os01g10800.MSUv7.0	1.29325	2.66542	9.13354e-06	9.89955e-05
LOC_Os01g01880.MSUv7.0	7.90523	2.36426	2.82471e-05	0.000308477		LOC_Os05g41210.MSUv7.0	-1.03611	8.91162	0.000189867	0.00264559		LOC_Os03g08100.MSUv7.0	-1.07993	3.8838	9.17885e-06	9.93956e-05
LOC_Os02g39640.MSUv7.0	7.90523	2.36426	2.82471e-05	0.000308477		LOC_Os03g24600.MSUv7.0	-1.04068	6.28828	0.00019003	0.00264644		LOC_Os06g44160.MSUv7.0	1.19421	6.42155	9.20326e-06	9.95883e-05
LOC_Os10g01840.MSUv7.0	7.90523	2.36426	2.82471e-05	0.000308477		LOC_Os04g41280.MSUv7.0	2.01203	1.55236	0.000190454	0.00265093		LOC_Os02g45150.MSUv7.0	-1.86397	1.47797	9.21203e-06	9.9618e-05
LOC_Os12g20280.MSUv7.0	7.90523	2.36426	2.82471e-05	0.000308477		LOC_Os03g37470.MSUv7.0	-2.2101	0.942916	0.000190794	0.00265425		LOC_Os01g12930.MSUv7.0	1.55906	1.29057	9.22921e-06	9.97582e-05
LOC_Os04g50740.MSUv7.0	7.90523	2.36426	2.82471e-05	0.000308477		LOC_Os12g34920.MSUv7.0	-1.2057	5.25647	0.000191756	0.00266621		LOC_Os03g02860.MSUv7.0	1.63245	1.05532	9.29289e-06	0.000100401
LOC_Os12g03640.MSUv7.0	7.90523	2.36426	2.82471e-05	0.000308477		LOC_Os06g49250.MSUv7.0	-1.03942	6.03105	0.000191953	0.00266753		LOC_Os02g38120.MSUv7.0	-1.29369	2.13014	9.3118e-06	0.000100559
LOC_Os11g40810.MSUv7.0	7.90523	2.36426	2.82471e-05	0.000308477		LOC_Os10g39360.MSUv7.0	3.97374	-0.537234	0.000192099	0.00266815		LOC_Os04g43824.MSUv7.0	-1.16786	3.033	9.35223e-06	0.000100949
LOC_Os12g36690.MSUv7.0	7.90523	2.36426	2.82471e-05	0.000308477		LOC_Os01g70050.MSUv7.0	-1.69933	3.39193	0.000192424	0.00267124		LOC_Os08g30554.MSUv7.0	1.16913	3.36305	9.41315e-06	0.000101468
LOC_Os07g13600.MSUv7.0	-7.87498	2.46995	2.82471e-05	0.000308477		LOC_Os05g04740.MSUv7.0	2.09313	1.4555	0.000192598	0.00267223		LOC_Os05g05820.MSUv7.0	-1.88256	0.417388	9.47209e-06	0.000102057
LOC_Os08g40720.MSUv7.0	-7.87498	2.46995	2.82471e-05	0.000308477		LOC_Os01g14980.MSUv7.0	-1.08694	5.26552	0.000193142	0.00267836		LOC_Os10g04270.MSUv7.0	-1.03532	4.04935	9.51534e-06	0.000102436
LOC_Os12g28770.MSUv7.0	-7.87498	2.46995	2.82471e-05	0.000308477		LOC_Os05g45320.MSUv7.0	-1.09041	5.27277	0.000193622	0.00268359		LOC_Os05g38470.MSUv7.0	1.54023	1.52381	9.51626e-06	0.000102436
LOC_Os01g67630.MSUv7.0	-7.87498	2.46995	2.82471e-05	0.000308477		LOC_Os12g42160.MSUv7.0	2.17964	1.7977	0.000194655	0.00269648		LOC_Os04g44070.MSUv7.0	-1.70961	1.72807	9.52028e-06	0.000102436
LOC_Os07g46510.MSUv7.0	-7.87498	2.46995	2.82471e-05	0.000308477		LOC_Os03g01190.MSUv7.0	-1.0451	7.17752	0.00019505	0.00270052		LOC_Os04g53860.MSUv7.0	-1.08377	3.88197	9.58791e-06	0.00010307
LOC_Os11g20160.MSUv7.0	-7.87498	2.46995	2.82471e-05	0.000308477		LOC_Os03g46560.MSUv7.0	2.4572	0.862988	0.000195651	0.00270741		LOC_Os01g70490.MSUv7.0	-1.03404	3.85608	9.60588e-06	0.000103216
LOC_Os01g42770.MSUv7.0	-7.87498	2.46995	2.82471e-05	0.000308477		LOC_Os02g56460.MSUv7.0	2.6575	0.274152	0.000195928	0.0027098		LOC_Os10g28320.MSUv7.0	-1.00755	3.45349	9.74408e-06	0.000104548
LOC_Os02g54360.MSUv7.0	-7.87498	2.46995	2.82471e-05	0.000308477		LOC_Os11g08940.MSUv7.0	-1.46637	3.42942	0.000196349	0.00271309		LOC_Os01g12130.MSUv7.0	-1.19677	4.1889	9.87408e-06	0.00010581
LOC_Os10g25170.MSUv7.0	-7.87498	2.46995	2.82471e-05	0.000308477		LOC_Os03g52380.MSUv7.0	-1.35335	4.16761	0.000196496	0.00271309		LOC_Os09g27890.MSUv7.0	-2.22215	-0.250468	9.9306e-06	0.000106319
LOC_Os07g41050.MSUv7.0	-7.87498	2.46995	2.82471e-05	0.000308477		LOC_Os08g02820.MSUv7.0	4.7328	0.478455	0.000196575	0.00271309		LOC_Os01g65140.MSUv7.0	3.03503	-0.658171	1.00504e-05	0.000107553
LOC_Os07g03730.MSUv7.0	-3.05208	6.40655	2.83412e-05	0.000309342		LOC_Os06g12160.MSUv7.0	1.13509	5.24319	0.000196581	0.00271309		LOC_Os03g49440.MSUv7.0	1.13684	5.13258	1.00749e-05	0.000107718
LOC_Os08g07774.MSUv7.0	2.9838	7.70994	2.83869e-05	0.000309677		LOC_Os01g07970.MSUv7.0	-1.37768	6.67413	0.000197046	0.00271807		LOC_Os03g58750.MSUv7.0	-2.25013	-0.227526	1.0156e-05	0.000108487
LOC_Os11g08590.MSUv7.0	3.24983	5.02533	2.84049e-05	0.00030971		LOC_Os03g20580.MSUv7.0	2.37327	1.00649	0.000197284	0.00271991		LOC_Os03g02750.MSUv7.0	1.39185	2.70644	1.01987e-05	0.000108844
LOC_Os06g05820.MSUv7.0	3.90257	3.30763	2.84399e-05	0.000309927		LOC_Os01g12940.MSUv7.0	2.64545	1.75802	0.000197957	0.00272775		LOC_Os10g38450.MSUv7.0	2.94976	-0.529019	1.02464e-05	0.000109304
LOC_Os07g44650.MSUv7.0	-3.21143	5.42146	2.84627e-05	0.000310012		LOC_Os06g49010.MSUv7.0	1.06343	5.983	0.000198847	0.00273857		LOC_Os09g12270.MSUv7.0	-1.30533	2.61522	1.04616e-05	0.000111399
LOC_Os01g52490.MSUv7.0	-3.10802	5.79514	2.86924e-05	0.000312349		LOC_Os02g05900.MSUv7.0	1.84707	2.25343	0.000199071	0.00273974		LOC_Os10g35770.MSUv7.0	1.04297	7.86175	1.05238e-05	0.000112011
LOC_Os10g41999.MSUv7.0	-3.12865	5.89904	2.87313e-05	0.000312446		LOC_Os03g52090.MSUv7.0	1.5757	4.31935	0.000199141	0.00273974		LOC_Os09g30100.MSUv7.0	1.07195	3.75736	1.05878e-05	0.000112642
LOC_Os05g35650.MSUv7.0	-3.53887	4.25006	2.87467e-05	0.000312446		LOC_Os02g24270.MSUv7.0	2.26054	1.78261	0.000199556	0.00274363		LOC_Os03g58250.MSUv7.0	1.17899	4.1232	1.07126e-05	0.000113816
LOC_Os03g16470.MSUv7.0	-3.53887	4.25006	2.87467e-05	0.000312446		LOC_Os09g26420.MSUv7.0	1.11378	9.23461	0.000199634	0.00274363		LOC_Os11g01340.MSUv7.0	-1.3859	1.96229	1.07531e-05	0.000114194
LOC_Os01g01650.MSUv7.0	-3.61015	4.13208	2.90465e-05	0.000315207		LOC_Os04g34230.MSUv7.0	-1.401	4.72152	0.000200413	0.00275289		LOC_Os03g05370.MSUv7.0	2.52075	-0.24389	1.08504e-05	0.000115073
LOC_Os08g15090.MSUv7.0	3.54508	4.09608	2.90465e-05	0.000315207		LOC_Os01g37750.MSUv7.0	-1.80272	3.07487	0.000200755	0.00275614		LOC_Os11g03840.MSUv7.0	2.32938	0.333965	1.08565e-05	0.000115086
LOC_Os09g04300.MSUv7.0	3.54508	4.09608	2.90465e-05	0.000315207		LOC_Os01g41710.MSUv7.0	-3.33832	4.11829	0.000200959	0.00275748		LOC_Os05g47670.MSUv7.0	1.16221	5.68331	1.09626e-05	0.000116158
LOC_Os09g04310.MSUv7.0	-4.21825	3.54786	2.92624e-05	0.000317383		LOC_Os01g11940.MSUv7.0	-1.52232	3.43175	0.000202309	0.00277455		LOC_Os11g01330.MSUv7.0	-1.12259	5.17088	1.10553e-05	0.000116983
LOC_Os08g37210.MSUv7.0	-3.99056	3.72178	2.95262e-05	0.000319558		LOC_Os08g44910.MSUv7.0	-1.0872	5.53247	0.000202639	0.00277761		LOC_Os03g17200.MSUv7.0	1.73515	2.63987	1.10844e-05	0.000117186
LOC_Os06g04830.MSUv7.0	3.70485	3.67935	2.95262e-05	0.000319558		LOC_Os04g05090.MSUv7.0	6.37246	-1.18186	0.000203225	0.00278331		LOC_Os04g34010.MSUv7.0	3.13395	-0.405642	1.10954e-05	0.00011725
LOC_Os08g29730.MSUv7.0	3.01622	6.86915	2.95332e-05	0.000319558		LOC_Os08g30810.MSUv7.0	1.18849	6.20209	0.000203267	0.00278331		LOC_Os01g41160.MSUv7.0	-2.68094	0.327661	1.12407e-05	0.00011868
LOC_Os05g45850.MSUv7.0	3.41933	4.49836	2.95403e-05	0.000319558		LOC_Os04g58760.MSUv7.0	1.92625	3.60017	0.00020358	0.00278613		LOC_Os03g57640.MSUv7.0	2.52561	3.1446	1.1317e-05	0.000119272
LOC_Os08g41500.MSUv7.0	3.31349	4.50795	2.95403e-05	0.000319558		LOC_Os10g26940.MSUv7.0	2.22214	2.70701	0.000203783	0.00278746		LOC_Os02g53510.MSUv7.0	-1.05135	2.94317	1.14617e-05	0.00012069
LOC_Os02g02960.MSUv7.0	-3.06818	6.27409	2.97058e-05	0.00032118		LOC_Os03g51350.MSUv7.0	-3.01324	1.47569	0.000204027	0.00278914		LOC_Os01g56450.MSUv7.0	-1.90769	0.295991	1.16187e-05	0.000122289
LOC_Os01g17170.MSUv7.0	-3.07081	6.11308	2.97893e-05	0.000321915		LOC_Os05g23530.MSUv7.0	1.2588	4.97489	0.00020412	0.00278914		LOC_Os04g52614.MSUv7.0	1.14599	2.72909	1.16666e-05	0.000122683
LOC_Os12g10180.MSUv7.0	3.09311	5.90905	2.98811e-05	0.000322676		LOC_Os01g15580.MSUv7.0	1.45392	3.49455	0.000204481	0.00279243		LOC_Os12g38170.MSUv7.0	-1.33216	7.66807	1.1687e-05	0.000122843
LOC_Os05g31750.MSUv7.0	-3.37908	4.77455	2.9891e-05	0.000322676		LOC_Os07g34570.MSUv7.0	-1.19672	7.49302	0.000204575	0.00279243		LOC_Os03g52910.MSUv7.0	-1.15636	3.27611	1.1742e-05	0.000123366
LOC_Os02g57620.MSUv7.0	-3.42128	4.45072	2.99756e-05	0.00032342		LOC_Os01g48930.MSUv7.0	1.05496	7.81528	0.000204956	0.00279618		LOC_Os01g51920.MSUv7.0	1.00035	6.71906	1.17834e-05	0.000123747
LOC_Os09g26420.MSUv7.0	-2.94037	9.74523	3.01102e-05	0.000324702		LOC_Os04g47700.MSUv7.0	-2.85831	7.84833	0.000205178	0.00279631		LOC_Os11g41875.MSUv7.0	-1.05967	5.1784	1.18269e-05	0.000124093
LOC_Os11g03970.MSUv7.0	2.99719	7.18636	3.02479e-05	0.000326018		LOC_Os12g32660.MSUv7.0	2.00656	1.98353	0.00020518	0.00279631		LOC_Os01g07800.MSUv7.0	-1.13295	5.33117	1.18491e-05	0.000124216
LOC_Os01g56640.MSUv7.0	3.15329	5.24327	3.04625e-05	0.000328112		LOC_Os01g21380.MSUv7.0	-1.53602	4.56109	0.000205994	0.00280408		LOC_Os06g03800.MSUv7.0	-1.51517	3.76553	1.19633e-05	0.000125247
LOC_Os07g39220.MSUv7.0	-3.30771	4.90973	3.0474e-05	0.000328112		LOC_Os12g37880.MSUv7.0	-1.00559	5.98749	0.000206072	0.00280408		LOC_Os01g11910.MSUv7.0	1.24127	4.17611	1.2028e-05	0.000125813
LOC_Os06g48520.MSUv7.0	3.21459	5.18388	3.08657e-05	0.000331489		LOC_Os03g07226.MSUv7.0	-1.44754	4.16613	0.000206398	0.00280706		LOC_Os07g40040.MSUv7.0	1.4601	2.19409	1.24568e-05	0.000129896
LOC_Os12g32470.MSUv7.0	4.61003	3.03725	3.08679e-05	0.000331489		LOC_Os01g15130.MSUv7.0	-5.58534	-0.787692	0.000207243	0.00281708		LOC_Os09g33620.MSUv7.0	1.42593	2.6501	1.24785e-05	0.000130064
LOC_Os09g28040.MSUv7.0	4.61003	3.03725	3.08679e-05	0.000331489		LOC_Os02g04730.MSUv7.0	-3.10263	0.548643	0.000207813	0.00282335		LOC_Os03g25440.MSUv7.0	-2.67421	0.000863017	1.27372e-05	0.000132528
LOC_Os08g33479.MSUv7.0	4.61003	3.03725	3.08679e-05	0.000331489		LOC_Os10g20230.MSUv7.0	1.30066	4.28755	0.000208848	0.00283595		LOC_Os01g58230.MSUv7.0	4.06286	-1.36356	1.29142e-05	0.000134133
LOC_Os06g11720.MSUv7.0	-4.32143	3.12262	3.08679e-05	0.000331489		LOC_Os06g21570.MSUv7.0	2.11475	1.59994	0.000209247	0.00283989		LOC_Os05g46240.MSUv7.0	1.37225	2.84769	1.29698e-05	0.000134652
LOC_Os03g20330.MSUv7.0	-3.36027	4.52771	3.13757e-05	0.000336767		LOC_Os07g35810.MSUv7.0	1.31207	4.93355	0.000209731	0.00284395		LOC_Os02g09970.MSUv7.0	2.86887	-0.555523	1.30813e-05	0.000135749
LOC_Os11g07960.MSUv7.0	-3.59636	4.11992	3.14312e-05	0.000337012		LOC_Os05g11320.MSUv7.0	-1.48244	5.30142	0.000209867	0.00284395		LOC_Os08g30510.MSUv7.0	1.37338	5.80036	1.30943e-05	0.000135825
LOC_Os07g45120.MSUv7.0	3.52861	4.08128	3.14312e-05	0.000337012		LOC_Os03g54980.MSUv7.0	-1.06637	6.52901	0.000209969	0.00284395		LOC_Os08g38960.MSUv7.0	-1.03436	2.97641	1.33118e-05	0.00013802
LOC_Os03g53930.MSUv7.0	-3.37032	4.7668	3.1464e-05	0.000337189		LOC_Os01g62900.MSUv7.0	2.79453	1.9903	0.000209981	0.00284395		LOC_Os07g06800.MSUv7.0	-1.27731	4.46489	1.33334e-05	0.000138184
LOC_Os04g57480.MSUv7.0	3.13584	5.4788	3.16535e-05	0.000339044		LOC_Os01g58194.MSUv7.0	-1.66514	3.97079	0.000210286	0.00284537		LOC_Os09g21919.MSUv7.0	2.51111	-0.0599492	1.34367e-05	0.000139102
LOC_Os04g31120.MSUv7.0	3.55686	3.94298	3.19327e-05	0.000341857		LOC_Os04g34490.MSUv7.0	2.53978	1.07134	0.000210304	0.00284537		LOC_Os05g45110.MSUv7.0	3.27712	-0.737617	1.34424e-05	0.000139102
LOC_Os11g34870.MSUv7.0	-3.39911	4.4312	3.19618e-05	0.000341991		LOC_Os10g20120.MSUv7.0	2.90414	-0.17869	0.000211574	0.00286107		LOC_Os05g07820.MSUv7.0	3.19401	-0.578417	1.34456e-05	0.000139102
LOC_Os03g47620.MSUv7.0	3.20678	5.17689	3.20658e-05	0.00034287		LOC_Os07g31960.MSUv7.0	-1.98624	1.85396	0.000211865	0.0028619		LOC_Os07g12550.MSUv7.0	3.08138	-0.635056	1.34615e-05	0.000139207
LOC_Os07g03600.MSUv7.0	-3.25053	5.0333	3.2289e-05	0.00034287		LOC_Os04g58890.MSUv7.0	-1.33688	6.24908	0.000211977	0.0028619		LOC_Os05g40420.MSUv7.0	-1.10052	6.17215	1.34983e-05	0.000139526
LOC_Os07g45074.MSUv7.0	2.96119	7.83451	3.23008e-05	0.00034287		LOC_Os08g40500.MSUv7.0	-1.02697	6.93053	0.00021203	0.0028619		LOC_Os06g19444.MSUv7.0	1.55917	2.14251	1.35976e-05	0.000140442
LOC_Os01g55960.MSUv7.0	5.22433	2.73896	3.23096e-05	0.00034287		LOC_Os04g21460.MSUv7.0	-2.1356	1.65931	0.000212145	0.0028619		LOC_Os07g48420.MSUv7.0	1.09318	3.62216	1.35989e-05	0.000140442
LOC_Os11g39540.MSUv7.0	5.22433	2.73896	3.23096e-05	0.00034287		LOC_Os06g19990.MSUv7.0	-1.20745	6.16549	0.000212184	0.0028619		LOC_Os02g09490.MSUv7.0	1.18171	2.84937	1.36447e-05	0.000140792
LOC_Os05g50410.MSUv7.0	5.22433	2.73896	3.23096e-05	0.00034287		LOC_Os11g11640.MSUv7.0	6.65146	-0.941786	0.000212413	0.00286352		LOC_Os05g06399.MSUv7.0	2.09847	0.939946	1.3733e-05	0.00014158
LOC_Os07g04150.MSUv7.0	-4.96693	2.84847	3.23096e-05	0.00034287		LOC_Os09g27210.MSUv7.0	1.1586	5.9765	0.000212645	0.00286454		LOC_Os02g50340.MSUv7.0	1.76091	1.31613	1.38755e-05	0.000142858
LOC_Os05g06940.MSUv7.0	-4.96693	2.84847	3.23096e-05	0.00034287		LOC_Os02g06500.MSUv7.0	1.39906	4.49016	0.000212738	0.00286454		LOC_Os02g39850.MSUv7.0	1.0633	3.91715	1.38811e-05	0.000142858
LOC_Os06g04169.MSUv7.0	-4.96693	2.84847	3.23096e-05	0.00034287		LOC_Os02g11640.MSUv7.0	-2.19894	1.54546	0.000212817	0.00286454		LOC_Os02g21350.MSUv7.0	-2.13967	1.07903	1.39393e-05	0.000143332
LOC_Os05g26840.MSUv7.0	-4.96693	2.84847	3.23096e-05	0.00034287		LOC_Os03g07000.MSUv7.0	-3.03252	-0.749601	0.000213356	0.00287031		LOC_Os07g28010.MSUv7.0	5.71243	-1.47042	1.40364e-05	0.000144205
LOC_Os02g36414.MSUv7.0	-4.96693	2.84847	3.23096e-05	0.00034287		LOC_Os07g07240.MSUv7.0	-1.09743	8.1922	0.000214821	0.00288487		LOC_Os12g29950.MSUv7.0	-1.33476	2.81136	1.40947e-05	0.000144742
LOC_Os12g26220.MSUv7.0	-4.93228	2.81823	3.23096e-05	0.00034287		LOC_Os09g29310.MSUv7.0	-1.06443	5.25891	0.000214861	0.00288487		LOC_Os01g15350.MSUv7.0	1.06667	3.21093	1.41455e-05	0.000145137
LOC_Os02g01210.MSUv7.0	-4.93228	2.81823	3.23096e-05	0.00034287		LOC_Os03g44250.MSUv7.0	-2.28392	2.61284	0.00021488	0.00288487		LOC_Os04g27340.MSUv7.0	-3.05111	2.5084	1.43594e-05	0.000147204
LOC_Os04g30740.MSUv7.0	-4.93228	2.81823	3.23096e-05	0.00034287		LOC_Os01g03570.MSUv7.0	-1.66848	3.10061	0.000216196	0.00290105		LOC_Os01g64140.MSUv7.0	-4.33247	-1.06183	1.43956e-05	0.000147511
LOC_Os01g59020.MSUv7.0	-4.93228	2.81823	3.23096e-05	0.00034287		LOC_Os01g18950.MSUv7.0	4.61439	0.480244	0.000216409	0.00290242		LOC_Os05g37350.MSUv7.0	1.4831	1.29854	1.44124e-05	0.000147589
LOC_Os03g08710.MSUv7.0	-4.93228	2.81823	3.23096e-05	0.00034287		LOC_Os02g09980.MSUv7.0	-1.27686	4.08899	0.000216805	0.00290623		LOC_Os04g28780.MSUv7.0	-3.65994	-1.49844	1.44157e-05	0.000147589
LOC_Os01g42850.MSUv7.0	2.98534	7.17585	3.23936e-05	0.000343251		LOC_Os02g13980.MSUv7.0	3.1589	0.0376684	0.000217005	0.00290743		LOC_Os01g12640.MSUv7.0	-5.97515	-1.45984	1.45202e-05	0.000148466
LOC_Os05g02300.MSUv7.0	-3.81552	3.86226	3.23953e-05	0.000343251		LOC_Os02g47770.MSUv7.0	-2.53842	0.278439	0.000217336	0.00291037		LOC_Os11g34660.MSUv7.0	-3.68875	-1.15073	1.45903e-05	0.000149118
LOC_Os10g42170.MSUv7.0	3.61239	3.80819	3.23953e-05	0.000343251		LOC_Os05g09550.MSUv7.0	-1.03272	6.54696	0.000218585	0.0029256		LOC_Os10g40600.MSUv7.0	-1.6366	1.66968	1.48362e-05	0.000151435
LOC_Os12g16650.MSUv7.0	4.27327	3.25912	3.24175e-05	0.00034331		LOC_Os02g37930.MSUv7.0	-1.0871	5.90762	0.000218993	0.00292955		LOC_Os11g34770.MSUv7.0	-1.06376	3.12444	1.49237e-05	0.000152262
LOC_Os05g03920.MSUv7.0	3.2119	5.12086	3.2568e-05	0.00034453		LOC_Os09g37520.MSUv7.0	1.02456	5.47518	0.000219713	0.00293768		LOC_Os02g34860.MSUv7.0	-1.16975	4.09147	1.49747e-05	0.000152652
LOC_Os07g36500.MSUv7.0	-3.45706	4.33825	3.25995e-05	0.00034453		LOC_Os04g10910.MSUv7.0	4.18327	-1.05045	0.000220188	0.00294253		LOC_Os05g01480.MSUv7.0	-1.30355	3.30909	1.51218e-05	0.000153952
LOC_Os12g07310.MSUv7.0	-3.45706	4.33825	3.25995e-05	0.00034453		LOC_Os11g03300.MSUv7.0	-1.06493	7.49794	0.000220415	0.00294406		LOC_Os09g26810.MSUv7.0	1.45675	2.07702	1.51309e-05	0.000153978
LOC_Os12g03750.MSUv7.0	3.44371	4.28548	3.25995e-05	0.00034453		LOC_Os01g65220.MSUv7.0	1.23428	6.81575	0.000220646	0.00294564		LOC_Os09g23340.MSUv7.0	-1.3113	1.68467	1.52843e-05	0.000155339
LOC_Os01g70950.MSUv7.0	3.07839	5.75608	3.26345e-05	0.000344724		LOC_Os04g47390.MSUv7.0	-4.90846	2.34352	0.000220984	0.00294864		LOC_Os10g37720.MSUv7.0	1.70464	1.92822	1.52971e-05	0.000155402
LOC_Os03g44810.MSUv7.0	3.27571	4.57158	3.2652e-05	0.000344733		LOC_Os07g44740.MSUv7.0	-1.1682	6.38087	0.000222353	0.00296539		LOC_Os01g21960.MSUv7.0	2.02285	0.514611	1.53056e-05	0.000155422
LOC_Os08g35420.MSUv7.0	-2.91491	13.4325	3.27084e-05	0.000345152		LOC_Os11g03730.MSUv7.0	1.01733	6.36132	0.000222574	0.00296567		LOC_Os08g41180.MSUv7.0	3.04757	-0.652526	1.54057e-05	0.000156238
LOC_Os02g30150.MSUv7.0	3.68286	3.65964	3.27475e-05	0.000345388		LOC_Os03g03910.MSUv7.0	-2.21159	2.47043	0.000222675	0.00296567		LOC_Os06g06420.MSUv7.0	-1.57498	1.8218	1.55573e-05	0.000157707
LOC_Os11g26190.MSUv7.0	-3.17078	5.25807	3.27896e-05	0.000345655		LOC_Os02g58410.MSUv7.0	1.06902	5.45186	0.000222785	0.00296567		LOC_Os07g36500.MSUv7.0	-1.35518	3.88728	1.56552e-05	0.000158631
LOC_Os09g22500.MSUv7.0	2.9846	6.95121	3.30403e-05	0.00034812		LOC_Os08g28560.MSUv7.0	1.87904	3.3958	0.000222828	0.00296567		LOC_Os08g14220.MSUv7.0	-1.70194	1.41022	1.5753e-05	0.000159553
LOC_Os10g42240.MSUv7.0	-3.21893	5.0851	3.31142e-05	0.000348691		LOC_Os01g24570.MSUv7.0	2.09921	2.30235	0.000223012	0.00296661		LOC_Os04g35690.MSUv7.0	-3.93878	-0.701493	1.58406e-05	0.000160373
LOC_Os11g46970.MSUv7.0	3.25449	4.72962	3.31283e-05	0.000348691		LOC_Os01g72530.MSUv7.0	-1.45583	4.71191	0.000224387	0.00298188		LOC_Os11g47039.MSUv7.0	1.48507	1.26941	1.6302e-05	0.000164903
LOC_Os06g45900.MSUv7.0	3.39426	4.47584	3.33371e-05	0.000350353		LOC_Os03g12570.MSUv7.0	2.28749	1.17827	0.000224388	0.00298188		LOC_Os12g32400.MSUv7.0	-4.28139	-0.0295634	1.6422e-05	0.000165975
LOC_Os01g12280.MSUv7.0	3.39426	4.47584	3.33371e-05	0.000350353		LOC_Os09g15370.MSUv7.0	-8.46113	0.305818	0.000225445	0.00299439		LOC_Os05g48330.MSUv7.0	1.66448	0.946475	1.64666e-05	0.000166354
LOC_Os10g27030.MSUv7.0	3.28842	4.48559	3.33371e-05	0.000350353		LOC_Os08g43940.MSUv7.0	3.79019	-0.258947	0.000225684	0.00299604		LOC_Os11g13750.MSUv7.0	-4.25973	-1.10029	1.65194e-05	0.000166816
LOC_Os01g35789.MSUv7.0	3.0698	5.95348	3.36533e-05	0.000353496		LOC_Os08g03420.MSUv7.0	2.14188	1.20631	0.00022637	0.00300363		LOC_Os08g17680.MSUv7.0	-1.0848	6.06654	1.68005e-05	0.00016951
LOC_Os02g35210.MSUv7.0	3.26448	4.65275	3.38191e-05	0.000355058		LOC_Os01g19020.MSUv7.0	1.91492	6.91533	0.000226576	0.00300483		LOC_Os10g38080.MSUv7.0	1.63849	2.53649	1.68298e-05	0.000169734
LOC_Os03g53630.MSUv7.0	2.94921	7.79117	3.39555e-05	0.000356308		LOC_Os02g02500.MSUv7.0	1.56141	2.8169	0.000226974	0.00300806		LOC_Os08g45210.MSUv7.0	-1.16499	4.51536	1.68576e-05	0.000169941
LOC_Os10g36270.MSUv7.0	3.51195	4.06633	3.40325e-05	0.000356754		LOC_Os02g22130.MSUv7.0	-1.05159	8.30358	0.000227054	0.00300806		LOC_Os01g36590.MSUv7.0	5.6313	-1.51007	1.71274e-05	0.000172514
LOC_Os08g13640.MSUv7.0	3.51195	4.06633	3.40325e-05	0.000356754		LOC_Os12g32360.MSUv7.0	-1.15749	5.41089	0.000227268	0.00300806		LOC_Os02g43194.MSUv7.0	-1.15011	3.29564	1.73841e-05	0.00017495
LOC_Os01g25810.MSUv7.0	3.41716	4.38378	3.40933e-05	0.000356848		LOC_Os01g15830.MSUv7.0	1.52283	7.28337	0.00022728	0.00300806		LOC_Os03g48760.MSUv7.0	6.20956	-1.16633	1.74756e-05	0.000175797
LOC_Os09g10940.MSUv7.0	-3.38789	4.42134	3.40933e-05	0.000356848		LOC_Os02g02840.MSUv7.0	1.51278	5.19956	0.00022751	0.00300925		LOC_Os01g04210.MSUv7.0	3.26513	-0.515665	1.75961e-05	0.000176934
LOC_Os04g45370.MSUv7.0	-3.38789	4.42134	3.40933e-05	0.000356848		LOC_Os09g36820.MSUv7.0	2.57969	1.44382	0.0002276	0.00300925		LOC_Os04g25800.MSUv7.0	-2.95921	-0.00438444	1.76627e-05	0.000177528
LOC_Os01g65680.MSUv7.0	-3.31609	4.82146	3.41424e-05	0.000357181		LOC_Os11g08980.MSUv7.0	1.9259	2.31851	0.000227942	0.00301224		LOC_Os08g13640.MSUv7.0	1.17744	2.88226	1.77174e-05	0.000178002
LOC_Os02g37090.MSUv7.0	3.07258	5.67555	3.43472e-05	0.000359142		LOC_Os06g11030.MSUv7.0	-1.71722	3.00016	0.000228246	0.00301455		LOC_Os02g18115.MSUv7.0	-1.56183	1.13333	1.77817e-05	0.000178421
LOC_Os02g07680.MSUv7.0	3.00958	6.3128	3.47539e-05	0.00036321		LOC_Os03g53580.MSUv7.0	2.36963	1.57835	0.000228347	0.00301455		LOC_Os07g42590.MSUv7.0	-1.34794	1.75518	1.78461e-05	0.000178914
LOC_Os09g14610.MSUv7.0	3.06739	5.70912	3.4824e-05	0.000363759		LOC_Os07g46950.MSUv7.0	1.44835	4.76816	0.00022848	0.00301479		LOC_Os12g08720.MSUv7.0	2.23804	0.0657335	1.79366e-05	0.000179669
LOC_Os05g48310.MSUv7.0	-3.06875	5.76055	3.52828e-05	0.000368364		LOC_Os03g04570.MSUv7.0	1.97553	2.35924	0.000229236	0.00302323		LOC_Os05g36010.MSUv7.0	-1.76381	0.707439	1.80101e-05	0.000180329
LOC_Os01g02390.MSUv7.0	3.11768	5.41579	3.53369e-05	0.000368604		LOC_Os03g40920.MSUv7.0	-1.12355	7.79797	0.000230816	0.00304253		LOC_Os02g02730.MSUv7.0	1.87755	1.19991	1.80205e-05	0.000180357
LOC_Os05g26070.MSUv7.0	7.85102	2.31562	3.56805e-05	0.000368604		LOC_Os01g49770.MSUv7.0	1.45308	3.76373	0.000230943	0.00304267		LOC_Os11g26350.MSUv7.0	-1.03472	4.17307	1.81856e-05	0.000181933
LOC_Os11g15130.MSUv7.0	7.85102	2.31562	3.56805e-05	0.000368604		LOC_Os05g45010.MSUv7.0	6.20744	-1.30692	0.000231582	0.00304955		LOC_Os04g36800.MSUv7.0	1.43494	1.85787	1.82602e-05	0.000182602
LOC_Os04g42240.MSUv7.0	7.85102	2.31562	3.56805e-05	0.000368604		LOC_Os12g43363.MSUv7.0	3.05414	1.34799	0.000232306	0.00305755		LOC_Os01g50934.MSUv7.0	-1.02204	4.40826	1.83379e-05	0.000183224
LOC_Os04g52725.MSUv7.0	7.85102	2.31562	3.56805e-05	0.000368604		LOC_Os03g62280.MSUv7.0	-1.05884	6.15915	0.000232617	0.0030587		LOC_Os02g32590.MSUv7.0	1.00235	5.52918	1.83735e-05	0.000183502
LOC_Os09g33620.MSUv7.0	7.85102	2.31562	3.56805e-05	0.000368604		LOC_Os03g13820.MSUv7.0	1.03473	5.74643	0.000232628	0.0030587		LOC_Os05g11950.MSUv7.0	-1.13821	2.40818	1.8444e-05	0.000183974
LOC_Os03g42259.MSUv7.0	-7.82937	2.43028	3.56805e-05	0.000368604		LOC_Os12g10220.MSUv7.0	-1.76268	4.4552	0.000233365	0.00306685		LOC_Os01g41820.MSUv7.0	1.01851	4.0228	1.84868e-05	0.000184323
LOC_Os11g04070.MSUv7.0	-7.82937	2.43028	3.56805e-05	0.000368604		LOC_Os09g30050.MSUv7.0	5.9589	0.405224	0.000233833	0.00307146		LOC_Os03g02310.MSUv7.0	-1.03446	3.32931	1.85214e-05	0.00018459
LOC_Os12g12115.MSUv7.0	-7.82937	2.43028	3.56805e-05	0.000368604		LOC_Os04g51460.MSUv7.0	-2.30443	1.87751	0.000236358	0.00310306		LOC_Os06g14550.MSUv7.0	-1.0106	3.96551	1.87775e-05	0.000186748
LOC_Os06g33100.MSUv7.0	-7.82937	2.43028	3.56805e-05	0.000368604		LOC_Os11g37260.MSUv7.0	-1.20462	5.64264	0.000236969	0.00310821		LOC_Os01g72100.MSUv7.0	-1.09037	5.37967	1.90617e-05	0.000189336
LOC_Os01g59730.MSUv7.0	-7.82937	2.43028	3.56805e-05	0.000368604		LOC_Os02g09630.MSUv7.0	1.82153	2.62107	0.000236988	0.00310821		LOC_Os01g62600.MSUv7.0	5.51362	-1.57893	1.92931e-05	0.000191393
LOC_Os09g10204.MSUv7.0	-7.82937	2.43028	3.56805e-05	0.000368604		LOC_Os01g16430.MSUv7.0	-1.05466	7.86946	0.000237515	0.00311355		LOC_Os06g33970.MSUv7.0	2.29072	1.75831	1.93603e-05	0.0001919
LOC_Os07g37420.MSUv7.0	-7.82937	2.43028	3.56805e-05	0.000368604		LOC_Os04g42840.MSUv7.0	1.14331	6.01822	0.000237712	0.00311457		LOC_Os07g27960.MSUv7.0	-1.45773	1.22875	1.94068e-05	0.000192279
LOC_Os02g56600.MSUv7.0	-7.82937	2.43028	3.56805e-05	0.000368604		LOC_Os02g44490.MSUv7.0	2.55718	0.204357	0.000238799	0.00312462		LOC_Os09g06560.MSUv7.0	1.34643	2.13234	1.94666e-05	0.000192791
LOC_Os06g04870.MSUv7.0	-7.78228	2.38947	3.56805e-05	0.000368604		LOC_Os05g06760.MSUv7.0	-1.05941	7.12072	0.000238826	0.00312462		LOC_Os06g02640.MSUv7.0	5.47258	-1.59041	1.95933e-05	0.000193923
LOC_Os04g20810.MSUv7.0	-7.78228	2.38947	3.56805e-05	0.000368604		LOC_Os05g32270.MSUv7.0	1.14882	5.49742	0.000238838	0.00312462		LOC_Os08g36410.MSUv7.0	2.59525	0.568414	1.95973e-05	0.000193923
LOC_Os05g36320.MSUv7.0	-7.78228	2.38947	3.56805e-05	0.000368604		LOC_Os06g35930.MSUv7.0	-2.98857	-0.236443	0.000239379	0.00313014		LOC_Os08g29770.MSUv7.0	1.57783	2.22125	1.96527e-05	0.000194309
LOC_Os04g38540.MSUv7.0	-7.78228	2.38947	3.56805e-05	0.000368604		LOC_Os03g63740.MSUv7.0	-1.23421	4.32131	0.000239776	0.00313376		LOC_Os03g06600.MSUv7.0	2.53252	0.0715039	2.00445e-05	0.000197999
LOC_Os09g27890.MSUv7.0	-7.78228	2.38947	3.56805e-05	0.000368604		LOC_Os05g08490.MSUv7.0	2.76711	-0.263289	0.00024046	0.00314113		LOC_Os03g15960.MSUv7.0	1.31993	3.92465	2.00984e-05	0.000198384
LOC_Os05g11060.MSUv7.0	-7.78228	2.38947	3.56805e-05	0.000368604		LOC_Os02g12380.MSUv7.0	1.51059	4.20406	0.000240958	0.00314606		LOC_Os01g12000.MSUv7.0	-1.43315	1.61037	2.02104e-05	0.000199405
[truncated: 7,809 more rows]
